# Supplementary material for: ﻿Comparison of muscle structure and transcriptome analysis of eyed-side muscle and blind-side muscle in Cynoglossussemilaevis (Osteichthyes, Cynoglossidae)
Source: Zookeys. 2025 Mar 6;1230:213–29. doi: 10.3897/zookeys.1230.139837 (PMC11907266; doi:10.3897/zookeys.1230.139837)
Supplement: Supplementary material 1 — Primer sequences used for RT-qPCR [file zookeys-1230-213_article-139837__-s001.xlsx]

## Sheet: Sheet1
Primer sequences used for RT-qPCR in this study
Gene	Forward (5’–3’)	Reverse (5’–3’)
103381182	GTGCTGTGTTCCCCTCCATTGTTGG	TCTCTTGCTCTGGGCCTCGTCTCC
103395990	GTCCGAGGTGCTGCCATACAAC	TGCCGATCTGTCCAAGCTTTGG
103378544	AGTACCGCCCCCTCACCTCAAGGC	GGTCCACAGCAGAAAACACCAACACG
103390716	CTCAGGCCCAGCCCAGCAAAAA	GCAGGGAACATCAAGCTCATCCACGT
103383752	GTTGGGATGCGGTGGAGGCG	TCTGGGACAGGGGTTTGAGGATTTTG
103378601	TATGATGGCTGACCAGGGCA	AAGGCGGAGGAAGGAAGAAC
103378697	TTGCCTCCGACCTCATCAT	GGCGGCTTGTATTCAATACC
103388838	GACATTGACGTAACCGAGTGTG	AGGGCCTTGAGTTCAGCAGA
103380633	ACACACCAAAGACAACAGATGC	TGACAGACTGAAGTGGAAGAGG
18S	CCTGAGAAACGGCTACCACATCC	CCAATTACAGGGCCTCGAAAG
