# Supplementary material for: ﻿Comparison of muscle structure and transcriptome analysis of eyed-side muscle and blind-side muscle in Cynoglossussemilaevis (Osteichthyes, Cynoglossidae)
Source: Zookeys. 2025 Mar 6;1230:213–29. doi: 10.3897/zookeys.1230.139837 (PMC11907266; doi:10.3897/zookeys.1230.139837)
Supplement: Supplementary material 2 — The catalogue of DEGs in in ESM and BSM groups of C.semilaevis [file zookeys-1230-213_article-139837__-s002.xlsx]

## Sheet: ESMvsBSM_deg
gene_id	ESM1	ESM2	ESM3	BSM1	BSM2	BSM3	ESM	BSM	log2FoldChange	pvalue	padj	gene_name	gene_chr	gene_start	gene_end	gene_strand	gene_length	gene_biotype	gene_description	Family
103378290	107.85	151.834	112.778	1404.74	1560.48	1506.85	124.154	1490.69	-3.58576	2.0645e-59	3.89529e-55	LOC103378290	NC_024310.1	14417728	14428961	+	2592	protein_coding	zona pellucida-like domain-containing protein 1%2C transcript variant X2 && sp|C0H9B6|ZPLD1_SALSA Zona pellucida-like domain-containing protein 1 OS=Salmo salar OX=8030 GN=zpld1 PE=1 SV=1 && PF00100:Zona pellucida-like domain	-
103396846	53.5071	90.2073	60.7268	840.903	957.693	823.94	68.1471	874.179	-3.68127	5.85704e-44	5.52553e-40	LOC103396846	NC_024326.1	14887153	14891573	+	2863	protein_coding	complement C1q tumor necrosis factor-related protein 7-like%2C transcript variant X2 && sp|P25067|CO8A2_HUMAN Collagen alpha-2(VIII) chain OS=Homo sapiens OX=9606 GN=COL8A2 PE=1 SV=2 && PF01391:Collagen triple helix repeat (20 copies)|PF00386:C1q domain	-
103396622	28.4257	52.6954	39.5206	413.983	553.49	590.605	40.2139	519.359	-3.69352	9.5845e-33	6.02801e-29	LOC103396622	NC_024308.1	8047561	8062161	-	8709	protein_coding	uncharacterized LOC103396622 && sp|Q5VTL7|FNDC7_HUMAN Fibronectin type III domain-containing protein 7 OS=Homo sapiens OX=9606 GN=FNDC7 PE=2 SV=3 && -	-
103383889	32.6059	44.6571	53.9794	374.094	402.794	411.97	43.7475	396.286	-3.18497	3.68629e-32	1.73882e-28	LOC103383889	NC_024315.1	11057617	11061378	+	1397	protein_coding	alpha-lactalbumin-like && sp|P81708|LYSC1_CANLF Lysozyme C, milk isozyme OS=Canis lupus familiaris OX=9615 PE=1 SV=1 && PF00062:C-type lysozyme/alpha-lactalbumin family	-
103384551	14.2128	21.4354	33.7371	1129.83	1629.49	470.945	23.1284	1076.75	-5.54608	1.42018e-30	5.35918e-27	LOC103384551	NC_024316.1	2546498	2549607	-	1876	protein_coding	serine/threonine-protein kinase SBK1-like && sp|Q90ZY4|SBK1_DANRE Serine/threonine-protein kinase SBK1 OS=Danio rerio OX=7955 GN=sbk1 PE=1 SV=1 && PF00069:Protein kinase domain	-
103378118	24.2454	56.2679	26.9897	485.136	497.155	535.048	35.8343	505.78	-3.81957	1.00004e-28	3.14478e-25	LOC103378118	NC_024310.1	11969569	11974975	-	4437	protein_coding	collagen alpha-1(X) chain-like && sp|A6NHN0|OTOL1_HUMAN Otolin-1 OS=Homo sapiens OX=9606 GN=OTOL1 PE=3 SV=1 && PF01391:Collagen triple helix repeat (20 copies)|PF00386:C1q domain	-
103395980	17.557	26.7943	18.3144	201.601	235.198	230.772	20.8886	222.524	-3.41301	1.31196e-27	3.5363e-24	LOC103395980	NC_024326.1	2550579	2558441	+	3675	protein_coding	fibronectin type III domain-containing protein 7-like && sp|A2AED3|FNDC7_MOUSE Fibronectin type III domain-containing protein 7 OS=Mus musculus OX=10090 GN=Fndc7 PE=2 SV=1 && -	-
103392002	1.6721	7.14513	11.567	239.334	163.371	205.13	6.79475	202.612	-4.92846	3.10977e-24	7.3344e-21	LOC103392002	NC_024322.1	9154264	9155989	-	1726	protein_coding	zona pellucida-like domain-containing protein 1 && sp|Q8BGZ8|ZPLD1_MOUSE Zona pellucida-like domain-containing protein 1 OS=Mus musculus OX=10090 GN=Zpld1 PE=2 SV=1 && PF00100:Zona pellucida-like domain	-
103396508	34.278	80.3828	58.799	347.142	401.386	494.022	57.8199	414.183	-2.84362	2.29668e-16	4.81486e-13	LOC103396508	NC_024308.1	8082519	8092247	-	3854	protein_coding	fibronectin type III domain-containing protein 7-like%2C transcript variant X4 && sp|A2AED3|FNDC7_MOUSE Fibronectin type III domain-containing protein 7 OS=Mus musculus OX=10090 GN=Fndc7 PE=2 SV=1 && -	-
103385033	43.4745	39.2982	43.3763	237.178	368.993	199.147	42.0497	268.44	-2.66984	7.2372e-16	1.36551e-12	LOC103385033	NC_024316.1	11663412	11671353	+	2686	protein_coding	rhamnose-binding lectin-like && sp|C0HK23|SML_SCONI L-rhamnose-binding lectin SML OS=Scomberomorus niphonius OX=321164 PE=1 SV=1 && PF02140:Galactose binding lectin domain	-
103378803	101.162	68.7719	108.923	389.187	857.698	882.061	92.9522	709.649	-2.9328	2.15967e-15	3.70442e-12	muc15	NC_024311.1	6255592	6266902	+	2534	protein_coding	mucin 15%2C cell surface associated && - && PF15672:Cell-membrane associated Mucin15	-
103385356	25.0815	15.1834	49.1598	226.397	399.978	300.003	29.8082	308.793	-3.37747	7.55894e-15	1.18852e-11	LOC103385356	NC_024316.1	17305988	17315310	+	2777	protein_coding	chitinase-3-like protein 1 && sp|Q13231|CHIT1_HUMAN Chitotriosidase-1 OS=Homo sapiens OX=9606 GN=CHIT1 PE=1 SV=1 && PF00704:Glycosyl hydrolases family 18	-
103377386	386.255	426.922	368.216	80.8561	80.2772	127.352	393.798	96.1617	2.0232	1.52565e-13	2.21431e-10	gli3	NC_024309.1	12791520	12905925	+	7678	protein_coding	GLI family zinc finger 3%2C transcript variant X1 && sp|P10071|GLI3_HUMAN Transcriptional activator GLI3 OS=Homo sapiens OX=9606 GN=GLI3 PE=1 SV=6 && -	-
103390027	90.2933	34.8325	114.706	580.008	1771.73	740.179	79.944	1030.64	-3.68836	3.63145e-13	4.89415e-10	LOC103390027	NC_024320.1	19009405	19013812	+	1912	protein_coding	arylsulfatase B-like && sp|P50429|ARSB_MOUSE Arylsulfatase B OS=Mus musculus OX=10090 GN=Arsb PE=1 SV=3 && PF00884:Sulfatase	-
103389349	3.3442	3.57257	3.85567	269.52	156.329	31.6243	3.59081	152.491	-5.40856	1.59379e-12	2.00478e-09	LOC103389349	NC_024320.1	5674979	5677125	+	1300	protein_coding	stanniocalcin-like && sp|P43648|STC_ONCMY Stanniocalcin OS=Oncorhynchus mykiss OX=8022 GN=stc PE=1 SV=2 && PF03298:Stanniocalcin family	-
103378785	114.539	75.0239	221.701	781.609	1840.74	972.66	137.088	1198.34	-3.1285	3.67323e-12	4.33166e-09	LOC103378785	NC_024311.1	5886899	5895646	-	3832	protein_coding	alpha-1%2C3-galactosyltransferase 2-like%2C transcript variant X1 && sp|Q3V1N9|A3LT2_MOUSE Alpha-1,3-galactosyltransferase 2 OS=Mus musculus OX=10090 GN=A3galt2 PE=2 SV=1 && PF03414:Glycosyltransferase family 6	-
103388345	70.2281	54.4816	235.196	992.913	1994.25	1325.66	119.969	1437.61	-3.58456	4.0234e-12	4.46551e-09	LOC103388345	NC_024319.1	7920152	7926820	-	1424	protein_coding	cysteine-rich venom protein-like && sp|Q91055|CRVP_HELHO Cysteine-rich venom protein helothermine OS=Heloderma horridum horridum OX=8552 PE=1 SV=1 && PF08562:Crisp|PF00188:Cysteine-rich secretory protein family	-
103386507	59.3595	33.0462	106.031	334.205	790.097	541.886	66.1455	555.396	-3.07119	1.80938e-11	1.89663e-08	LOC103386507	NC_024317.1	13911714	13919289	-	2436	protein_coding	carbohydrate sulfotransferase 15-like && sp|Q91XQ5|CHSTF_MOUSE Carbohydrate sulfotransferase 15 OS=Mus musculus OX=10090 GN=Chst15 PE=2 SV=1 && PF00685:Sulfotransferase domain	-
103378697	541.76	612.695	355.686	137.994	63.3767	62.3938	503.38	87.9216	2.51647	6.19109e-11	6.14808e-08	mybpc3	NC_024311.1	3872840	3893701	+	4436	protein_coding	myosin binding protein C%2C cardiac%2C transcript variant X1 && sp|Q90688|MYPC3_CHICK Myosin-binding protein C, cardiac-type OS=Gallus gallus OX=9031 GN=MYBPC3 PE=1 SV=3 && PF18362:Tri-helix bundle domain|PF07679:Immunoglobulin I-set domain|PF00041:Fibronectin type III domain	-
103380831	5.01629	5.35885	3.85567	44.2013	56.3349	101.71	4.7436	67.4156	-3.83152	7.34493e-11	6.92921e-08	LOC103380831	NC_024313.1	4869948	4874273	+	1912	protein_coding	DBH-like monooxygenase protein 2 homolog && sp|Q08CS6|MOXD2_DANRE DBH-like monooxygenase protein 2 homolog OS=Danio rerio OX=7955 GN=moxd2 PE=2 SV=2 && PF03351:DOMON domain|PF03712:Copper type II ascorbate-dependent monooxygenase, C-terminal domain|PF01082:Copper type II ascorbate-dependent monooxygenase, N-terminal domain	-
novel.410	81.0967	40.1914	141.696	396.734	877.416	1427.37	87.6613	900.505	-3.36242	1.14016e-10	1.02441e-07	-	NC_024324.1	328603	334744	+	6142	-	- && - && -	-
103383615	19.2291	12.504	29.8814	91.6369	218.298	151.284	20.5382	153.739	-2.90568	2.95992e-10	2.53853e-07	LOC103383615	NC_024315.1	6410023	6414414	-	1671	protein_coding	protein disulfide-isomerase-like && sp|P09103|PDIA1_MOUSE Protein disulfide-isomerase OS=Mus musculus OX=10090 GN=P4hb PE=1 SV=2 && PF00085:Thioredoxin|PF13848:Thioredoxin-like domain	-
103385340	422.205	164.338	826.077	2378.25	5253.23	5755.62	470.873	4462.36	-3.24471	5.65656e-10	4.64034e-07	LOC103385340	NC_024316.1	17339350	17344838	+	1925	protein_coding	chitinase-3-like protein 1 && sp|Q15782|CH3L2_HUMAN Chitinase-3-like protein 2 OS=Homo sapiens OX=9606 GN=CHI3L2 PE=1 SV=1 && PF00704:Glycosyl hydrolases family 18	-
103385307	16.721	8.93142	12.5309	64.6849	76.0521	81.1975	12.7278	73.9781	-2.53524	1.32883e-09	1.04468e-06	LOC103385307	NC_024316.1	16668220	16676459	-	3941	protein_coding	specifically androgen-regulated gene protein-like && sp|Q499V8|SARG_RAT Specifically androgen-regulated gene protein OS=Rattus norvegicus OX=10116 GN=Sarg PE=1 SV=2 && PF15385:Specifically androgen-regulated gene protein	-
103398212	40.9664	54.4816	19.2783	164.946	232.381	200.857	38.2421	199.395	-2.37713	1.48432e-09	1.12024e-06	nr2f1	NC_024328.1	18200050	18208121	+	2645	protein_coding	nuclear receptor subfamily 2 group F member 1 && sp|Q06725|N2F1A_DANRE Nuclear receptor subfamily 2 group F member 1-A OS=Danio rerio OX=7955 GN=nr2f1a PE=2 SV=1 && PF00104:Ligand-binding domain of nuclear hormone receptor|PF00105:Zinc finger, C4 type (two domains)	-
103393423	2220.55	2031.9	6076.54	13553.6	26429.5	24371.2	3442.99	21451.4	-2.63941	3.54864e-09	2.49884e-06	LOC103393423	NC_024323.1	13131436	13139192	+	2760	protein_coding	keratin%2C type I cytoskeletal 13-like && sp|Q8JFQ6|K1C13_ONCMY Keratin, type I cytoskeletal 13 OS=Oncorhynchus mykiss OX=8022 GN=krt13 PE=2 SV=1 && PF00038:Intermediate filament protein	-
103387685	250.815	217.033	319.057	619.897	1119.66	1412.84	262.302	1050.8	-2.00288	3.61365e-09	2.49884e-06	LOC103387685	NC_024318.1	15349406	15359672	-	2677	protein_coding	bifunctional 3'-phosphoadenosine 5'-phosphosulfate synthase 2-like && sp|O95340|PAPS2_HUMAN Bifunctional 3'-phosphoadenosine 5'-phosphosulfate synthase 2 OS=Homo sapiens OX=9606 GN=PAPSS2 PE=1 SV=2 && PF01583:Adenylylsulphate kinase|PF01747:ATP-sulfurylase|PF14306:PUA-like domain	-
103390765	19.2291	8.03828	10.6031	49.5917	161.963	182.053	12.6235	131.203	-3.37191	3.70827e-09	2.49884e-06	LOC103390765	NC_024321.1	7915670	7918551	+	2882	protein_coding	transcription factor Sox-3 && sp|Q6EJB7|SOX3_DANRE Transcription factor Sox-3 OS=Danio rerio OX=7955 GN=sox3 PE=1 SV=1 && PF00505:HMG (high mobility group) box|PF12336:SOX transcription factor	-
103381314	5.01629	6.25199	12.5309	53.904	54.9265	72.6504	7.93307	60.4936	-2.95156	5.15443e-09	3.35358e-06	LOC103381314	NC_024313.1	13155686	13160089	-	2067	protein_coding	CD109 antigen-like && sp|Q6YHK3|CD109_HUMAN CD109 antigen OS=Homo sapiens OX=9606 GN=CD109 PE=1 SV=2 && PF07677:A-macroglobulin receptor binding domain|PF07678:A-macroglobulin TED domain	-
103380274	29.2617	18.756	25.0619	88.4026	126.753	96.5822	24.3598	103.913	-2.08595	6.55343e-09	4.12167e-06	eps8l2	NC_024312.1	12962514	12981016	+	4464	protein_coding	EPS8 like 2%2C transcript variant X3 && sp|Q99K30|ES8L2_MOUSE Epidermal growth factor receptor kinase substrate 8-like protein 2 OS=Mus musculus OX=10090 GN=Eps8l2 PE=1 SV=1 && PF18016:SAM domain (Sterile alpha motif)|PF00018:SH3 domain|PF08416:Phosphotyrosine-binding domain	-
103386296	56.8513	50.0159	74.2216	153.088	377.444	340.175	60.363	290.235	-2.26588	7.35491e-09	4.47653e-06	LOC103386296	NC_024317.1	10863659	10871447	-	2500	protein_coding	carbohydrate sulfotransferase 15-like && sp|Q7LFX5|CHSTF_HUMAN Carbohydrate sulfotransferase 15 OS=Homo sapiens OX=9606 GN=CHST15 PE=1 SV=1 && PF13469:Sulfotransferase family	-
103399067	17.557	7.14513	17.3505	77.6218	291.533	89.7446	14.0176	152.966	-3.44279	9.42896e-09	5.55955e-06	LOC103399067	NW_007585472.1	62	1294	+	692	protein_coding	acidic mammalian chitinase-like && sp|Q28542|OVGP1_SHEEP Oviduct-specific glycoprotein OS=Ovis aries OX=9940 GN=OVGP1 PE=1 SV=1 && PF00704:Glycosyl hydrolases family 18	-
103379869	45.1466	41.0845	61.6907	146.619	280.266	603.425	49.3073	343.437	-2.80333	1.07147e-08	6.12623e-06	LOC103379869	NC_024312.1	6170159	6175203	-	3560	protein_coding	hyaluronidase-5-like && sp|Q812F3|HYAL5_MOUSE Hyaluronidase-5 OS=Mus musculus OX=10090 GN=Hyal5 PE=1 SV=1 && -	-
103390188	654.626	1161.08	1492.14	7724.45	11057.1	2792.34	1102.62	7191.31	-2.70532	1.15948e-08	6.26554e-06	LOC103390188	NC_024320.1	23283546	23284555	-	1010	protein_coding	myosin light chain 4-like && sp|P12829|MYL4_HUMAN Myosin light chain 4 OS=Homo sapiens OX=9606 GN=MYL4 PE=1 SV=3 && -	-
novel.257	188.947	115.215	457.861	1084.55	2570.28	1722.24	254.008	1792.36	-2.81944	1.16225e-08	6.26554e-06	-	NC_024318.1	5662345	5664418	+	538	-	- && - && -	-
103395981	29.2617	62.5199	79.0412	240.412	240.832	486.33	56.941	322.525	-2.50727	1.26527e-08	6.63142e-06	LOC103395981	NC_024326.1	2561278	2570010	+	4675	protein_coding	fibronectin type III domain-containing protein 7-like && - && -	-
103395025	6.68839	29.4737	52.0515	168.181	316.884	404.278	29.4045	296.447	-3.34022	1.43129e-08	7.2988e-06	LOC103395025	NC_024325.1	6218152	6231165	+	5615	protein_coding	fibroin heavy chain && - && -	-
103390680	5.85234	4.46571	6.74742	35.5767	50.7014	51.2826	5.68849	45.8536	-3.01385	2.12642e-08	1.05582e-05	LOC103390680	NC_024321.1	5874119	5927731	+	5885	protein_coding	prominin-1-A-like%2C transcript variant X1 && sp|Q9W735|PRM1A_DANRE Prominin-1-A OS=Danio rerio OX=7955 GN=prom1a PE=2 SV=2 && PF05478:Prominin	-
103392439	28.4257	31.26	46.268	103.496	143.654	131.625	35.3179	126.258	-1.84108	5.6855e-08	2.75062e-05	esyt3	NC_024322.1	17313023	17324046	-	3730	protein_coding	extended synaptotagmin 3%2C transcript variant X1 && sp|Q5M7N9|ESYT3_XENTR Extended synaptotagmin-3 OS=Xenopus tropicalis OX=8364 GN=esyt3 PE=2 SV=1 && PF17047:Synaptotagmin-like mitochondrial-lipid-binding domain|PF00168:C2 domain	-
103386201	923.834	819.904	836.68	437.701	368.993	450.432	860.14	419.042	1.03526	6.19324e-08	2.92135e-05	LOC103386201	NC_024307.1	23712870	23723058	+	7246	protein_coding	insulin receptor substrate 2-B-like && sp|Q9DF49|IRS2A_XENLA Insulin receptor substrate 2-A OS=Xenopus laevis OX=8355 GN=irs2-a PE=2 SV=2 && PF02174:PTB domain (IRS-1 type)	-
103393822	76.0805	60.7336	104.103	191.898	392.936	578.639	80.3057	387.824	-2.27395	7.83489e-08	3.60558e-05	LOC103393822	NC_024324.1	949502	962183	-	4015	protein_coding	chitin synthase chs-2-like && sp|G5EBQ8|CHS2_CAEEL Chitin synthase chs-2 OS=Caenorhabditis elegans OX=6239 GN=chs-2 PE=1 SV=1 && PF03142:Chitin synthase	-
103383281	92.8014	73.2376	104.103	191.898	376.035	410.261	90.0474	326.065	-1.85708	1.26892e-07	5.70047e-05	LOC103383281	NC_024315.1	1751364	1759199	+	2749	protein_coding	calpain-2 catalytic subunit-like%2C transcript variant X3 && sp|P17655|CAN2_HUMAN Calpain-2 catalytic subunit OS=Homo sapiens OX=9606 GN=CAPN2 PE=1 SV=6 && PF01067:Calpain large subunit, domain III|PF00648:Calpain family cysteine protease	-
103388304	1179.67	664.497	3073.93	7300.76	14752.7	8554.79	1639.37	10202.8	-2.63783	2.00899e-07	8.81526e-05	zg16	NC_024319.1	6104551	6107069	-	1008	protein_coding	zymogen granule protein 16 && sp|Q8CJD3|ZG16_RAT Zymogen granule membrane protein 16 OS=Rattus norvegicus OX=10116 GN=Zg16 PE=2 SV=1 && PF01419:Jacalin-like lectin domain	-
103395183	81.9328	29.4737	28.9175	153.088	274.633	591.459	46.7747	339.726	-2.85899	3.13224e-07	0.000134316	LOC103395183	NC_024325.1	9174541	9185769	-	3720	protein_coding	carbohydrate-responsive element-binding protein%2C transcript variant X1 && sp|Q99MZ3|MLXPL_MOUSE Carbohydrate-responsive element-binding protein OS=Mus musculus OX=10090 GN=Mlxipl PE=1 SV=1 && PF00010:Helix-loop-helix DNA-binding domain	-
112488024	23.4094	32.1531	30.8454	73.3095	119.712	128.207	28.8026	107.076	-1.89712	3.83305e-07	0.000160716	LOC112488024	NC_024320.1	25881526	25884559	-	1762	lncRNA	uncharacterized LOC112488024 && - && -	-
103390309	42.6385	38.4051	61.6907	99.1835	316.884	303.422	47.5781	239.83	-2.3347	4.65416e-07	0.000188779	LOC103390309	NC_024320.1	25887761	25896266	-	1675	protein_coding	ras association domain-containing protein 6%2C transcript variant X2 && sp|Q6ZTQ3|RASF6_HUMAN Ras association domain-containing protein 6 OS=Homo sapiens OX=9606 GN=RASSF6 PE=1 SV=1 && PF00788:Ras association (RalGDS/AF-6) domain	-
103383093	5.01629	13.3971	21.2062	76.5438	126.753	61.5391	13.2065	88.2788	-2.74652	4.70248e-07	0.000188779	gata3	NC_024314.1	30105591	30115054	-	2787	protein_coding	GATA binding protein 3%2C transcript variant X1 && sp|P23772|GATA3_MOUSE Trans-acting T-cell-specific transcription factor GATA-3 OS=Mus musculus OX=10090 GN=Gata3 PE=1 SV=1 && PF00320:GATA zinc finger	-
103390191	693.085	666.284	596.665	1261.35	1277.39	1118.82	652.011	1219.19	-0.902063	4.979e-07	0.000195716	LOC103390191	NC_024320.1	23536140	23576342	-	7095	protein_coding	uncharacterized LOC103390191 && sp|A0A1Z2R986|EGLN_DANRE Endoglin OS=Danio rerio OX=7955 GN=eng PE=2 SV=1 && -	-
103389040	572.694	576.97	485.814	233.944	212.664	294.875	545.159	247.161	1.13703	5.9207e-07	0.000225744	LOC103389040	NC_024307.1	28051340	28055505	-	2976	protein_coding	uncharacterized LOC103389040%2C transcript variant X1 && sp|Q14966|ZN638_HUMAN Zinc finger protein 638 OS=Homo sapiens OX=9606 GN=ZNF638 PE=1 SV=2 && -	-
103388236	291.781	334.035	387.495	700.753	718.27	643.597	337.77	687.54	-1.02556	5.98218e-07	0.000225744	LOC103388236	NC_024319.1	4738793	4742241	+	551	protein_coding	protein S100-A1-like && sp|Q7LZT1|S10A1_MISFO Protein S100-A1 OS=Misgurnus fossilis OX=7984 GN=s100a1 PE=1 SV=1 && -	-
103377728	57.6874	33.9394	135.912	251.193	598.558	427.355	75.8464	425.702	-2.49019	8.76492e-07	0.000324268	LOC103377728	NC_024310.1	3704104	3706552	-	655	protein_coding	protein FAM133-like%2C transcript variant X1 && - && -	-
103392824	172.226	225.965	213.99	388.109	529.548	686.332	204.06	534.663	-1.39118	1.00345e-06	0.000364097	LOC103392824	NC_024323.1	4987551	4994828	-	1983	protein_coding	metalloproteinase inhibitor 2-like%2C transcript variant X2 && sp|Q60453|TIMP2_CRILO Metalloproteinase inhibitor 2 (Fragment) OS=Cricetulus longicaudatus OX=10030 GN=TIMP2 PE=2 SV=1 && PF00965:Tissue inhibitor of metalloproteinase	-
103377726	33.442	40.1914	63.6186	127.214	249.282	147.865	45.7506	174.787	-1.933	1.06048e-06	0.00037753	LOC103377726	NC_024310.1	3709362	3717302	-	2457	protein_coding	protein FAM133-like%2C transcript variant X11 && - && -	-
112487461	4093.3	3866.41	4379.08	2151.85	1939.33	1283.77	4112.93	1791.65	1.19941	1.18511e-06	0.000414086	LOC112487461	NC_024315.1	7240452	7248209	-	4283	protein_coding	uncharacterized protein C4orf54-like && sp|E0CYV9|CD054_MOUSE Uncharacterized protein C4orf54 homolog OS=Mus musculus OX=10090 PE=1 SV=1 && PF15232:Domain of unknown function (DUF4585)	-
103392504	22.5733	6.25199	90.6082	330.971	595.741	294.875	39.8112	407.196	-3.35763	1.28209e-06	0.000439828	LOC103392504	NC_024323.1	193846	196594	+	926	protein_coding	microfibril-associated glycoprotein 4-like && sp|P55083|MFAP4_HUMAN Microfibril-associated glycoprotein 4 OS=Homo sapiens OX=9606 GN=MFAP4 PE=1 SV=2 && PF00147:Fibrinogen beta and gamma chains, C-terminal globular domain	-
103393034	18952.4	18021.8	15735	10420.7	10093.8	9563.35	17569.7	10026	0.809397	1.41678e-06	0.000477354	usp13	NC_024308.1	1239870	1267774	+	7092	protein_coding	ubiquitin specific peptidase 13 && sp|F1QFS9|UBP13_DANRE Ubiquitin carboxyl-terminal hydrolase 13 OS=Danio rerio OX=7955 GN=usp13 PE=2 SV=1 && PF02148:Zn-finger in ubiquitin-hydrolases and other protein|PF00443:Ubiquitin carboxyl-terminal hydrolase|PF00627:UBA/TS-N domain|PF17807:Variant UBP zinc finger	-
103386788	5.01629	2.67943	4.81959	44.2013	28.1674	28.2054	4.17177	33.5247	-3.00704	1.79823e-06	0.000595246	LOC103386788	NC_024317.1	19711275	19716305	+	1942	protein_coding	intermediate filament protein ON3-like && sp|Q6NWF6|K2C8_DANRE Keratin, type II cytoskeletal 8 OS=Danio rerio OX=7955 GN=krt8 PE=1 SV=1 && PF00038:Intermediate filament protein	-
103390286	20.9012	8.03828	17.3505	51.7479	126.753	75.2145	15.43	84.5719	-2.44635	2.02036e-06	0.000657245	LOC103390286	NC_024320.1	25642115	25651625	-	1181	protein_coding	alpha-synuclein-like && - && PF01387:Synuclein	-
103393193	6.68839	8.93142	10.6031	40.9671	53.5181	37.6072	8.74097	44.0308	-2.33177	2.3252e-06	0.000743591	LOC103393193	NC_024323.1	10900747	10906948	+	1730	protein_coding	cytoglobin-1-like%2C transcript variant X1 && sp|Q575T0|CYGB1_ORYLA Cytoglobin-1 OS=Oryzias latipes OX=8090 GN=cygb1 PE=2 SV=1 && PF00042:Globin	-
103394086	3.3442	1.78628	10.6031	46.3575	69.0102	29.9149	5.24452	48.4275	-3.21911	2.70261e-06	0.000849882	LOC103394086	NC_024324.1	3953161	3954617	-	973	protein_coding	sperm acrosome membrane-associated protein 4-like && - && -	-
103394019	42.6385	30.3668	64.5825	8.62465	4.22512	0.85471	45.8626	4.56816	3.36775	2.84995e-06	0.000881523	stpg1	NC_024324.1	2848324	2851983	-	2083	protein_coding	sperm tail PG-rich repeat containing 1%2C transcript variant X3 && sp|A5WUY6|STPG1_DANRE O(6)-methylguanine-induced apoptosis 2 OS=Danio rerio OX=7955 GN=stpg1 PE=2 SV=1 && -	-
103399543	0.836049	0.893142	4.81959	30.1863	49.293	18.8036	2.18293	32.761	-3.93397	3.36396e-06	0.00102373	LOC103399543	NW_007589903.1	22	646	+	404	protein_coding	acidic mammalian chitinase-like && sp|Q95M17|CHIA_BOVIN Acidic mammalian chitinase OS=Bos taurus OX=9913 GN=CHIA PE=1 SV=1 && PF00704:Glycosyl hydrolases family 18	-
103382370	362.845	379.585	376.892	630.677	833.756	686.332	373.107	716.922	-0.940878	3.46727e-06	0.00103842	myof	NC_024314.1	12877982	12902081	+	7314	protein_coding	myoferlin%2C transcript variant X1 && sp|Q9NZM1|MYOF_HUMAN Myoferlin OS=Homo sapiens OX=9606 GN=MYOF PE=1 SV=1 && PF08165:FerA (NUC095) domain|PF00168:C2 domain|PF08150:FerB (NUC096) domain|PF08151:FerI (NUC094) domain|PF16165:Ferlin C-terminus	-
103383180	257.503	231.324	419.304	541.197	1450.62	1342.75	302.71	1111.52	-1.87681	3.72094e-06	0.00109698	LOC103383180	NC_024315.1	201886	216108	-	9760	protein_coding	neuroblast differentiation-associated protein AHNAK-like && - && -	-
103380139	821.836	974.418	718.119	463.575	363.36	412.825	838.124	413.253	1.01903	4.1363e-06	0.00120067	LOC103380139	NC_024312.1	11387220	11409816	-	9800	protein_coding	nuclear factor of activated T-cells 5-like%2C transcript variant X1 && sp|O94916|NFAT5_HUMAN Nuclear factor of activated T-cells 5 OS=Homo sapiens OX=9606 GN=NFAT5 PE=1 SV=1 && PF16179:Rel homology dimerisation domain	-
103382208	89.4572	66.0925	122.418	195.133	294.35	308.55	92.6557	266.011	-1.52313	4.25116e-06	0.00121532	LOC103382208	NC_024314.1	14804412	14809174	-	989	protein_coding	bryoporin-like%2C transcript variant X2 && sp|Q5R231|ACTP1_ACTVL DELTA-thalatoxin-Avl1a OS=Actineria villosa OX=227975 PE=1 SV=1 && PF06369:Sea anemone cytotoxic protein	-
103393288	10.8686	9.82456	24.0979	54.9821	67.6018	76.0692	14.9304	66.2177	-2.16088	4.4423e-06	0.00125101	LOC103393288	NC_024323.1	12161300	12168153	+	3132	protein_coding	uncharacterized LOC103393288%2C transcript variant X1 && - && PF05461:Apolipoprotein L	-
103394457	560.989	633.238	620.763	354.689	263.366	315.388	604.996	311.147	0.95671	5.34546e-06	0.00148321	mylip	NC_024324.1	10644184	10659591	-	2856	protein_coding	myosin regulatory light chain interacting protein && sp|Q6TEM9|MYLIA_DANRE E3 ubiquitin-protein ligase MYLIP-A OS=Danio rerio OX=7955 GN=mylipa PE=1 SV=2 && PF13920:Zinc finger, C3HC4 type (RING finger)|PF00373:FERM central domain|PF09379:FERM N-terminal domain	-
103396584	187.275	90.2073	133.021	247.959	647.851	758.128	136.834	551.312	-2.01004	5.44675e-06	0.00148941	LOC103396584	NC_024326.1	11572646	11576455	+	2369	protein_coding	Krueppel-like factor 4 && sp|O43474|KLF4_HUMAN Krueppel-like factor 4 OS=Homo sapiens OX=9606 GN=KLF4 PE=1 SV=3 && -	-
103394078	327.731	166.124	256.402	586.476	616.867	656.417	250.086	619.92	-1.30935	5.71588e-06	0.00154067	LOC103394078	NC_024324.1	3892174	3895535	+	1898	protein_coding	tetranectin-like && sp|Q2KIS7|TETN_BOVIN Tetranectin OS=Bos taurus OX=9913 GN=CLEC3B PE=2 SV=1 && PF00059:Lectin C-type domain	-
103378438	93.6375	41.9777	117.598	202.679	474.621	339.32	84.4044	338.873	-2.00484	5.91177e-06	0.00157103	LOC103378438	NC_024310.1	16667611	16674430	-	2756	protein_coding	transmembrane protease serine 13-like%2C transcript variant X2 && sp|Q9BYE2|TMPSD_HUMAN Transmembrane protease serine 13 OS=Homo sapiens OX=9606 GN=TMPRSS13 PE=2 SV=5 && PF15494:Scavenger receptor cysteine-rich domain|PF00089:Trypsin	-
103395060	2.50815	1.78628	0	19.4055	22.5339	29.0601	1.43148	23.6665	-4.00974	7.29372e-06	0.00191136	LOC103395060	NC_024325.1	6210978	6216539	+	3261	protein_coding	glycine-rich protein 5-like%2C transcript variant X2 && - && -	-
103399007	334.42	392.089	201.459	636.068	933.751	840.18	309.323	803.333	-1.37585	7.8655e-06	0.00203296	LOC103399007	NW_007585280.1	5	6502	-	5126	protein_coding	uncharacterized LOC103399007 && sp|O92815|POL_WDSV Gag-Pol polyprotein OS=Walleye dermal sarcoma virus OX=39720 GN=gag-pol PE=1 SV=2 && PF17919:RNase H-like domain found in reverse transcriptase|PF00075:RNase H|PF00077:Retroviral aspartyl protease|PF00665:Integrase core domain|PF00078:Reverse transcriptase (RNA-dependent DNA polymerase)	-
103389224	15.0489	17.8628	65.5464	119.667	207.031	213.678	32.8194	180.125	-2.46275	8.49702e-06	0.00216651	LOC103389224	NC_024320.1	4230602	4235527	-	2126	protein_coding	uncharacterized LOC103389224 && - && PF13330:Mucin-2 protein WxxW repeating region	-
103376951	14.2128	8.03828	20.2423	44.2013	74.6437	67.5221	14.1645	62.1224	-2.13574	8.78158e-06	0.00220921	tfap2a	NC_024309.1	3604339	3620481	+	6775	protein_coding	transcription factor AP-2 alpha%2C transcript variant X2 && sp|A1A4R9|AP2A_BOVIN Transcription factor AP-2-alpha OS=Bos taurus OX=9913 GN=TFAP2A PE=2 SV=1 && -	-
103398141	40.1304	32.1531	40.4845	84.0903	102.811	146.155	37.5893	111.019	-1.56762	9.02779e-06	0.00224127	LOC103398141	NC_024328.1	16096795	16132440	-	1500	protein_coding	PDZ and LIM domain protein 2-like && sp|Q6AYD6|PDLI2_RAT PDZ and LIM domain protein 2 OS=Rattus norvegicus OX=10116 GN=Pdlim2 PE=1 SV=1 && PF15936:Domain of unknown function (DUF4749)|PF00412:LIM domain|PF00595:PDZ domain	-
103388205	56.8513	38.4051	141.696	222.085	376.035	467.526	78.9841	355.215	-2.17196	9.33378e-06	0.00228714	LOC103388205	NC_024319.1	4320443	4331807	-	3919	protein_coding	stereocilin && - && PF06060:Pre-pro-megakaryocyte potentiating factor precursor (Mesothelin)	-
103391759	86.9491	69.6651	53.9794	24.7959	7.04186	8.5471	70.1978	13.4616	2.37554	9.69762e-06	0.00232461	LOC103391759	NC_024307.1	33960061	33961270	+	741	protein_coding	histone H2B 1/2-like%2C transcript variant X1 && sp|Q5BJA5|H2B1_DANRE Histone H2B 1/2 OS=Danio rerio OX=7955 GN=zgc:112234 PE=2 SV=3 && PF00125:Core histone H2A/H2B/H3/H4	-
103376822	2.50815	1.78628	2.89175	7.54657	56.3349	47.8638	2.39539	37.2484	-3.95865	9.82068e-06	0.00232461	sox14	NC_024308.1	19687432	19689034	+	1603	protein_coding	SRY-box 14 && sp|Q32PP9|SOX14_DANRE Transcription factor Sox-14 OS=Danio rerio OX=7955 GN=sox14 PE=2 SV=1 && PF00505:HMG (high mobility group) box	-
103396036	562.661	572.504	593.773	301.863	360.543	295.73	576.313	319.379	0.854634	9.85629e-06	0.00232461	LOC103396036	NC_024326.1	3506108	3514334	+	2920	protein_coding	protein phosphatase 1L%2C transcript variant X3 && sp|Q5SGD2|PPM1L_HUMAN Protein phosphatase 1L OS=Homo sapiens OX=9606 GN=PPM1L PE=1 SV=1 && PF00481:Protein phosphatase 2C	-
103379146	136.276	148.262	133.985	265.208	256.324	273.507	139.507	265.013	-0.926631	1.02124e-05	0.00237885	depdc7	NC_024311.1	13161924	13170375	-	2323	protein_coding	DEP domain containing 7 && sp|Q1JQ19|DEPD7_DANRE DEP domain-containing protein 7 OS=Danio rerio OX=7955 GN=depdc7 PE=2 SV=1 && PF00610:Domain found in Dishevelled, Egl-10, and Pleckstrin (DEP)	-
103379055	8930.68	8982.33	8571.15	4219.61	2520.99	1245.31	8828.05	2661.97	1.72977	1.04189e-05	0.00239737	gatm	NC_024311.1	11502719	11507706	-	2208	protein_coding	glycine amidinotransferase && sp|Q9I9K9|GATM_CHICK Glycine amidinotransferase, mitochondrial OS=Gallus gallus OX=9031 GN=GATM PE=2 SV=2 && -	-
103381549	24.2454	19.6491	30.8454	68.9972	69.0102	108.548	24.9133	82.1852	-1.73205	1.09765e-05	0.00249524	LOC103381549	NC_024314.1	2839289	2844422	+	2093	protein_coding	potassium channel subfamily K member 1-like && sp|Q0P5A0|KCNK1_BOVIN Potassium channel subfamily K member 1 OS=Bos taurus OX=9913 GN=KCNK1 PE=2 SV=1 && PF07885:Ion channel	-
103394841	486.58	464.434	391.35	224.241	242.24	248.721	447.455	238.4	0.908551	1.13926e-05	0.00254493	cpeb4	NC_024325.1	2328219	2354104	+	3712	protein_coding	cytoplasmic polyadenylation element binding protein 4%2C transcript variant X1 && sp|Q7TN98|CPEB4_MOUSE Cytoplasmic polyadenylation element-binding protein 4 OS=Mus musculus OX=10090 GN=Cpeb4 PE=1 SV=1 && PF16366:Cytoplasmic polyadenylation element-binding protein ZZ domain|PF16367:RNA recognition motif	-
103384442	35.1141	47.3365	57.835	252.271	539.406	70.9409	46.7619	287.539	-2.61848	1.14649e-05	0.00254493	LOC103384442	NC_024316.1	1344406	1362128	-	5803	pseudogene	- && sp|A2AQP0|MYH7B_MOUSE Myosin-7B OS=Mus musculus OX=10090 GN=Myh7b PE=3 SV=1 && PF01576:Myosin tail	-
103378480	30.9338	29.4737	52.0515	92.715	149.287	107.693	37.4863	116.565	-1.63637	1.34229e-05	0.00294493	LOC103378480	NC_024307.1	10063046	10067670	+	1857	protein_coding	cell cycle control protein 50A-like%2C transcript variant X2 && sp|Q17QL5|CC50A_BOVIN Cell cycle control protein 50A OS=Bos taurus OX=9913 GN=TMEM30A PE=1 SV=1 && PF03381:LEM3 (ligand-effect modulator 3) family / CDC50 family	-
103388208	91.9654	117.895	68.4381	240.412	214.073	641.033	92.7661	365.172	-1.97904	1.45249e-05	0.00314427	LOC103388208	NC_024319.1	4303462	4305922	-	1383	protein_coding	C-reactive protein-like && sp|O19062|CRP_PIG C-reactive protein OS=Sus scrofa OX=9823 GN=CRP PE=2 SV=1 && PF00354:Pentaxin family	-
107989857	3.3442	15.1834	6.74742	33.4205	50.7014	87.1804	8.42501	57.1008	-2.76962	1.46648e-05	0.00314427	LOC107989857	NC_024308.1	8062326	8078526	-	6647	protein_coding	fibronectin-like && sp|Q5VTL7|FNDC7_HUMAN Fibronectin type III domain-containing protein 7 OS=Homo sapiens OX=9606 GN=FNDC7 PE=2 SV=3 && PF00041:Fibronectin type III domain	-
103385277	5.01629	2.67943	6.74742	30.1863	23.9423	38.462	4.81438	30.8635	-2.6971	1.61498e-05	0.00342376	LOC103385277	NC_024316.1	16122877	16126286	-	2226	protein_coding	trypsin-like && sp|P07146|TRY2_MOUSE Anionic trypsin-2 OS=Mus musculus OX=10090 GN=Prss2 PE=1 SV=1 && PF00089:Trypsin	-
103394474	106.178	109.856	335.443	506.698	1068.95	729.068	183.826	768.24	-2.06397	1.65752e-05	0.00345284	agr2	NC_024324.1	11614012	11619917	-	2349	protein_coding	anterior gradient 2%2C protein disulphide isomerase family member%2C transcript variant X3 && sp|Q5RZ65|AGR2_DANRE Anterior gradient protein 2 homolog OS=Danio rerio OX=7955 GN=agr2 PE=2 SV=1 && PF13899:Thioredoxin-like	-
112486828	11.7047	5.35885	17.3505	64.6849	143.654	31.6243	11.4714	79.9877	-2.79721	1.6653e-05	0.00345284	LOC112486828	NC_024309.1	15995834	15997389	-	764	lncRNA	uncharacterized LOC112486828 && - && -	-
103378601	239.11	357.257	247.727	112.12	21.1256	29.9149	281.364	54.387	2.36743	1.74405e-05	0.00357683	LOC103378601	NC_024307.1	9546198	9550003	+	1417	protein_coding	cathepsin L1-like && sp|Q26636|CATL_SARPE Cathepsin L OS=Sarcophaga peregrina OX=7386 PE=1 SV=1 && PF00112:Papain family cysteine protease|PF08246:Cathepsin propeptide inhibitor domain (I29)	-
103385279	15.0489	5.35885	14.4588	37.7328	54.9265	81.1975	11.6222	57.9523	-2.32282	1.90968e-05	0.00387213	fam43b	NC_024316.1	16165813	16167205	-	1393	protein_coding	family with sequence similarity 43 member B && sp|Q6ZT52|FA43B_HUMAN Protein FAM43B OS=Homo sapiens OX=9606 GN=FAM43B PE=2 SV=1 && PF14719:Phosphotyrosine interaction domain (PTB/PID)	-
103381376	525.875	693.971	435.691	1050.05	1114.02	1561.56	551.846	1241.88	-1.17065	1.92909e-05	0.00387213	LOC103381376	NC_024313.1	13101345	13153654	+	12111	protein_coding	collagen alpha-1(XII) chain && sp|Q60847|COCA1_MOUSE Collagen alpha-1(XII) chain OS=Mus musculus OX=10090 GN=Col12a1 PE=2 SV=3 && PF00092:von Willebrand factor type A domain|PF00041:Fibronectin type III domain|PF01391:Collagen triple helix repeat (20 copies)	-
103379401	225.733	169.697	173.505	66.841	9.8586	11.1112	189.645	29.2703	2.6922	1.98784e-05	0.00394805	LOC103379401	NC_024311.1	18657942	18665092	+	2997	protein_coding	neuronal acetylcholine receptor subunit beta-4 && sp|P26153|ACHB4_CHICK Neuronal acetylcholine receptor subunit beta-4 (Fragment) OS=Gallus gallus OX=9031 GN=CHRNB4 PE=1 SV=1 && PF02932:Neurotransmitter-gated ion-channel transmembrane region|PF02931:Neurotransmitter-gated ion-channel ligand binding domain	-
103376701	243.29	286.699	227.485	137.994	83.0939	110.258	252.491	110.449	1.18732	2.043e-05	0.00401534	LOC103376701	NC_024308.1	16586185	16604738	+	5162	protein_coding	circadian locomoter output cycles protein kaput%2C transcript variant X2 && sp|Q8QGQ6|CLOCK_CHICK Circadian locomoter output cycles protein kaput OS=Gallus gallus OX=9031 GN=CLOCK PE=1 SV=2 && PF00989:PAS fold|PF00010:Helix-loop-helix DNA-binding domain|PF14598:PAS domain	-
103377911	394.615	409.952	308.454	201.601	122.528	170.942	371.007	165.024	1.16448	2.16782e-05	0.00419628	LOC103377911	NC_024310.1	7755239	7765200	-	4944	protein_coding	uncharacterized LOC103377911%2C transcript variant X2 && - && -	-
103395177	1.6721	16.0766	10.6031	53.904	45.0679	100.856	9.45058	66.6092	-2.83096	2.17954e-05	0.00419628	LOC103395177	NC_024325.1	9102102	9108962	+	2528	protein_coding	scavenger receptor cysteine-rich domain-containing group B protein-like && sp|Q8WTU2|SRB4D_HUMAN Scavenger receptor cysteine-rich domain-containing group B protein OS=Homo sapiens OX=9606 GN=SSC4D PE=2 SV=1 && PF00530:Scavenger receptor cysteine-rich domain	-
novel.342	0.836049	2259.65	694.984	0	0	0.85471	985.156	0.284903	11.2997	2.27487e-05	0.00431432	-	NC_024320.1	23576806	23579819	-	1675	-	- && - && -	-
103379678	19.2291	21.4354	12.5309	44.2013	77.4605	71.7956	17.7318	64.4858	-1.85592	2.28658e-05	0.00431432	LOC103379678	NC_024312.1	4273208	4276913	+	3706	protein_coding	ras association domain-containing protein 10-like && sp|Q8BL43|RASFA_MOUSE Ras association domain-containing protein 10 OS=Mus musculus OX=10090 GN=Rassf10 PE=1 SV=2 && -	-
103395903	339.436	342.073	474.247	689.972	921.075	1659.85	385.252	1090.3	-1.50198	2.37372e-05	0.0044344	LOC103395903	NC_024326.1	1346975	1358311	+	3987	protein_coding	integrin alpha-6%2C transcript variant X1 && sp|Q61739|ITA6_MOUSE Integrin alpha-6 OS=Mus musculus OX=10090 GN=Itga6 PE=1 SV=3 && PF01839:FG-GAP repeat|PF08441:Integrin alpha	-
103387221	2136.11	1632.66	1958.68	1088.86	1109.8	849.582	1909.15	1016.08	0.910893	2.41822e-05	0.00447323	slc2a4	NC_024307.1	25561476	25569906	-	2970	protein_coding	solute carrier family 2 member 4 && sp|P14672|GLUT4_HUMAN Solute carrier family 2, facilitated glucose transporter member 4 OS=Homo sapiens OX=9606 GN=SLC2A4 PE=1 SV=1 && PF00083:Sugar (and other) transporter	-
103396721	102.834	73.2376	90.6082	163.868	212.664	280.345	88.8933	218.959	-1.30235	2.46216e-05	0.0045103	LOC103396721	NC_024326.1	13004462	13015163	+	3863	protein_coding	glutamic acid-rich protein-like && sp|Q96LR9|APLD1_HUMAN Apolipoprotein L domain-containing protein 1 OS=Homo sapiens OX=9606 GN=APOLD1 PE=2 SV=2 && PF05461:Apolipoprotein L	-
103399000	0.836049	6.25199	3.85567	30.1863	32.3926	23.9319	3.6479	28.8369	-2.99183	2.58179e-05	0.00468396	tspan1	NC_024308.1	10880179	10889954	-	1457	protein_coding	tetraspanin 1 && sp|Q3T0S3|TSN1_BOVIN Tetraspanin-1 OS=Bos taurus OX=9913 GN=TSPAN1 PE=2 SV=1 && PF00335:Tetraspanin family	-
103391833	1.6721	4.46571	3.85567	16.1712	36.6177	29.9149	3.33116	27.5679	-3.05515	2.63238e-05	0.00470963	LOC103391833	NC_024322.1	5983104	5985516	-	1226	protein_coding	claudin-10-like && - && PF00822:PMP-22/EMP/MP20/Claudin family	-
103379379	45.1466	50.9091	92.5361	225.319	583.066	122.224	62.8639	310.203	-2.30148	2.65549e-05	0.00470963	LOC103379379	NC_024311.1	18277854	18301374	+	4924	protein_coding	ras-specific guanine nucleotide-releasing factor 1-like%2C transcript variant X1 && sp|Q13972|RGRF1_HUMAN Ras-specific guanine nucleotide-releasing factor 1 OS=Homo sapiens OX=9606 GN=RASGRF1 PE=1 SV=2 && PF00621:RhoGEF domain|PF00169:PH domain|PF00618:RasGEF N-terminal motif|PF00617:RasGEF domain	-
103388219	115.375	140.223	213.99	366.548	340.826	382.91	156.529	363.428	-1.21799	2.67082e-05	0.00470963	LOC103388219	NC_024319.1	4744982	4746358	+	690	protein_coding	protein S100-A6-like && - && PF01023:S-100/ICaBP type calcium binding domain|PF00036:EF hand	-
103388155	29.2617	29.4737	61.6907	95.9492	205.622	131.625	40.142	144.399	-1.84723	2.78958e-05	0.0048735	esrp1	NC_024319.1	3967139	3980038	+	3443	protein_coding	epithelial splicing regulatory protein 1%2C transcript variant X1 && sp|Q6NXG1|ESRP1_HUMAN Epithelial splicing regulatory protein 1 OS=Homo sapiens OX=9606 GN=ESRP1 PE=1 SV=2 && -	-
103393654	455.647	382.265	430.871	142.307	184.497	248.721	422.927	191.841	1.13696	3.22768e-05	0.00558714	LOC103393654	NC_024323.1	16124891	16137844	+	4381	protein_coding	uncharacterized LOC103393654%2C transcript variant X1 && sp|Q5FW38|NFIL3_XENTR Nuclear factor interleukin-3-regulated protein OS=Xenopus tropicalis OX=8364 GN=nfil3 PE=2 SV=1 && -	-
103390273	1818.41	1604.08	1807.35	1054.36	1085.85	1112.83	1743.28	1084.35	0.684848	3.32153e-05	0.00565939	nedd4l	NC_024320.1	25197815	25236210	-	6858	protein_coding	neural precursor cell expressed%2C developmentally down-regulated 4-like%2C E3 ubiquitin protein ligase%2C transcript variant X1 && sp|Q96PU5|NED4L_HUMAN E3 ubiquitin-protein ligase NEDD4-like OS=Homo sapiens OX=9606 GN=NEDD4L PE=1 SV=2 && PF00632:HECT-domain (ubiquitin-transferase)|PF00397:WW domain	-
103378741	254.995	250.973	200.495	492.683	599.966	386.329	235.488	492.993	-1.06275	3.3552e-05	0.00565939	crispld2	NC_024311.1	4446566	4459488	+	3720	protein_coding	cysteine rich secretory protein LCCL domain containing 2%2C transcript variant X1 && sp|Q4V9Y5|CRLD2_XENTR Cysteine-rich secretory protein LCCL domain-containing 2 OS=Xenopus tropicalis OX=8364 GN=crispld2 PE=2 SV=1 && PF00188:Cysteine-rich secretory protein family|PF03815:LCCL domain	-
103378393	26.7536	32.1531	25.0619	73.3095	101.403	65.8127	27.9895	80.175	-1.50867	3.3594e-05	0.00565939	ano7	NC_024310.1	15667920	15680810	+	3436	protein_coding	anoctamin 7%2C transcript variant X1 && sp|Q6IWH7|ANO7_HUMAN Anoctamin-7 OS=Homo sapiens OX=9606 GN=ANO7 PE=1 SV=2 && PF16178:Dimerisation domain of Ca+-activated chloride-channel, anoctamin|PF04547:Calcium-activated chloride channel	-
103388958	6.68839	3.57257	10.6031	18.3274	50.7014	79.488	6.95468	49.5056	-2.84272	3.57292e-05	0.00596584	LOC103388958	NC_024319.1	20431344	20437488	-	2912	protein_coding	HLA class II histocompatibility antigen%2C DRB1-14 beta chain-like%2C transcript variant X2 && sp|P06344|HB2U_MOUSE H-2 class II histocompatibility antigen, A-U beta chain OS=Mus musculus OX=10090 PE=1 SV=1 && PF07654:Immunoglobulin C1-set domain|PF00969:Class II histocompatibility antigen, beta domain	-
103394802	63.5397	46.4434	175.433	332.049	484.48	304.277	95.1387	373.602	-1.97465	3.7342e-05	0.00615731	LOC103394802	NC_024325.1	1790560	1795518	+	2923	protein_coding	macrophage metalloelastase-like && sp|P79227|MMP12_RABIT Macrophage metalloelastase OS=Oryctolagus cuniculus OX=9986 GN=MMP12 PE=2 SV=1 && PF00413:Matrixin|PF00045:Hemopexin|PF01471:Putative peptidoglycan binding domain	-
103386229	115.375	133.078	118.562	205.913	315.475	255.558	122.338	258.982	-1.0792	3.75287e-05	0.00615731	gale	NC_024307.1	358396	364270	-	1508	protein_coding	UDP-galactose-4-epimerase%2C transcript variant X1 && sp|Q3T105|GALE_BOVIN UDP-glucose 4-epimerase OS=Bos taurus OX=9913 GN=GALE PE=2 SV=2 && PF16363:GDP-mannose 4,6 dehydratase	-
103394473	43.4745	53.5885	103.139	184.352	547.857	164.104	66.7341	298.771	-2.16149	3.81903e-05	0.00621185	LOC103394473	NC_024324.1	11617842	11619719	-	836	protein_coding	anterior gradient protein 2 homolog && sp|Q5RZ65|AGR2_DANRE Anterior gradient protein 2 homolog OS=Danio rerio OX=7955 GN=agr2 PE=2 SV=1 && PF13899:Thioredoxin-like	-
103384607	10.0326	7.14513	30.8454	43.1232	116.895	119.659	16.0077	93.2258	-2.55032	3.92846e-05	0.00633522	LOC103384607	NC_024316.1	3307125	3316755	-	3720	protein_coding	UPF0577 protein KIAA1324-like && sp|Q6UXG2|ELAP1_HUMAN Endosome/lysosome-associated apoptosis and autophagy regulator 1 OS=Homo sapiens OX=9606 GN=ELAPOR1 PE=1 SV=2 && -	-
103397960	463.171	368.868	1012.11	1202.06	2346.35	2948.75	614.717	2165.72	-1.81727	4.06427e-05	0.00649017	LOC103397960	NC_024328.1	13666809	13673484	+	3251	protein_coding	gelsolin && sp|O93510|GELS_CHICK Gelsolin OS=Gallus gallus OX=9031 GN=GSN PE=2 SV=1 && PF00626:Gelsolin repeat	-
103391245	83.6049	106.284	71.3299	195.133	245.057	164.959	87.0729	201.716	-1.20671	4.09333e-05	0.00649017	LOC103391245	NC_024321.1	16093800	16100680	-	3578	protein_coding	cationic amino acid transporter 2-like%2C transcript variant X2 && sp|B3TP03|CTR2_CHICK Cationic amino acid transporter 2 OS=Gallus gallus OX=9031 GN=SLC7A2 PE=2 SV=1 && PF13520:Amino acid permease|PF13906:C-terminus of AA_permease	-
103390467	170.554	163.445	170.613	304.019	383.077	282.054	168.204	323.05	-0.93795	4.23095e-05	0.00665247	LOC103390467	NC_024320.1	28598624	28603296	-	2281	protein_coding	zinc-binding protein A33-like && sp|Q02084|A33_PLEWA Zinc-binding protein A33 OS=Pleurodeles waltl OX=8319 PE=1 SV=2 && PF00643:B-box zinc finger|PF00622:SPRY domain|PF15227:zinc finger of C3HC4-type, RING|PF13765:SPRY-associated domain	-
103393997	9.19654	6.25199	19.2783	46.3575	67.6018	42.7355	11.5756	52.2316	-2.17712	4.3124e-05	0.00669093	LOC103393997	NC_024324.1	3343991	3349522	+	2204	protein_coding	annexin A2-like%2C transcript variant X1 && sp|Q07936|ANXA2_RAT Annexin A2 OS=Rattus norvegicus OX=10116 GN=Anxa2 PE=1 SV=2 && PF00191:Annexin	-
103389586	44.3106	72.3445	66.5103	145.541	136.612	347.867	61.0551	210.007	-1.78797	4.32634e-05	0.00669093	LOC103389586	NC_024320.1	11320734	11329064	+	2293	protein_coding	sodium/potassium-transporting ATPase subunit beta-233-like && sp|Q9I9C3|AT233_ANGAN Sodium/potassium-transporting ATPase subunit beta-233 OS=Anguilla anguilla OX=7936 GN=atnb233 PE=1 SV=1 && PF00287:Sodium / potassium ATPase beta chain	-
103394535	214.865	142.903	265.077	344.986	657.71	688.896	207.615	563.864	-1.44183	4.98172e-05	0.00764187	LOC103394535	NC_024324.1	12305791	12320121	-	3661	protein_coding	tuftelin-like%2C transcript variant X1 && - && -	-
103381458	38.4583	12.504	33.7371	58.2164	153.513	166.668	28.2331	126.132	-2.15895	5.29482e-05	0.00802184	LOC103381458	NC_024314.1	1386532	1413681	+	2705	protein_coding	rho-related GTP-binding protein RhoN-like && sp|P52198|RND2_HUMAN Rho-related GTP-binding protein RhoN OS=Homo sapiens OX=9606 GN=RND2 PE=1 SV=2 && PF00071:Ras family	-
103396552	149.653	168.804	123.381	52.826	45.0679	77.7786	147.279	58.5575	1.31658	5.31445e-05	0.00802184	zmat3	NC_024308.1	8119816	8128856	-	2871	protein_coding	zinc finger matrin-type 3 && sp|Q0IIC4|ZMAT3_BOVIN Zinc finger matrin-type protein 3 OS=Bos taurus OX=9913 GN=ZMAT3 PE=2 SV=1 && PF12874:Zinc-finger of C2H2 type	-
103391064	70.2281	75.917	89.6443	143.385	166.188	194.874	78.5965	168.149	-1.10121	5.37418e-05	0.00804762	hopx	NC_024321.1	12137433	12144568	+	663	protein_coding	HOP homeobox && sp|Q8AYB8|HOP_DANRE Homeodomain-only protein OS=Danio rerio OX=7955 GN=hopx PE=3 SV=1 && PF00046:Homeodomain	-
103378409	71.9002	80.3828	137.84	189.742	263.366	437.612	96.7077	296.906	-1.62222	5.4702e-05	0.00810129	LOC103378409	NC_024307.1	10173618	10179870	+	1902	protein_coding	pituitary tumor-transforming gene 1 protein-interacting protein-like && sp|Q8R143|PTTG_MOUSE Pituitary tumor-transforming gene 1 protein-interacting protein OS=Mus musculus OX=10090 GN=Pttg1ip PE=1 SV=1 && -	-
novel.731	5.01629	1.78628	3.85567	23.7178	43.6595	17.0942	3.55275	28.1572	-2.96511	5.49589e-05	0.00810129	-	NW_007596766.1	35	412	-	260	-	- && - && -	-
103381182	6642.41	5142.71	6324.26	3860.61	2556.19	2352.16	6036.46	2922.99	1.04627	5.55227e-05	0.00812095	LOC103381182	NC_024313.1	11183531	11186994	-	1323	protein_coding	actin%2C alpha cardiac && sp|P53480|ACTC_TAKRU Actin, alpha cardiac muscle OS=Takifugu rubripes OX=31033 PE=2 SV=1 && PF00022:Actin	-
103389211	114.539	178.628	160.974	311.565	370.402	281.2	151.38	321.056	-1.08344	5.60338e-05	0.00813265	LOC103389211	NC_024320.1	4016845	4035536	-	2527	protein_coding	neural proliferation differentiation and control protein 1-like%2C transcript variant X1 && sp|Q9NQX5|NPDC1_HUMAN Neural proliferation differentiation and control protein 1 OS=Homo sapiens OX=9606 GN=NPDC1 PE=1 SV=2 && PF06809:Neural proliferation differentiation control-1 protein (NPDC1)	-
103394970	172.226	250.973	208.206	336.361	535.181	517.1	210.468	462.881	-1.13696	5.8787e-05	0.00846634	fez1	NC_024325.1	5548463	5560352	-	2104	protein_coding	fasciculation and elongation protein zeta 1 && sp|P97577|FEZ1_RAT Fasciculation and elongation protein zeta-1 OS=Rattus norvegicus OX=10116 GN=Fez1 PE=1 SV=1 && PF07763:FEZ-like protein	-
103387271	7.52444	7.14513	13.4948	23.7178	46.4763	85.471	9.38814	51.8884	-2.48046	5.92303e-05	0.00846634	LOC103387271	NC_024318.1	7543080	7552687	+	3750	protein_coding	FERM domain-containing protein 6%2C transcript variant X4 && sp|Q96NE9|FRMD6_HUMAN FERM domain-containing protein 6 OS=Homo sapiens OX=9606 GN=FRMD6 PE=1 SV=1 && PF09379:FERM N-terminal domain|PF09380:FERM C-terminal PH-like domain|PF00373:FERM central domain	-
103378453	155.505	110.75	114.706	64.6849	46.4763	40.1714	126.987	50.4442	1.33556	6.37243e-05	0.00900257	c4h19orf47	NC_024310.1	16842397	16846700	+	1437	protein_coding	chromosome 4 C19orf47 homolog%2C transcript variant X1 && sp|Q8R3Y5|CS047_MOUSE Uncharacterized protein C19orf47 homolog OS=Mus musculus OX=10090 PE=1 SV=2 && PF18017:SAM domain (Sterile alpha motif)|PF17740:Family of unknown function (DUF5577)	-
103379419	14.2128	10.7177	14.4588	99.1835	125.345	18.8036	13.1298	81.1107	-2.61985	6.3936e-05	0.00900257	c5h15orf59	NC_024311.1	18809173	18843081	-	5418	protein_coding	chromosome 5 C15orf59 homolog%2C transcript variant X1 && sp|Q1L899|INSY1_DANRE Inhibitory synaptic factor 1 OS=Danio rerio OX=7955 GN=insy1 PE=2 SV=1 && PF15252:Domain of unknown function (DUF4589)	-
103392998	1112.78	1305.77	1440.09	827.966	668.977	651.289	1286.22	716.077	0.844735	6.62349e-05	0.00925719	p3h2	NC_024308.1	1373888	1410896	+	3676	protein_coding	prolyl 3-hydroxylase 2%2C transcript variant X1 && sp|Q8CG71|P3H2_MOUSE Prolyl 3-hydroxylase 2 OS=Mus musculus OX=10090 GN=P3h2 PE=1 SV=1 && PF13640:2OG-Fe(II) oxygenase superfamily	-
novel.280	41.8024	16.9697	52.0515	77.6218	185.905	164.959	36.9412	142.829	-1.9512	7.3202e-05	0.0101139	-	NC_024319.1	4752047	4753336	+	594	-	- && - && PF13499:EF-hand domain pair	-
novel.89	6.68839	7.14513	9.63917	16.1712	69.0102	53.8467	7.82423	46.3427	-2.56576	7.38382e-05	0.0101139	-	NC_024310.1	16682564	16685796	-	1251	-	- && - && -	-
103397319	409.664	484.083	401.954	270.598	223.931	220.515	431.9	238.348	0.857575	7.39731e-05	0.0101139	git2	NC_024328.1	339868	354859	-	3060	protein_coding	GIT ArfGAP 2 && sp|Q14161|GIT2_HUMAN ARF GTPase-activating protein GIT2 OS=Homo sapiens OX=9606 GN=GIT2 PE=1 SV=2 && PF16559:GIT coiled-coil Rho guanine nucleotide exchange factor|PF12205:G protein-coupled receptor kinase-interacting protein 1 C term|PF01412:Putative GTPase activating protein for Arf|PF13857:Ankyrin repeats (many copies)|PF08518:Spa2 homology domain (SHD) of GIT	-
103377864	121.227	66.9856	98.3196	162.79	312.659	294.02	95.5108	256.49	-1.42367	7.8142e-05	0.0105347	LOC103377864	NC_024310.1	7176600	7177935	+	1336	protein_coding	claudin-4-like && sp|O19005|CLD4_CHLAE Claudin-4 OS=Chlorocebus aethiops OX=9534 GN=CLDN4 PE=2 SV=1 && PF00822:PMP-22/EMP/MP20/Claudin family	-
107988065	759.132	724.338	1479.61	1706.6	2928.01	4134.23	987.695	2922.95	-1.56563	7.8167e-05	0.0105347	LOC107988065	NC_024324.1	3956441	3958365	-	805	protein_coding	long neurotoxin 469-like && - && -	-
103379546	58.5234	49.1228	23.134	11.8589	8.45023	5.98297	43.5934	8.76403	2.32971	8.16332e-05	0.0109238	hsf4	NC_024312.1	1933308	1944025	-	2313	protein_coding	heat shock transcription factor 4%2C transcript variant X2 && sp|Q08DJ8|HSF1_BOVIN Heat shock factor protein 1 OS=Bos taurus OX=9913 GN=HSF1 PE=2 SV=1 && PF00447:HSF-type DNA-binding|PF06546:Vertebrate heat shock transcription factor	-
103385246	549.284	784.178	555.216	1051.13	1425.27	1200.87	629.56	1225.76	-0.960705	8.24024e-05	0.0109491	LOC103385246	NC_024316.1	15219558	15225608	-	2486	protein_coding	transcriptional regulatory protein AlgP%2C transcript variant X1 && - && -	-
103391678	767.493	875.279	809.691	476.512	488.705	535.903	817.488	500.373	0.707161	8.38616e-05	0.011065	me3	NC_024322.1	2939722	2949656	-	3657	protein_coding	malic enzyme 3 && sp|Q8BMF3|MAON_MOUSE NADP-dependent malic enzyme, mitochondrial OS=Mus musculus OX=10090 GN=Me3 PE=1 SV=2 && PF00390:Malic enzyme, N-terminal domain|PF03949:Malic enzyme, NAD binding domain	-
103389234	37.6222	34.8325	22.1701	101.34	78.8688	75.2145	31.5416	85.141	-1.42768	8.81831e-05	0.0115544	LOC103389234	NC_024320.1	4398051	4416261	+	3906	protein_coding	collagen alpha-1(VIII) chain-like && sp|P27658|CO8A1_HUMAN Collagen alpha-1(VIII) chain OS=Homo sapiens OX=9606 GN=COL8A1 PE=1 SV=2 && PF00386:C1q domain|PF01391:Collagen triple helix repeat (20 copies)	-
103379054	177.242	164.338	188.928	85.1684	81.6856	101.71	176.836	89.5215	0.975257	9.49802e-05	0.012323	LOC103379054	NC_024311.1	11518801	11523568	+	2140	protein_coding	very long-chain acyl-CoA synthetase && sp|O14975|S27A2_HUMAN Very long-chain acyl-CoA synthetase OS=Homo sapiens OX=9606 GN=SLC27A2 PE=1 SV=2 && PF00501:AMP-binding enzyme	-
103395087	241.618	237.576	231.34	405.358	522.506	376.927	236.845	434.931	-0.873702	9.59124e-05	0.012323	LOC103395087	NC_024325.1	7523974	7532966	+	2273	protein_coding	integrin-linked protein kinase-like && sp|Q9DF58|ILK_CHICK Integrin-linked protein kinase OS=Gallus gallus OX=9031 GN=ILK PE=1 SV=1 && PF07714:Protein tyrosine kinase|PF12796:Ankyrin repeats (3 copies)	-
103377858	0	0	0	5.3904	2.81674	41.0261	0	16.4111	-6.65296	9.60078e-05	0.012323	LOC103377858	NC_024310.1	7160510	7162604	-	1816	protein_coding	claudin-3-like && sp|Q95KM5|CLD3_CANLF Claudin-3 OS=Canis lupus familiaris OX=9615 GN=CLDN3 PE=2 SV=1 && PF00822:PMP-22/EMP/MP20/Claudin family	-
103377327	4.18024	5.35885	2.89175	14.0151	36.6177	32.479	4.14362	27.7039	-2.73151	9.75981e-05	0.0123376	gcm2	NC_024309.1	11597978	11603649	-	2146	protein_coding	glial cells missing homolog 2 && sp|O75603|GCM2_HUMAN Chorion-specific transcription factor GCMb OS=Homo sapiens OX=9606 GN=GCM2 PE=1 SV=1 && PF03615:GCM motif protein	-
103391391	15.0489	16.0766	35.6649	62.5287	69.0102	101.71	22.2635	77.7498	-1.81654	9.76484e-05	0.0123376	LOC103391391	NC_024321.1	19221225	19223753	-	2416	protein_coding	forkhead box protein I1-ema-like && sp|Q6P8A3|FXI1E_XENTR Forkhead box protein I1-ema OS=Xenopus tropicalis OX=8364 GN=foxi1e PE=2 SV=1 && PF00250:Forkhead domain	-
103399850	372.042	367.974	970.665	1193.44	2978.71	1728.22	570.227	1966.79	-1.7863	9.80837e-05	0.0123376	LOC103399850	NC_024308.1	13009620	13030179	+	12126	protein_coding	desmoplakin-like%2C transcript variant X1 && sp|P15924|DESP_HUMAN Desmoplakin OS=Homo sapiens OX=9606 GN=DSP PE=1 SV=3 && -	-
103382384	20.9012	26.7943	31.8093	53.904	107.036	78.6333	26.5016	79.8579	-1.58885	0.000104487	0.013056	LOC103382384	NC_024314.1	12667228	12671354	+	3846	protein_coding	transcription factor Sox-9-A && sp|F1LYL9|SOX9_RAT Transcription factor SOX-9 OS=Rattus norvegicus OX=10116 GN=Sox9 PE=1 SV=2 && PF00505:HMG (high mobility group) box|PF12444:Sox developmental protein N terminal	-
103396163	76.9165	119.681	87.7165	42.0452	22.5339	36.7525	94.7713	33.7772	1.47311	0.000107891	0.0133927	LOC103396163	NC_024308.1	6947832	7000788	-	3780	protein_coding	low-density lipoprotein receptor-related protein 8-like && sp|Q98931|LRP8_CHICK Low-density lipoprotein receptor-related protein 8 OS=Gallus gallus OX=9031 GN=LRP8 PE=1 SV=1 && -	-
103393402	1122.81	1118.21	1100.79	740.642	739.395	692.315	1113.94	724.117	0.621995	0.000112261	0.0137794	LOC103393402	NC_024323.1	12935661	12972988	+	7840	protein_coding	myosin-10%2C transcript variant X4 && sp|Q27991|MYH10_BOVIN Myosin-10 OS=Bos taurus OX=9913 GN=MYH10 PE=2 SV=2 && PF01576:Myosin tail|PF00063:Myosin head (motor domain)|PF02736:Myosin N-terminal SH3-like domain	-
103384865	50.999	31.26	82.8969	93.793	249.282	267.524	55.0519	203.533	-1.88832	0.000112467	0.0137794	LOC103384865	NC_024307.1	20565769	20575361	+	3791	protein_coding	E3 ubiquitin-protein ligase TRIM39-like && sp|Q02084|A33_PLEWA Zinc-binding protein A33 OS=Pleurodeles waltl OX=8319 PE=1 SV=2 && PF00643:B-box zinc finger|PF13445:RING-type zinc-finger|PF13765:SPRY-associated domain|PF00622:SPRY domain	-
103391033	160.521	145.582	155.191	267.364	288.716	254.704	153.765	270.261	-0.81143	0.000115133	0.0139692	LOC103391033	NC_024321.1	10970332	11072300	+	7177	protein_coding	A disintegrin and metalloproteinase with thrombospondin motifs 2-like && sp|P79331|ATS2_BOVIN A disintegrin and metalloproteinase with thrombospondin motifs 2 OS=Bos taurus OX=9913 GN=ADAMTS2 PE=1 SV=1 && PF05986:ADAM-TS Spacer 1|PF00090:Thrombospondin type 1 domain|PF01562:Reprolysin family propeptide|PF17771:ADAM cysteine-rich domain|PF01421:Reprolysin (M12B) family zinc metalloprotease	-
103397856	22.5733	22.3285	32.7732	46.3575	94.3609	128.207	25.8917	89.6416	-1.79755	0.000115497	0.0139692	vsig10	NC_024328.1	10907613	10917211	+	2096	protein_coding	V-set and immunoglobulin domain containing 10 && sp|B0CLX4|VSI10_DANRE V-set and immunoglobulin domain-containing protein 10 OS=Danio rerio OX=7955 GN=vsig10 PE=2 SV=1 && PF13927:Immunoglobulin domain|PF07686:Immunoglobulin V-set domain|PF00047:Immunoglobulin domain	-
103384240	14.2128	16.0766	16.3866	30.1863	95.7693	61.5391	15.5587	62.4982	-1.99956	0.00011711	0.0140363	LOC103384240	NC_024315.1	17538597	17605943	+	9174	protein_coding	caspase recruitment domain-containing protein 14%2C transcript variant X1 && sp|Q99KF0|CAR14_MOUSE Caspase recruitment domain-containing protein 14 OS=Mus musculus OX=10090 GN=Card14 PE=2 SV=2 && PF00619:Caspase recruitment domain	-
103383927	14.2128	21.4354	24.0979	54.9821	56.3349	60.6844	19.9154	57.3338	-1.53306	0.000117539	0.0140363	LOC103383927	NC_024315.1	12621192	12630057	-	3507	protein_coding	Na(+)/H(+) exchange regulatory cofactor NHE-RF2 && sp|Q15599|NHRF2_HUMAN Na(+)/H(+) exchange regulatory cofactor NHE-RF2 OS=Homo sapiens OX=9606 GN=SLC9A3R2 PE=1 SV=2 && PF00595:PDZ domain|PF09007:EBP50, C-terminal	-
novel.326	1.6721	0.893142	11.567	20.4835	49.293	61.5391	4.71075	43.7719	-3.24157	0.000120685	0.0143213	-	NC_024320.1	27160252	27162599	+	2271	-	- && - && -	-
103379417	182.259	236.683	197.603	382.719	343.643	367.525	205.515	364.629	-0.828261	0.000128245	0.0151233	loxl1	NC_024311.1	18772158	18919094	+	7162	protein_coding	lysyl oxidase like 1%2C transcript variant X4 && sp|Q95L39|LOXL1_BOVIN Lysyl oxidase homolog 1 OS=Bos taurus OX=9913 GN=LOXL1 PE=1 SV=1 && -	-
103396221	7.52444	3.57257	7.71134	23.7178	36.6177	29.9149	6.26945	30.0834	-2.25787	0.000130747	0.0153226	LOC103396221	NC_024326.1	6101671	6113463	+	2270	protein_coding	1-phosphatidylinositol 4%2C5-bisphosphate phosphodiesterase delta-1-like && sp|P10895|PLCD1_BOVIN 1-phosphatidylinositol 4,5-bisphosphate phosphodiesterase delta-1 OS=Bos taurus OX=9913 GN=PLCD1 PE=2 SV=2 && PF00388:Phosphatidylinositol-specific phospholipase C, X domain|PF09279:Phosphoinositide-specific phospholipase C, efhand-like|PF00387:Phosphatidylinositol-specific phospholipase C, Y domain|…	-
103399629	10.0326	12.504	15.4227	29.1082	70.4186	47.8638	12.6531	49.1302	-1.95337	0.000141791	0.0164808	LOC103399629	NC_024308.1	11881888	11893191	+	3035	protein_coding	mucin-2-like && - && -	-
103394270	1014.96	1009.25	1363.94	1679.65	2339.31	2524.81	1129.39	2181.26	-0.949871	0.000142377	0.0164808	LOC103394270	NC_024324.1	9231309	9237184	+	1891	protein_coding	14-3-3 protein beta/alpha-like && sp|Q5ZLQ6|1433B_CHICK 14-3-3 protein beta/alpha OS=Gallus gallus OX=9031 GN=YWHAB PE=2 SV=1 && PF00244:14-3-3 protein	-
103380615	0.836049	0	0.963917	26.952	15.4921	9.40181	0.599989	17.282	-4.85091	0.000144478	0.0166221	LOC103380615	NC_024313.1	305845	313611	+	3593	protein_coding	G-protein coupled receptor family C group 6 member A-like && sp|Q8K4Z6|GPC6A_MOUSE G-protein coupled receptor family C group 6 member A OS=Mus musculus OX=10090 GN=Gprc6a PE=1 SV=1 && PF00003:7 transmembrane sweet-taste receptor of 3 GCPR|PF01094:Receptor family ligand binding region|PF07562:Nine Cysteines Domain of family 3 GPCR	-
103384028	27.5896	32.1531	40.4845	72.2314	76.0521	116.241	33.4091	88.1747	-1.41035	0.000150874	0.0172527	col17a1	NC_024315.1	13937984	13957750	-	4709	protein_coding	collagen type XVII alpha 1 chain && sp|Q90584|COHA1_CHICK Collagen alpha-1(XVII) chain OS=Gallus gallus OX=9031 GN=COL17A1 PE=2 SV=2 && PF01391:Collagen triple helix repeat (20 copies)	-
103390012	102.834	114.322	176.397	267.364	442.229	253.849	131.184	321.147	-1.2901	0.000158716	0.0180401	LOC103390012	NC_024320.1	19015677	19021386	+	2148	protein_coding	arylsulfatase B-like && sp|P15848|ARSB_HUMAN Arylsulfatase B OS=Homo sapiens OX=9606 GN=ARSB PE=1 SV=1 && PF00884:Sulfatase	-
103390287	196.472	137.544	146.515	245.802	428.145	386.329	160.177	353.425	-1.13988	0.000166829	0.0188487	LOC103390287	NC_024320.1	25711714	25723577	+	5639	protein_coding	Krueppel-like factor 4 && sp|Q60793|KLF4_MOUSE Krueppel-like factor 4 OS=Mus musculus OX=10090 GN=Klf4 PE=1 SV=3 && -	-
103391749	9.19654	8.93142	27.9536	56.0602	81.6856	51.2826	15.3605	63.0095	-2.04173	0.0001685	0.0188555	LOC103391749	NC_024322.1	3747439	3751929	-	1750	protein_coding	V-set domain containing T-cell activation inhibitor 1 && sp|Q7TSP5|VTCN1_MOUSE V-set domain containing T-cell activation inhibitor 1 OS=Mus musculus OX=10090 GN=Vtcn1 PE=1 SV=1 && PF07686:Immunoglobulin V-set domain	-
103393725	1090.21	1705.9	2778.97	6201.12	9247.37	2841.91	1858.36	6096.8	-1.71397	0.000169177	0.0188555	LOC103393725	NC_024323.1	15844214	15846210	-	579	protein_coding	troponin T%2C slow skeletal muscle-like && sp|P12620|TNNT3_CHICK Troponin T, fast skeletal muscle isoforms OS=Gallus gallus OX=9031 GN=TNNT3 PE=1 SV=3 && PF00992:Troponin	-
103387829	8.36049	16.0766	21.2062	40.9671	47.8846	93.1634	15.2144	60.6717	-2.01119	0.00016997	0.0188555	LOC103387829	NC_024319.1	146515	149209	-	1153	protein_coding	uncharacterized LOC103387829 && sp|C9JI98|TM238_HUMAN Transmembrane protein 238 OS=Homo sapiens OX=9606 GN=TMEM238 PE=1 SV=1 && PF15125:TMEM238 protein family	-
103389065	71.9002	82.169	144.588	188.664	242.24	671.802	99.5523	367.569	-1.88791	0.00017091	0.0188555	dbh	NC_024320.1	1484996	1499034	-	2501	protein_coding	dopamine beta-hydroxylase && sp|P15101|DOPO_BOVIN Dopamine beta-hydroxylase OS=Bos taurus OX=9913 GN=DBH PE=1 SV=2 && PF03351:DOMON domain|PF01082:Copper type II ascorbate-dependent monooxygenase, N-terminal domain|PF03712:Copper type II ascorbate-dependent monooxygenase, C-terminal domain	-
103382877	14.2128	7.14513	41.4485	80.8561	259.14	56.4109	20.9355	132.136	-2.6586	0.000172307	0.0188555	LOC103382877	NC_024314.1	24372636	24376885	-	2171	protein_coding	aldose reductase-related protein 2-like%2C transcript variant X1 && sp|P15122|ALDR_RABIT Aldo-keto reductase family 1 member B1 OS=Oryctolagus cuniculus OX=9986 GN=AKR1B1 PE=2 SV=3 && PF00248:Aldo/keto reductase family	-
103386160	560.153	546.603	533.046	310.487	246.465	359.833	546.601	305.595	0.834533	0.000173596	0.0188555	LOC103386160	NC_024317.1	7603656	7618322	+	3115	protein_coding	6-phosphofructo-2-kinase/fructose-2%2C6-bisphosphatase 4%2C transcript variant X2 && sp|Q16877|F264_HUMAN 6-phosphofructo-2-kinase/fructose-2,6-bisphosphatase 4 OS=Homo sapiens OX=9606 GN=PFKFB4 PE=1 SV=6 && PF00300:Histidine phosphatase superfamily (branch 1)|PF01591:6-phosphofructo-2-kinase	-
103377227	25.9175	28.5805	37.5928	86.2465	129.57	58.1203	30.6969	91.3123	-1.56566	0.000173884	0.0188555	LOC103377227	NC_024309.1	10425736	10440037	+	1338	lncRNA	uncharacterized LOC103377227%2C transcript variant X2 && sp|F1QHM7|ZD23A_DANRE Palmitoyltransferase ZDHHC23-A OS=Danio rerio OX=7955 GN=zdhhc23a PE=3 SV=3 && -	-
103377358	5.85234	0.893142	0	38.8109	76.0521	5.98297	2.24849	40.282	-4.12266	0.000177813	0.019124	LOC103377358	NC_024309.1	12048168	12057154	-	7516	protein_coding	mycocerosic acid synthase-like polyketide synthase && sp|Q7TVK8|PHAS_MYCBO Phthioceranic/hydroxyphthioceranic acid synthase OS=Mycobacterium bovis (strain ATCC BAA-935 / AF2122/97) OX=233413 GN=pks2 PE=3 SV=1 && PF16197:Ketoacyl-synthetase C-terminal extension|PF00550:Phosphopantetheine attachment site|PF02801:Beta-ketoacyl synthase, C-terminal domain|PF00109:Beta-ketoacyl synthase, N-terminal do…	-
103380046	155.505	114.322	142.66	57.1383	71.827	67.5221	137.496	65.4958	1.07281	0.00017906	0.019124	bicd1	NC_024312.1	9122592	9143748	-	4637	protein_coding	BICD cargo adaptor 1%2C transcript variant X1 && sp|Q96G01|BICD1_HUMAN Protein bicaudal D homolog 1 OS=Homo sapiens OX=9606 GN=BICD1 PE=1 SV=3 && PF09730:Microtubule-associated protein Bicaudal-D	-
103384403	471.532	403.7	348.938	221.007	176.046	88.0351	408.057	161.696	1.33992	0.000179702	0.019124	slc6a8	NC_024316.1	473721	508294	+	2973	protein_coding	solute carrier family 6 member 8 && sp|P48029|SC6A8_HUMAN Sodium- and chloride-dependent creatine transporter 1 OS=Homo sapiens OX=9606 GN=SLC6A8 PE=1 SV=1 && -	-
103378843	1725.61	1671.07	2710.54	1098.56	1097.12	911.121	2035.74	1035.6	0.975363	0.000180415	0.019124	rrad	NC_024311.1	7093269	7096680	-	1811	protein_coding	RRAD%2C Ras related glycolysis inhibitor and calcium channel regulator && sp|P55042|RAD_HUMAN GTP-binding protein RAD OS=Homo sapiens OX=9606 GN=RRAD PE=1 SV=2 && PF00071:Ras family	-
103379612	20.0652	8.93142	25.0619	45.2794	99.9944	60.6844	18.0195	68.6527	-1.92536	0.000182136	0.0191985	hsd17b2	NC_024312.1	2745642	2748506	-	1666	protein_coding	hydroxysteroid 17-beta dehydrogenase 2%2C transcript variant X2 && sp|P51658|DHB2_MOUSE Estradiol 17-beta-dehydrogenase 2 OS=Mus musculus OX=10090 GN=Hsd17b2 PE=1 SV=2 && PF00106:short chain dehydrogenase	-
103382826	130.424	179.521	186.036	739.564	1342.18	157.267	165.327	746.336	-2.17358	0.000185467	0.0194411	LOC103382826	NC_024314.1	23133995	23140440	-	3786	protein_coding	leiomodin-2-like && sp|Q6P5Q4|LMOD2_HUMAN Leiomodin-2 OS=Homo sapiens OX=9606 GN=LMOD2 PE=1 SV=2 && PF03250:Tropomodulin	-
103378801	203.996	203.636	157.119	106.73	92.9525	89.7446	188.25	96.4757	0.96584	0.000186771	0.0194696	bbox1	NC_024311.1	6214617	6229144	-	2603	protein_coding	gamma-butyrobetaine hydroxylase 1%2C transcript variant X1 && sp|Q9QZU7|BODG_RAT Gamma-butyrobetaine dioxygenase OS=Rattus norvegicus OX=10116 GN=Bbox1 PE=1 SV=1 && PF06155:Protein of unknown function (DUF971)|PF02668:Taurine catabolism dioxygenase TauD, TfdA family	-
103384098	1883.62	1716.62	2116.76	934.696	1146.41	545.305	1905.67	875.472	1.12369	0.000189801	0.0196768	rbm20	NC_024315.1	15193990	15228629	+	3741	protein_coding	RNA binding motif protein 20 && sp|Q5T481|RBM20_HUMAN RNA-binding protein 20 OS=Homo sapiens OX=9606 GN=RBM20 PE=1 SV=3 && -	-
103389203	30.0978	28.5805	68.4381	86.2465	147.879	177.78	42.3721	137.302	-1.70153	0.00019339	0.0199392	LOC103389203	NC_024307.1	28242438	28246391	+	3674	protein_coding	uncharacterized LOC103389203%2C transcript variant X1 && - && -	-
103381197	0	2.67943	4.81959	30.1863	15.4921	23.0772	2.49967	22.9185	-3.23714	0.000195864	0.0200846	LOC103381197	NC_024313.1	11263435	11268127	+	2225	protein_coding	adhesion G-protein coupled receptor G2-like && sp|Q8IZP9|AGRG2_HUMAN Adhesion G-protein coupled receptor G2 OS=Homo sapiens OX=9606 GN=ADGRG2 PE=1 SV=2 && PF00002:7 transmembrane receptor (Secretin family)|PF01825:GPCR proteolysis site, GPS, motif	-
103386937	0	0	0	6.46849	14.0837	7.69239	0	9.41486	-5.82319	0.000200596	0.0204586	otx1	NC_024318.1	1391579	1405083	+	2963	protein_coding	orthodenticle homeobox 1 && sp|Q91994|OTX1B_DANRE Homeobox protein OTX1 B OS=Danio rerio OX=7955 GN=otx1b PE=2 SV=1 && PF00046:Homeodomain|PF03529:Otx1 transcription factor	-
103384933	21.7373	12.504	49.1598	76.5438	211.256	84.6163	27.8003	124.139	-2.15824	0.000205468	0.0208428	LOC103384933	NC_024307.1	20830889	20840292	-	4184	protein_coding	E3 ubiquitin-protein ligase TRIM21-like && sp|O15553|MEFV_HUMAN Pyrin OS=Homo sapiens OX=9606 GN=MEFV PE=1 SV=1 && PF13765:SPRY-associated domain|PF00622:SPRY domain|PF00643:B-box zinc finger|PF15227:zinc finger of C3HC4-type, RING	-
103383043	383.746	378.692	458.825	227.475	229.565	256.413	407.088	237.818	0.773199	0.000212557	0.021385	LOC103383043	NC_024314.1	28045478	28071826	-	4635	protein_coding	LARGE xylosyl- and glucuronyltransferase 1%2C transcript variant X1 && sp|Q66PG2|LARG1_DANRE LARGE xylosyl- and glucuronyltransferase 1 OS=Danio rerio OX=7955 GN=large1 PE=2 SV=1 && PF13896:Glycosyl-transferase for dystroglycan	-
103386387	5.85234	7.14513	19.2783	28.0301	66.1935	58.1203	10.7586	50.7813	-2.24861	0.000213848	0.021385	LOC103386387	NC_024307.1	23498096	23508059	+	2147	protein_coding	serine protease 27-like%2C transcript variant X2 && sp|P03952|KLKB1_HUMAN Plasma kallikrein OS=Homo sapiens OX=9606 GN=KLKB1 PE=1 SV=1 && PF00089:Trypsin	-
103384231	65.2118	44.6571	132.057	153.088	433.779	262.396	80.6419	283.087	-1.81162	0.000214613	0.021385	LOC103384231	NC_024315.1	17647931	17653399	-	2137	protein_coding	keratin%2C type I cytoskeletal 17-like && sp|A1L595|K1C17_BOVIN Keratin, type I cytoskeletal 17 OS=Bos taurus OX=9913 GN=KRT17 PE=2 SV=1 && PF00038:Intermediate filament protein	-
103394563	69.3921	68.7719	70.366	121.823	143.654	138.463	69.51	134.647	-0.952877	0.000216221	0.021385	LOC103394563	NC_024324.1	12071449	12076560	+	2534	protein_coding	transmembrane protein 79-like && sp|Q9BSE2|TMM79_HUMAN Transmembrane protein 79 OS=Homo sapiens OX=9606 GN=TMEM79 PE=1 SV=1 && -	-
103396476	17.557	23.2217	69.4021	154.166	152.104	105.129	36.7269	137.133	-1.90508	0.000216479	0.021385	LOC103396476	NC_024326.1	9859756	9863467	-	2912	protein_coding	C-C motif chemokine 20-like && - && -	-
103389208	33.442	24.1148	49.1598	64.6849	139.429	117.95	35.5722	107.355	-1.59382	0.000218719	0.0214937	LOC103389208	NC_024320.1	3995458	4002810	-	4129	protein_coding	chloride intracellular channel protein 4%2C transcript variant X1 && sp|Q9Z0W7|CLIC4_RAT Chloride intracellular channel protein 4 OS=Rattus norvegicus OX=10116 GN=Clic4 PE=1 SV=3 && PF13410:Glutathione S-transferase, C-terminal domain|PF13417:Glutathione S-transferase, N-terminal domain	-
103385355	0.836049	0.893142	5.7835	10.7808	46.4763	23.9319	2.50423	27.063	-3.45624	0.000224782	0.021975	LOC103385355	NC_024316.1	17324786	17330091	+	641	protein_coding	acidic mammalian chitinase-like && sp|Q95M17|CHIA_BOVIN Acidic mammalian chitinase OS=Bos taurus OX=9913 GN=CHIA PE=1 SV=1 && PF00704:Glycosyl hydrolases family 18	-
103381505	13285.7	13064.9	11756.9	6731.54	4358.91	1655.57	12702.5	4248.67	1.58015	0.000228702	0.0221767	znf106	NC_024307.1	15983441	15997993	-	5863	protein_coding	zinc finger protein 106%2C transcript variant X1 && sp|Q9H2Y7|ZN106_HUMAN Zinc finger protein 106 OS=Homo sapiens OX=9606 GN=ZNF106 PE=1 SV=1 && -	-
novel.554	0	0	4.81959	15.0931	38.026	19.6583	1.60653	24.2592	-3.96488	0.000229195	0.0221767	-	NW_007585311.1	240	1448	+	465	-	- && - && -	-
107989143	1.6721	0.893142	3.85567	19.4055	22.5339	13.6754	2.1403	18.5383	-3.12661	0.000233127	0.022442	LOC107989143	NC_024316.1	17320037	17324415	+	456	lncRNA	uncharacterized LOC107989143 && sp|Q91XA9|CHIA_MOUSE Acidic mammalian chitinase OS=Mus musculus OX=10090 GN=Chia PE=1 SV=2 && -	-
103397433	800.935	1167.34	784.629	4209.91	5432.09	881.206	917.633	3507.73	-1.9343	0.000234904	0.0224983	LOC103397433	NC_024328.1	2228012	2234140	-	2936	protein_coding	myosin regulatory light chain 2%2C ventricular/cardiac muscle isoform && sp|P08733|MLRV_RAT Myosin regulatory light chain 2, ventricular/cardiac muscle isoform OS=Rattus norvegicus OX=10116 GN=Myl2 PE=1 SV=2 && -	-
103396472	179.751	208.102	373.036	395.656	736.578	1061.55	253.63	731.261	-1.52894	0.000240195	0.0228889	LOC103396472	NC_024326.1	9770782	9772546	-	1491	protein_coding	Krueppel-like factor 2 && sp|O43474|KLF4_HUMAN Krueppel-like factor 4 OS=Homo sapiens OX=9606 GN=KLF4 PE=1 SV=3 && -	-
103388586	162.193	209.888	163.866	325.58	401.386	287.183	178.649	338.05	-0.917012	0.000248727	0.0235559	prss35	NC_024319.1	11402659	11409023	+	3265	protein_coding	serine protease 35 && sp|Q8C0F9|PRS35_MOUSE Inactive serine protease 35 OS=Mus musculus OX=10090 GN=Prss35 PE=2 SV=1 && -	-
103395990	116.211	126.826	177.361	65.7629	45.0679	70.0862	140.133	60.3057	1.20401	0.000249691	0.0235559	camk2n2	NC_024326.1	2658611	2659453	+	472	protein_coding	calcium/calmodulin dependent protein kinase II inhibitor 2 && sp|Q6P6Z4|CK2N2_XENLA Calcium/calmodulin-dependent protein kinase II inhibitor 2 OS=Xenopus laevis OX=8355 GN=camk2n2 PE=3 SV=1 && -	-
103395585	191.455	133.078	121.454	76.5438	67.6018	54.7014	148.662	66.2823	1.1711	0.000252142	0.0236688	LOC103395585	NC_024308.1	6315135	6317409	-	894	protein_coding	forkhead box protein D3-like && sp|Q61060|FOXD3_MOUSE Forkhead box protein D3 OS=Mus musculus OX=10090 GN=Foxd3 PE=2 SV=3 && PF00250:Forkhead domain	-
103396389	276.732	234.003	360.505	555.212	504.197	530.775	290.413	530.061	-0.869205	0.000260993	0.0243783	aqp1	NC_024326.1	8757876	8761453	+	1438	protein_coding	aquaporin 1 (Colton blood group)%2C transcript variant X1 && sp|Q5R819|AQP1_PONAB Aquaporin-1 OS=Pongo abelii OX=9601 GN=AQP1 PE=2 SV=3 && PF00230:Major intrinsic protein	-
103386121	741.575	1006.57	813.546	1468.35	1423.86	2645.33	853.898	1845.85	-1.11285	0.000262851	0.0244309	LOC103386121	NC_024317.1	6003594	6007896	+	1589	protein_coding	myosin regulatory light polypeptide 9 && sp|P24844|MYL9_HUMAN Myosin regulatory light polypeptide 9 OS=Homo sapiens OX=9606 GN=MYL9 PE=1 SV=4 && PF13405:EF-hand domain|PF13499:EF-hand domain pair	-
103388795	2701.27	3585.96	3066.22	4489.13	5619.4	6000.06	3117.82	5369.53	-0.784318	0.000267199	0.0245657	LOC103388795	NC_024319.1	17046868	17063386	-	1648	protein_coding	myelin basic protein-like%2C transcript variant X2 && sp|P06906|MBP_PANTR Myelin basic protein OS=Pan troglodytes OX=9598 GN=MBP PE=1 SV=1 && PF01669:Myelin basic protein	-
103382502	145.473	146.475	221.701	242.568	470.396	695.734	171.216	469.566	-1.45719	0.00026734	0.0245657	tspan8	NC_024314.1	17038117	17046635	+	1657	protein_coding	tetraspanin 8%2C transcript variant X2 && sp|Q5R9S6|TSN8_PONAB Tetraspanin-8 OS=Pongo abelii OX=9601 GN=TSPAN8 PE=2 SV=1 && PF00335:Tetraspanin family	-
103384826	481.564	505.518	534.974	341.752	261.957	300.858	507.352	301.522	0.748392	0.000268207	0.0245657	mthfr	NC_024316.1	8216855	8226711	+	2423	protein_coding	methylenetetrahydrofolate reductase%2C transcript variant X1 && sp|P42898|MTHR_HUMAN Methylenetetrahydrofolate reductase OS=Homo sapiens OX=9606 GN=MTHFR PE=1 SV=3 && PF02219:Methylenetetrahydrofolate reductase	-
103395902	55.1792	31.26	82.8969	106.73	198.58	193.164	56.4454	166.158	-1.55916	0.000271231	0.0247227	LOC103395902	NC_024326.1	1358337	1366247	-	4525	protein_coding	neurabin-1-like && sp|Q9ULJ8|NEB1_HUMAN Neurabin-1 OS=Homo sapiens OX=9606 GN=PPP1R9A PE=1 SV=2 && PF17817:PDZ domain|PF00595:PDZ domain|PF07647:SAM domain (Sterile alpha motif)	-
103393825	149.653	140.223	115.67	51.7479	63.3767	76.0692	135.182	63.7313	1.08062	0.000276047	0.0249231	LOC103393825	NC_024324.1	913614	922613	+	7018	protein_coding	semaphorin-6C-like%2C transcript variant X2 && sp|Q5R7F5|SEM6D_PONAB Semaphorin-6D OS=Pongo abelii OX=9601 GN=SEMA6D PE=2 SV=1 && PF01403:Sema domain	-
103399046	4.18024	1.78628	8.67526	10.7808	42.2512	57.2656	4.8806	36.7658	-2.92725	0.000276072	0.0249231	LOC103399046	NW_007585381.1	7	2432	+	397	protein_coding	coxsackievirus and adenovirus receptor homolog && sp|Q90Y50|CXAR_DANRE Coxsackievirus and adenovirus receptor homolog OS=Danio rerio OX=7955 GN=cxadr PE=2 SV=1 && PF07686:Immunoglobulin V-set domain	-
103386127	2357.66	2188.2	7464.58	8029.55	16728.6	16330.9	4003.48	13696.4	-1.77452	0.00027819	0.0249947	LOC103386127	NC_024317.1	6196522	6200048	-	1659	protein_coding	keratin%2C type II cytoskeletal 8-like && sp|Q6NWF6|K2C8_DANRE Keratin, type II cytoskeletal 8 OS=Danio rerio OX=7955 GN=krt8 PE=1 SV=1 && PF00038:Intermediate filament protein|PF16208:Keratin type II head	-
103383562	130.424	130.399	274.716	350.376	512.647	452.996	178.513	438.673	-1.29808	0.000283668	0.0253661	LOC103383562	NC_024315.1	5828599	5847727	-	6875	protein_coding	myosin-9-like%2C transcript variant X1 && sp|P14105|MYH9_CHICK Myosin-9 OS=Gallus gallus OX=9031 GN=MYH9 PE=2 SV=1 && PF01576:Myosin tail|PF00063:Myosin head (motor domain)|PF02736:Myosin N-terminal SH3-like domain	-
103390388	60.1955	79.4896	79.0412	118.589	169.005	367.525	72.9088	218.373	-1.58706	0.000305668	0.0271152	LOC103390388	NC_024320.1	27120463	27136959	-	5707	protein_coding	unconventional myosin-Vb-like && sp|P21271|MYO5B_MOUSE Unconventional myosin-Vb OS=Mus musculus OX=10090 GN=Myo5b PE=1 SV=2 && PF01843:DIL domain|PF00063:Myosin head (motor domain)	-
novel.475	198.98	150.048	224.593	108.886	85.9107	88.0351	191.207	94.2773	1.01864	0.000306102	0.0271152	-	NC_024326.1	2672611	2674030	+	1420	-	- && - && -	-
103387820	57.6874	77.7033	222.665	492.683	909.808	193.164	119.352	531.885	-2.15596	0.000310668	0.027391	LOC103387820	NC_024319.1	83822	87151	-	1552	protein_coding	serine/threonine-protein kinase SBK2 && sp|B1WBU5|SBK2_RAT Serine/threonine-protein kinase SBK2 OS=Rattus norvegicus OX=10116 GN=Sbk2 PE=2 SV=1 && PF00069:Protein kinase domain	-
103399843	308.502	150.941	663.175	646.849	1632.3	2008.57	374.206	1429.24	-1.93381	0.000312162	0.0273947	LOC103399843	NC_024308.1	12912436	12925438	+	6181	protein_coding	desmoglein-2-like && sp|O55111|DSG2_MOUSE Desmoglein-2 OS=Mus musculus OX=10090 GN=Dsg2 PE=1 SV=3 && PF00028:Cadherin domain|PF01049:Cadherin cytoplasmic region	-
107990078	27.5896	54.4816	36.6289	10.7808	11.267	10.2565	39.5667	10.7681	1.88142	0.000315367	0.0275479	LOC107990078	NC_024325.1	391249	395314	-	2967	lncRNA	uncharacterized LOC107990078 && - && -	-
103377342	285.929	284.019	305.562	166.024	123.937	60.6844	291.837	116.882	1.32531	0.000330495	0.028611	LOC103377342	NC_024309.1	11587200	11596077	-	1608	protein_coding	leucine-rich repeat-containing protein 30-like && - && PF13855:Leucine rich repeat	-
103386118	102.834	104.498	123.381	192.976	184.497	223.934	110.238	200.469	-0.867075	0.000332552	0.028611	LOC103386118	NC_024317.1	6113952	6139814	+	6807	protein_coding	uncharacterized protein KIAA1755 homolog%2C transcript variant X1 && sp|Q96PX9|PKH4B_HUMAN Pleckstrin homology domain-containing family G member 4B OS=Homo sapiens OX=9606 GN=PLEKHG4B PE=1 SV=4 && PF00621:RhoGEF domain|PF00169:PH domain	-
103386542	37.6222	54.4816	87.7165	107.808	309.842	163.25	59.9401	193.633	-1.69065	0.000332686	0.028611	LOC103386542	NC_024317.1	15552185	15565888	+	3274	protein_coding	plakophilin-1-like%2C transcript variant X1 && sp|P97350|PKP1_MOUSE Plakophilin-1 OS=Mus musculus OX=10090 GN=Pkp1 PE=1 SV=1 && PF00514:Armadillo/beta-catenin-like repeat	-
103382014	320.207	333.142	264.113	163.868	123.937	190.6	305.821	159.468	0.93296	0.00033448	0.028611	taok2	NC_024314.1	9597271	9627329	-	6336	protein_coding	TAO kinase 2 && sp|Q6GPK9|TAOK2_XENLA Serine/threonine-protein kinase TAO2 OS=Xenopus laevis OX=8355 GN=taok2 PE=2 SV=1 && PF00069:Protein kinase domain	-
103379359	55.1792	34.8325	94.4639	118.589	191.539	224.789	61.4919	178.305	-1.53911	0.000335119	0.028611	LOC103379359	NC_024311.1	17885559	17901905	-	3475	protein_coding	epithelial splicing regulatory protein 2%2C transcript variant X1 && sp|Q7ZVR8|ESRP2_DANRE Epithelial splicing regulatory protein 2 OS=Danio rerio OX=7955 GN=esrp2 PE=2 SV=2 && -	-
103392167	5.01629	3.57257	6.74742	8.62465	38.026	61.5391	5.11209	36.0633	-2.82781	0.000338572	0.0286939	galnt3	NC_024322.1	11725652	11734699	-	4887	protein_coding	polypeptide N-acetylgalactosaminyltransferase 3%2C transcript variant X1 && sp|Q14435|GALT3_HUMAN Polypeptide N-acetylgalactosaminyltransferase 3 OS=Homo sapiens OX=9606 GN=GALNT3 PE=1 SV=2 && PF00652:Ricin-type beta-trefoil lectin domain|PF00535:Glycosyl transferase family 2	-
103383221	16.721	16.9697	30.8454	48.5136	61.9684	80.3427	21.512	63.6082	-1.57458	0.000339132	0.0286939	LOC103383221	NC_024315.1	1049502	1109402	+	6059	protein_coding	beta-1%2C3-galactosyltransferase 2-like%2C transcript variant X4 && sp|Q6AY39|B3GL1_RAT UDP-GalNAc:beta-1,3-N-acetylgalactosaminyltransferase 1 OS=Rattus norvegicus OX=10116 GN=B3galnt1 PE=2 SV=1 && PF01762:Galactosyltransferase	-
103385053	117.883	171.483	149.407	304.019	395.752	227.353	146.258	309.041	-1.07621	0.000342922	0.0287312	ca6	NC_024316.1	12293587	12299102	+	2274	protein_coding	carbonic anhydrase 6 && sp|P23280|CAH6_HUMAN Carbonic anhydrase 6 OS=Homo sapiens OX=9606 GN=CA6 PE=1 SV=3 && PF00354:Pentaxin family|PF00194:Eukaryotic-type carbonic anhydrase	-
103399823	319.371	344.753	384.603	597.257	812.631	524.792	349.575	644.893	-0.881636	0.000343355	0.0287312	LOC103399823	NC_024308.1	12305849	12308844	+	2695	protein_coding	Krueppel-like factor 2 && sp|Q60793|KLF4_MOUSE Krueppel-like factor 4 OS=Mus musculus OX=10090 GN=Klf4 PE=1 SV=3 && -	-
103383665	4285.59	3853.01	3624.33	2687.66	1771.73	1384.63	3920.98	1948.01	1.00939	0.000344205	0.0287312	acsl1	NC_024315.1	7357046	7392503	+	4019	protein_coding	acyl-CoA synthetase long chain family member 1%2C transcript variant X4 && sp|Q9JID6|ACSL1_CAVPO Long-chain-fatty-acid--CoA ligase 1 OS=Cavia porcellus OX=10141 GN=ACSL1 PE=2 SV=1 && PF00501:AMP-binding enzyme	-
103392940	0.836049	1.78628	0.963917	10.7808	11.267	23.9319	1.19542	15.3266	-3.69765	0.000347592	0.0287312	LOC103392940	NC_024323.1	7330795	7337178	+	2089	protein_coding	GDP-L-fucose synthase-like%2C transcript variant X2 && sp|Q13630|FCL_HUMAN GDP-L-fucose synthase OS=Homo sapiens OX=9606 GN=GFUS PE=1 SV=1 && PF01370:NAD dependent epimerase/dehydratase family	-
103384583	20.9012	25.008	25.0619	50.6698	63.3767	63.2485	23.657	59.0984	-1.32234	0.000347732	0.0287312	LOC103384583	NC_024316.1	2904706	2926572	-	2701	protein_coding	vasopressin V2 receptor%2C transcript variant X2 && sp|O77808|V2R_CANLF Vasopressin V2 receptor OS=Canis lupus familiaris OX=9615 GN=AVPR2 PE=2 SV=1 && PF00001:7 transmembrane receptor (rhodopsin family)	-
103387419	41540.8	42776.1	45601	31201.8	29277.2	27312.3	43306	29263.8	0.56546	0.00034871	0.0287312	klhl31	NC_024318.1	10324600	10328922	-	3072	protein_coding	kelch like family member 31 && sp|Q6Q7X9|KLH31_DANRE Kelch-like protein 31 OS=Danio rerio OX=7955 GN=klhl31 PE=2 SV=1 && PF01344:Kelch motif|PF00651:BTB/POZ domain|PF07707:BTB And C-terminal Kelch	-
103384555	37.6222	34.8325	86.7526	104.574	188.722	182.908	53.0691	158.735	-1.58388	0.000350888	0.028785	LOC103384555	NC_024316.1	2479286	2481560	-	2225	lncRNA	uncharacterized LOC103384555 && - && -	-
103379643	287.601	340.287	228.448	508.854	461.946	681.204	285.445	550.668	-0.949331	0.00035683	0.0291457	LOC103379643	NC_024312.1	2883351	2894904	-	7346	protein_coding	receptor-type tyrosine-protein phosphatase beta && sp|B2RU80|PTPRB_MOUSE Receptor-type tyrosine-protein phosphatase beta OS=Mus musculus OX=10090 GN=Ptprb PE=1 SV=1 && PF00102:Protein-tyrosine phosphatase|PF00041:Fibronectin type III domain	-
103396334	523.367	564.466	852.103	971.351	1426.68	2073.53	646.645	1490.52	-1.20547	0.000359425	0.0292311	LOC103396334	NC_024326.1	7619679	7628115	+	3889	protein_coding	desmocollin-1-like && sp|Q08554|DSC1_HUMAN Desmocollin-1 OS=Homo sapiens OX=9606 GN=DSC1 PE=1 SV=2 && PF00028:Cadherin domain|PF01049:Cadherin cytoplasmic region	-
103395514	2936.2	2960.76	3121.16	2183.11	1949.19	1888.91	3006.04	2007.07	0.582788	0.000361405	0.0292661	ktn1	NC_024307.1	5123511	5145168	+	5369	protein_coding	kinectin 1%2C transcript variant X3 && sp|Q86UP2|KTN1_HUMAN Kinectin OS=Homo sapiens OX=9606 GN=KTN1 PE=1 SV=1 && PF05104:Ribosome receptor lysine/proline rich region	-
103382900	374.55	383.158	367.253	251.193	205.622	227.353	374.987	228.056	0.715393	0.000366137	0.0295226	ppara	NC_024314.1	25725209	25738602	-	2765	protein_coding	peroxisome proliferator activated receptor alpha%2C transcript variant X2 && sp|P37230|PPARA_RAT Peroxisome proliferator-activated receptor alpha OS=Rattus norvegicus OX=10116 GN=Ppara PE=1 SV=1 && PF00104:Ligand-binding domain of nuclear hormone receptor|PF00105:Zinc finger, C4 type (two domains)	-
103390759	111.195	108.963	207.242	219.929	387.302	639.323	142.467	415.518	-1.54662	0.00036902	0.0296284	LOC103390759	NC_024321.1	7845884	7851375	-	2224	protein_coding	START domain-containing protein 10-like && sp|Q9JMD3|STA10_MOUSE START domain-containing protein 10 OS=Mus musculus OX=10090 GN=Stard10 PE=1 SV=1 && PF01852:START domain	-
103394258	17.557	16.0766	31.8093	46.3575	70.4186	79.488	21.8143	65.4214	-1.59202	0.000372533	0.0297837	LOC103394258	NC_024324.1	8348298	8348831	+	289	protein_coding	cytochrome c-like && sp|Q3SZT9|CYC2_BOVIN Cytochrome c 2 OS=Bos taurus OX=9913 GN=CYCT PE=3 SV=3 && -	-
103383642	0	1.78628	0	9.70273	4.22512	53.8467	0.595428	22.5915	-5.25726	0.000378369	0.03012	fgfbp2	NC_024315.1	7162877	7165268	-	2302	protein_coding	fibroblast growth factor binding protein 2 && sp|Q802A9|FGFP2_CHICK Fibroblast growth factor-binding protein 2 OS=Gallus gallus OX=9031 GN=FGFBP2 PE=2 SV=1 && PF06473:FGF binding protein 1 (FGF-BP1)	-
novel.24	324.387	542.137	229.412	188.664	47.8846	63.2485	365.312	99.9325	1.86819	0.000379932	0.03012	-	NC_024307.1	34330467	34333520	+	1033	-	- && - && -	-
103382446	1426.3	1303.99	868.49	741.72	301.392	282.909	1199.59	442.007	1.44029	0.000388579	0.0304655	mdm2	NC_024314.1	16143883	16150770	-	3819	protein_coding	MDM2 proto-oncogene%2C transcript variant X2 && sp|P56273|MDM2_XENLA E3 ubiquitin-protein ligase Mdm2 OS=Xenopus laevis OX=8355 GN=mdm2 PE=1 SV=2 && PF13920:Zinc finger, C3HC4 type (RING finger)|PF02201:SWIB/MDM2 domain	-
103394860	488.253	417.99	548.469	665.176	1246.41	1025.65	484.904	979.079	-1.01321	0.000389025	0.0304655	c19h5orf15	NC_024325.1	3072110	3078174	-	2592	protein_coding	chromosome 19 C5orf15 homolog && sp|Q8NC54|KCT2_HUMAN Keratinocyte-associated transmembrane protein 2 OS=Homo sapiens OX=9606 GN=KCT2 PE=1 SV=2 && PF17818:Keratinocyte-associated gene product	-
103379654	23.4094	26.7943	15.4227	3.23424	5.63349	0.85471	21.8754	3.24081	2.86132	0.000389135	0.0304655	LOC103379654	NC_024312.1	3044259	3092523	-	5219	protein_coding	UPF0606 protein KIAA1549L-like && sp|Q6ZVL6|K154L_HUMAN UPF0606 protein KIAA1549L OS=Homo sapiens OX=9606 GN=KIAA1549L PE=2 SV=2 && PF12877:Domain of unknown function (DUF3827)	-
103390076	10.8686	18.756	42.4124	3.23424	0	3.41884	24.0123	2.21769	3.33481	0.000396646	0.0308269	map1b	NC_024320.1	20751490	20769925	+	8756	protein_coding	microtubule associated protein 1B%2C transcript variant X2 && sp|P46821|MAP1B_HUMAN Microtubule-associated protein 1B OS=Homo sapiens OX=9606 GN=MAP1B PE=1 SV=2 && -	-
103397600	61.0316	83.9553	59.7629	119.667	146.471	152.993	68.2499	139.71	-1.03364	0.000397018	0.0308269	LOC103397600	NC_024328.1	7975745	7982767	-	2490	protein_coding	keratin%2C type I cytoskeletal 18-like && sp|Q5K2N9|K1C18_PROAT Keratin, type I cytoskeletal 18 OS=Protopterus aethiopicus OX=7886 GN=krt18 PE=1 SV=1 && PF00038:Intermediate filament protein	-
103376830	104.506	105.391	191.82	188.664	401.386	622.229	133.905	404.093	-1.59553	0.000401508	0.0310477	f3	NC_024309.1	247589	255749	-	2237	protein_coding	coagulation factor III%2C tissue factor && sp|P30931|TF_BOVIN Tissue factor OS=Bos taurus OX=9913 GN=F3 PE=1 SV=1 && PF09294:Interferon-alpha/beta receptor, fibronectin type III|PF01108:Tissue factor	-
103377405	731.543	1035.15	713.299	426.92	497.155	470.945	826.664	465.007	0.830598	0.00040354	0.0310775	LOC103377405	NC_024309.1	13377778	13435352	+	4914	protein_coding	anion exchange protein 2%2C transcript variant X2 && sp|Q6SJP2|B3A2_HORSE Anion exchange protein 2 OS=Equus caballus OX=9796 GN=SLC4A2 PE=2 SV=1 && PF07565:Band 3 cytoplasmic domain|PF00955:HCO3- transporter family	-
103385179	474.876	397.448	449.186	660.864	718.27	698.298	440.503	692.477	-0.652186	0.000405422	0.0310956	ada	NC_024316.1	14749528	14764771	-	3867	protein_coding	adenosine deaminase && sp|Q6DG22|ADA_DANRE Adenosine deaminase OS=Danio rerio OX=7955 GN=ada PE=2 SV=2 && PF00962:Adenosine/AMP deaminase	-
103384944	42.6385	33.0462	47.232	73.3095	101.403	105.984	40.9722	93.5654	-1.19272	0.000408834	0.0312303	prdm16	NC_024316.1	9744880	9912808	+	7470	protein_coding	PR/SET domain 16 && sp|Q9HAZ2|PRD16_HUMAN Histone-lysine N-methyltransferase PRDM16 OS=Homo sapiens OX=9606 GN=PRDM16 PE=1 SV=3 && PF00096:Zinc finger, C2H2 type	-
103391351	29.2617	3.57257	68.4381	362.235	1095.71	221.37	33.7575	559.773	-4.05233	0.000419662	0.0319282	LOC103391351	NC_024307.1	32616354	32620149	+	2149	protein_coding	carbohydrate sulfotransferase 12-like && sp|Q99LL3|CHSTC_MOUSE Carbohydrate sulfotransferase 12 OS=Mus musculus OX=10090 GN=Chst12 PE=2 SV=2 && PF03567:Sulfotransferase family	-
103391290	70.2281	58.0542	87.7165	121.823	153.513	274.362	71.9996	183.233	-1.35284	0.000423158	0.0320019	LOC103391290	NC_024307.1	32706099	32713246	+	1932	protein_coding	uncharacterized LOC103391290 && - && -	-
103379316	18.3931	33.0462	10.6031	50.6698	60.56	122.224	20.6808	77.8178	-1.91524	0.000424024	0.0320019	LOC103379316	NC_024311.1	16980790	16984298	+	2469	protein_coding	cytochrome P450 1A1 && sp|Q92100|CP1A1_PLEPL Cytochrome P450 1A1 OS=Pleuronectes platessa OX=8262 GN=cyp1a1 PE=2 SV=1 && PF00067:Cytochrome P450	-
103393359	27.5896	25.008	49.1598	73.3095	78.8688	146.155	33.9191	99.4446	-1.56204	0.000433846	0.0325095	LOC103393359	NC_024323.1	12509530	12522672	-	4247	protein_coding	ankyrin repeat and fibronectin type-III domain-containing protein 1-like && sp|Q8N957|ANKF1_HUMAN Ankyrin repeat and fibronectin type-III domain-containing protein 1 OS=Homo sapiens OX=9606 GN=ANKFN1 PE=2 SV=2 && PF00041:Fibronectin type III domain	-
103389925	132.096	123.254	94.4639	218.85	214.073	205.985	116.604	212.969	-0.866615	0.000434196	0.0325095	LOC103389925	NC_024320.1	17742519	17759504	-	2480	protein_coding	long-chain fatty acid transport protein 6 && sp|E9Q9W4|S27A6_MOUSE Long-chain fatty acid transport protein 6 OS=Mus musculus OX=10090 GN=Slc27a6 PE=1 SV=1 && PF00501:AMP-binding enzyme	-
103385538	25.9175	25.008	36.6289	91.6369	187.313	44.4449	29.1848	107.798	-1.8783	0.00043594	0.0325111	LOC103385538	NC_024316.1	20419957	20423844	+	1125	protein_coding	troponin C%2C slow skeletal and cardiac muscles && sp|P63315|TNNC1_BOVIN Troponin C, slow skeletal and cardiac muscles OS=Bos taurus OX=9913 GN=TNNC1 PE=1 SV=1 && PF13499:EF-hand domain pair|PF13833:EF-hand domain pair	-
103398647	5.85234	6.25199	7.71134	63.6068	61.9684	7.69239	6.60522	44.4225	-2.7433	0.000442797	0.0327889	LOC103398647	NW_007585119.1	173336	181669	+	3175	protein_coding	nuclear receptor subfamily 2 group F member 1-A-like && sp|Q06725|N2F1A_DANRE Nuclear receptor subfamily 2 group F member 1-A OS=Danio rerio OX=7955 GN=nr2f1a PE=2 SV=1 && PF00105:Zinc finger, C4 type (two domains)|PF00104:Ligand-binding domain of nuclear hormone receptor	-
103394991	273.388	301.882	318.093	425.842	515.464	563.254	297.788	501.52	-0.753037	0.00044314	0.0327889	nccrp1	NC_024325.1	5934612	5937595	+	976	protein_coding	non-specific cytotoxic cell receptor protein 1 homolog (zebrafish) && sp|Q568V3|FBX50_DANRE F-box only protein 50 OS=Danio rerio OX=7955 GN=nccrp1 PE=2 SV=2 && PF04300:F-box associated region	-
103381801	38.4583	40.1914	93.5	99.1835	185.905	279.49	57.3832	188.193	-1.71823	0.000447139	0.0329555	LOC103381801	NC_024314.1	6352545	6357162	-	3675	lncRNA	uncharacterized LOC103381801 && - && -	-
103391878	47.6548	58.0542	41.4485	127.214	78.8688	129.916	49.0525	111.999	-1.19711	0.000456969	0.033549	LOC103391878	NC_024307.1	33995243	33998964	+	3721	protein_coding	endosialin-like && sp|Q9HCU0|CD248_HUMAN Endosialin OS=Homo sapiens OX=9606 GN=CD248 PE=1 SV=1 && PF12662:Complement Clr-like EGF-like|PF07645:Calcium-binding EGF domain	-
103391107	156.341	160.766	129.165	223.163	395.752	287.183	148.757	302.033	-1.01811	0.000461925	0.0337814	LOC103391107	NC_024307.1	4109917	4143360	-	6424	protein_coding	uncharacterized protein KIAA1522-like && sp|Q1LWM5|K1522_DANRE Uncharacterized protein KIAA1522 homolog OS=Danio rerio OX=7955 GN=si:ch211-194e15.5 PE=4 SV=1 && -	-
103395285	17.557	12.504	24.0979	1.07808	1.40837	3.41884	18.053	1.96843	3.12007	0.000487956	0.0355473	LOC103395285	NC_024325.1	11157142	11161453	+	1934	protein_coding	sodium- and chloride-dependent GABA transporter 3-like && sp|P31647|S6A11_RAT Sodium- and chloride-dependent GABA transporter 3 OS=Rattus norvegicus OX=10116 GN=Slc6a11 PE=1 SV=1 && PF00209:Sodium:neurotransmitter symporter family	-
103395814	34.278	28.5805	26.0258	70.0753	60.56	74.3598	29.6281	68.3317	-1.20752	0.000497095	0.0360738	LOC103395814	NC_024326.1	205711	217203	-	4099	protein_coding	discoidin domain-containing receptor 2-like%2C transcript variant X2 && sp|Q16832|DDR2_HUMAN Discoidin domain-containing receptor 2 OS=Homo sapiens OX=9606 GN=DDR2 PE=1 SV=2 && PF07714:Protein tyrosine kinase|PF00754:F5/8 type C domain	-
103398491	17.557	7.14513	1.92783	28.0301	40.8428	91.454	8.87667	53.4423	-2.58224	0.000502456	0.0362335	LOC103398491	NW_007585112.1	253202	254607	+	692	protein_coding	cocaine- and amphetamine-regulated transcript protein-like && - && PF06373:Cocaine and amphetamine regulated transcript protein (CART)	-
103386721	55.1792	3.57257	4.81959	1.07808	0	0	21.1905	0.35936	5.7642	0.000503723	0.0362335	LOC103386721	NC_024317.1	18363344	18365873	+	776	protein_coding	elastase-1-like && sp|Q7SIG3|ELA1_SALSA Elastase-1 OS=Salmo salar OX=8030 PE=1 SV=1 && PF00089:Trypsin	-
103378275	289.273	295.63	418.34	462.497	778.83	909.411	334.414	716.913	-1.10096	0.000505057	0.0362335	crybg1	NC_024307.1	1566562	1598229	-	9886	protein_coding	crystallin beta-gamma domain containing 1 && sp|Q9Y4K1|CRBG1_HUMAN Beta/gamma crystallin domain-containing protein 1 OS=Homo sapiens OX=9606 GN=CRYBG1 PE=1 SV=3 && PF00030:Beta/Gamma crystallin	-
103393414	66.8839	45.5502	93.5	101.34	204.214	309.405	68.6447	204.986	-1.5814	0.000519935	0.0371596	LOC103393414	NC_024323.1	13009652	13015043	-	2472	protein_coding	zinc finger protein RFP-like%2C transcript variant X1 && sp|Q62158|TRI27_MOUSE Zinc finger protein RFP OS=Mus musculus OX=10090 GN=Trim27 PE=1 SV=2 && PF13765:SPRY-associated domain|PF00643:B-box zinc finger|PF13445:RING-type zinc-finger|PF00622:SPRY domain	-
103390960	26.7536	25.008	12.5309	40.9671	67.6018	108.548	21.4308	72.3724	-1.75608	0.000530323	0.0375579	clcf1	NC_024321.1	10395998	10415036	+	5747	protein_coding	cardiotrophin like cytokine factor 1 && sp|Q9QZM3|CLCF1_MOUSE Cardiotrophin-like cytokine factor 1 OS=Mus musculus OX=10090 GN=Clcf1 PE=1 SV=1 && -	-
103380373	661.315	633.238	605.34	435.545	309.842	389.748	633.297	378.378	0.740725	0.000530964	0.0375579	cpt1a	NC_024312.1	15157791	15174949	+	2477	protein_coding	carnitine palmitoyltransferase 1A && sp|P50416|CPT1A_HUMAN Carnitine O-palmitoyltransferase 1, liver isoform OS=Homo sapiens OX=9606 GN=CPT1A PE=1 SV=2 && PF16484:Carnitine O-palmitoyltransferase N-terminus|PF00755:Choline/Carnitine o-acyltransferase	-
103391957	25.0815	6.25199	23.134	28.0301	116.895	117.095	18.1558	87.3401	-2.26534	0.00053148	0.0375579	LOC103391957	NC_024322.1	8849211	8852681	-	2539	protein_coding	gap junction beta-2 protein-like && sp|O93533|CXB6_CHICK Gap junction beta-6 protein OS=Gallus gallus OX=9031 GN=GJB6 PE=2 SV=1 && PF00029:Connexin	-
103395414	412.172	402.807	456.897	259.818	232.381	285.473	423.959	259.224	0.706079	0.000534327	0.0376182	LOC103395414	NC_024325.1	13710602	13713585	+	1200	protein_coding	ceramide-1-phosphate transfer protein-like && sp|Q5HZ92|CPTP_XENLA Ceramide-1-phosphate transfer protein OS=Xenopus laevis OX=8355 GN=cptp PE=2 SV=1 && PF08718:Glycolipid transfer protein (GLTP)	-
103389815	5.01629	6.25199	11.567	23.7178	47.8846	26.496	7.61177	32.6995	-2.10175	0.000537143	0.0376759	LOC103389815	NC_024320.1	16265174	16273708	-	4175	protein_coding	leucine-rich repeat flightless-interacting protein 2-like%2C transcript variant X1 && sp|Q4V7E8|LRRF2_RAT Leucine-rich repeat flightless-interacting protein 2 OS=Rattus norvegicus OX=10116 GN=Lrrfip2 PE=1 SV=1 && PF09738:LRRFIP family	-
103379898	2.50815	1.78628	10.6031	32.3424	30.9842	22.2225	4.96584	28.5164	-2.54052	0.000547463	0.0381505	LOC103379898	NC_024312.1	6475555	6481508	+	2459	protein_coding	synaptotagmin-1-like%2C transcript variant X2 && sp|P47191|SYT1_CHICK Synaptotagmin-1 OS=Gallus gallus OX=9031 GN=SYT1 PE=2 SV=1 && PF00168:C2 domain	-
103382458	18.3931	8.93142	18.3144	32.3424	66.1935	53.8467	15.213	50.7942	-1.73482	0.000547953	0.0381505	svopl	NC_024314.1	16227703	16236071	-	2944	protein_coding	SVOP like%2C transcript variant X1 && sp|Q1LVS8|SVOPL_DANRE Putative transporter SVOPL OS=Danio rerio OX=7955 GN=svopl PE=2 SV=1 && PF07690:Major Facilitator Superfamily	-
103384263	16.721	9.82456	10.6031	23.7178	53.5181	59.8297	12.3829	45.6885	-1.87946	0.000559616	0.0386089	tns4	NC_024315.1	17045585	17055508	+	3787	protein_coding	tensin 4%2C transcript variant X2 && sp|Q32PJ7|TENS4_BOVIN Tensin-4 OS=Bos taurus OX=9913 GN=TNS4 PE=2 SV=2 && PF08416:Phosphotyrosine-binding domain|PF00017:SH2 domain	-
103380275	0	0	0	1.07808	2.81674	39.3167	0	14.4038	-6.46291	0.000560145	0.0386089	myrf	NC_024312.1	12941782	12958498	-	2988	protein_coding	myelin regulatory factor && sp|Q3UR85|MYRF_MOUSE Myelin regulatory factor OS=Mus musculus OX=10090 GN=Myrf PE=1 SV=2 && PF13887:Myelin gene regulatory factor -C-terminal domain 1|PF05224:NDT80 / PhoG like DNA-binding family|PF13884:Chaperone of endosialidase	-
103382005	81.0967	48.2297	129.165	126.135	266.182	514.535	86.1638	302.284	-1.81342	0.000560676	0.0386089	LOC103382005	NC_024307.1	16462554	16467028	-	1741	protein_coding	dehydrogenase/reductase SDR family member 13-like && sp|Q17QU7|DHR13_BOVIN Dehydrogenase/reductase SDR family member 13 OS=Bos taurus OX=9913 GN=DHRS13 PE=2 SV=1 && PF00106:short chain dehydrogenase	-
103383404	3.3442	0.893142	7.71134	19.4055	43.6595	17.9489	3.98289	27.0046	-2.76417	0.000569653	0.0389164	LOC103383404	NC_024315.1	2945999	2949549	+	678	protein_coding	angiopoietin-related protein 5-like && sp|Q86XS5|ANGL5_HUMAN Angiopoietin-related protein 5 OS=Homo sapiens OX=9606 GN=ANGPTL5 PE=1 SV=3 && PF00147:Fibrinogen beta and gamma chains, C-terminal globular domain	-
103385115	740.739	726.124	795.232	519.635	502.789	467.526	754.032	496.65	0.602999	0.000569748	0.0389164	LOC103385115	NC_024316.1	13437259	13455721	+	4452	protein_coding	calcium-binding and coiled-coil domain-containing protein 1 && sp|A2BGD5|CACO1_DANRE Calcium-binding and coiled-coil domain-containing protein 1 OS=Danio rerio OX=7955 GN=calcoco1 PE=3 SV=1 && PF07888:Calcium binding and coiled-coil domain (CALCOCO1) like|PF17751:SKICH domain	-
103392845	803.443	993.174	1185.62	602.647	570.391	371.799	994.078	514.946	0.950372	0.00057133	0.0389164	LOC103392845	NC_024323.1	6057477	6061158	-	2574	protein_coding	zinc-binding protein A33-like && sp|Q6MFZ5|TRI39_RAT E3 ubiquitin-protein ligase TRIM39 OS=Rattus norvegicus OX=10116 GN=Trim39 PE=3 SV=1 && PF00097:Zinc finger, C3HC4 type (RING finger)|PF00643:B-box zinc finger|PF00622:SPRY domain|PF13765:SPRY-associated domain	-
112488552	28.4257	35.7257	32.7732	11.8589	2.81674	8.5471	32.3082	7.74091	2.01884	0.000574559	0.0389485	LOC112488552	NC_024308.1	5101740	5104433	+	716	lncRNA	uncharacterized LOC112488552 && sp|Q9HCE9|ANO8_HUMAN Anoctamin-8 OS=Homo sapiens OX=9606 GN=ANO8 PE=1 SV=3 && -	-
103389832	422.205	357.257	204.35	181.118	46.4763	76.0692	327.937	101.221	1.6931	0.000575929	0.0389485	f10	NC_024320.1	16132399	16137016	+	2126	protein_coding	coagulation factor X && sp|P25155|FA10_CHICK Coagulation factor X OS=Gallus gallus OX=9031 GN=F10 PE=1 SV=1 && PF00008:EGF-like domain|PF14670:Coagulation Factor Xa inhibitory site|PF00089:Trypsin|PF00594:Vitamin K-dependent carboxylation/gamma-carboxyglutamic (GLA) domain	-
103379920	67.72	112.536	94.4639	166.024	195.764	182.908	91.5732	181.565	-0.987891	0.000583974	0.0392783	LOC103379920	NC_024312.1	6838682	6849646	+	3116	protein_coding	exocyst complex component 3-like protein && sp|A2AV37|EX3L1_DANRE Exocyst complex component 3-like protein OS=Danio rerio OX=7955 GN=exoc3l1 PE=2 SV=1 && PF06046:Exocyst complex component Sec6	-
103380980	58.5234	70.5582	56.8711	153.088	105.628	118.805	61.9843	125.84	-1.02372	0.00058497	0.0392783	dll4	NC_024313.1	6968616	6980468	-	4682	protein_coding	delta like canonical Notch ligand 4 && sp|D3ZHH1|DLL4_RAT Delta-like protein 4 OS=Rattus norvegicus OX=10116 GN=Dll4 PE=1 SV=3 && PF07657:N terminus of Notch ligand|PF01414:Delta serrate ligand|PF00008:EGF-like domain	-
103394936	10.8686	6.25199	4.81959	23.7178	25.3507	43.5902	7.31341	30.8862	-2.07798	0.000591416	0.0394405	faxdc2	NC_024325.1	4414360	4420574	+	2393	protein_coding	fatty acid hydroxylase domain containing 2 && sp|Q9GKT2|FXDC2_MACFA Fatty acid hydroxylase domain-containing protein 2 OS=Macaca fascicularis OX=9541 GN=FAXDC2 PE=2 SV=1 && PF04116:Fatty acid hydroxylase superfamily	-
103388060	27.5896	26.7943	70.366	104.574	152.104	106.839	41.5833	121.172	-1.54504	0.000591566	0.0394405	LOC103388060	NC_024319.1	3258720	3272836	+	3637	protein_coding	unconventional myosin-Ie-like && sp|Q12965|MYO1E_HUMAN Unconventional myosin-Ie OS=Homo sapiens OX=9606 GN=MYO1E PE=1 SV=2 && PF14604:Variant SH3 domain|PF00063:Myosin head (motor domain)|PF06017:Unconventional myosin tail, actin- and lipid-binding	-
novel.460	10.8686	5.35885	20.2423	21.5616	81.6856	68.3768	12.1566	57.208	-2.23787	0.000619454	0.0411189	-	NC_024325.1	8467861	8470291	-	2378	-	- && - && -	-
103377473	25.0815	18.756	43.3763	53.904	90.1358	118.805	29.0712	87.6148	-1.59847	0.000622415	0.0411189	LOC103377473	NC_024309.1	15009485	15012299	+	1244	protein_coding	charged multivesicular body protein 4c && sp|Q569C1|CHM4C_RAT Charged multivesicular body protein 4c OS=Rattus norvegicus OX=10116 GN=Chmp4c PE=2 SV=1 && PF03357:Snf7	-
103379524	104.506	116.108	98.3196	172.493	180.272	238.464	106.311	197.076	-0.893926	0.000625182	0.0411189	kitlg	NC_024312.1	1569675	1589561	+	3047	protein_coding	KIT ligand && sp|Q95M19|SCF_CAPHI Kit ligand OS=Capra hircus OX=9925 GN=KITLG PE=2 SV=1 && PF02404:Stem cell factor	-
103383731	107.85	133.078	100.247	191.898	197.172	223.079	113.725	204.05	-0.844653	0.000626288	0.0411189	LOC103383731	NC_024315.1	8256577	8297194	-	8577	protein_coding	protocadherin-7-like && sp|O60245|PCDH7_HUMAN Protocadherin-7 OS=Homo sapiens OX=9606 GN=PCDH7 PE=1 SV=2 && PF08374:Protocadherin|PF00028:Cadherin domain|PF08266:Cadherin-like	-
103382209	90.2933	85.7416	218.809	237.178	495.747	381.201	131.615	371.375	-1.49726	0.000627636	0.0411189	LOC103382209	NC_024314.1	14801521	14803515	-	1083	protein_coding	DELTA-stichotoxin-Hcr4a-like && sp|P58691|ACTPA_HETCR DELTA-stichotoxin-Hcr4a OS=Heteractis crispa OX=175771 PE=1 SV=2 && PF06369:Sea anemone cytotoxic protein	-
103377677	607.808	647.528	532.082	985.366	974.593	847.018	595.806	935.659	-0.650183	0.00065063	0.0424778	fli1	NC_024310.1	1830604	1860883	+	4735	protein_coding	Fli-1 proto-oncogene%2C ETS transcription factor%2C transcript variant X2 && sp|P26323|FLI1_MOUSE Friend leukemia integration 1 transcription factor OS=Mus musculus OX=10090 GN=Fli1 PE=1 SV=1 && PF02198:Sterile alpha motif (SAM)/Pointed domain|PF00178:Ets-domain	-
103377073	264.191	302.775	328.696	408.593	605.6	928.215	298.554	647.469	-1.11825	0.000653545	0.042521	LOC103377073	NC_024309.1	7209239	7241053	+	6011	protein_coding	rho GTPase-activating protein 29-like%2C transcript variant X2 && sp|Q6PCS4|RHG29_DANRE Rho GTPase-activating protein 29 OS=Danio rerio OX=7955 GN=arhgap29 PE=2 SV=1 && PF00620:RhoGAP domain|PF00130:Phorbol esters/diacylglycerol binding domain (C1 domain)	-
103389483	72.7363	37.512	119.526	123.979	242.24	407.697	76.5913	257.972	-1.75482	0.00066059	0.0428215	LOC103389483	NC_024320.1	9317912	9320161	+	2250	protein_coding	claudin-23-like && sp|Q96B33|CLD23_HUMAN Claudin-23 OS=Homo sapiens OX=9606 GN=CLDN23 PE=1 SV=2 && PF00822:PMP-22/EMP/MP20/Claudin family	-
103398216	163.866	130.399	190.856	97.0273	67.6018	47.0091	161.707	70.5461	1.20099	0.000662702	0.0428215	LOC103398216	NC_024308.1	10196970	10235923	+	2468	protein_coding	SH2 domain-containing adapter protein D-like && sp|Q96IW2|SHD_HUMAN SH2 domain-containing adapter protein D OS=Homo sapiens OX=9606 GN=SHD PE=1 SV=1 && PF00017:SH2 domain	-
103398068	17.557	40.1914	35.6649	66.841	76.0521	119.659	31.1378	87.5175	-1.49983	0.000673571	0.0431786	LOC103398068	NC_024328.1	14861162	14865489	+	1388	protein_coding	4-hydroxyphenylpyruvate dioxygenase-like && sp|Q5BKL0|HPPD_XENTR 4-hydroxyphenylpyruvate dioxygenase OS=Xenopus tropicalis OX=8364 GN=hpd PE=2 SV=1 && PF13669:Glyoxalase/Bleomycin resistance protein/Dioxygenase superfamily|PF00903:Glyoxalase/Bleomycin resistance protein/Dioxygenase superfamily	-
103383438	30.9338	36.6188	80.0051	105.652	133.795	162.395	49.1859	133.947	-1.45144	0.000675044	0.0431786	LOC103383438	NC_024315.1	3778005	3788784	+	2915	protein_coding	arf-GAP with dual PH domain-containing protein 1-like%2C transcript variant X2 && sp|O75689|ADAP1_HUMAN Arf-GAP with dual PH domain-containing protein 1 OS=Homo sapiens OX=9606 GN=ADAP1 PE=1 SV=2 && PF00169:PH domain|PF01412:Putative GTPase activating protein for Arf	-
112487521	0.836049	0	0	9.70273	8.45023	12.8207	0.278683	10.3245	-5.01547	0.000678034	0.0431786	LOC112487521	NC_024315.1	2424445	2424660	+	152	lncRNA	uncharacterized LOC112487521 && - && -	-
103380556	1529.97	1434.39	1759.15	6554.73	10772.6	1147.88	1574.5	6158.41	-1.96754	0.000678509	0.0431786	LOC103380556	NC_024312.1	18485915	18488672	+	1526	protein_coding	L-lactate dehydrogenase B-A chain && sp|Q9PVK4|LDHBA_DANRE L-lactate dehydrogenase B-A chain OS=Danio rerio OX=7955 GN=ldhba PE=2 SV=4 && PF00056:lactate/malate dehydrogenase, NAD binding domain|PF02866:lactate/malate dehydrogenase, alpha/beta C-terminal domain	-
103377568	16.721	8.93142	19.2783	26.952	70.4186	63.2485	14.9769	53.5397	-1.83689	0.000679672	0.0431786	pdcd10	NC_024310.1	526617	533630	-	2330	protein_coding	programmed cell death 10%2C transcript variant X2 && sp|Q9BUL8|PDC10_HUMAN Programmed cell death protein 10 OS=Homo sapiens OX=9606 GN=PDCD10 PE=1 SV=1 && PF06840:Protein of unknown function (DUF1241)	-
103384690	768.329	950.303	513.768	447.404	202.806	312.824	744.133	321.011	1.21126	0.000686112	0.0434019	LOC103384690	NC_024316.1	4830400	4860054	+	5085	protein_coding	protein FAM110A-like%2C transcript variant X5 && sp|Q8C739|F110B_MOUSE Protein FAM110B OS=Mus musculus OX=10090 GN=Fam110b PE=1 SV=1 && PF14160:Centrosome-associated C terminus|PF14161:Centrosome-associated N terminus	-
103387035	46.8187	30.3668	22.1701	7.54657	1.40837	10.2565	33.1186	6.40382	2.30667	0.000687788	0.0434019	LOC103387035	NC_024318.1	3652870	3655174	-	2057	protein_coding	high-affinity choline transporter 1-like && sp|Q8UWF0|SC5A7_TORMA High-affinity choline transporter 1 OS=Torpedo marmorata OX=7788 GN=CHT1 PE=2 SV=1 && PF00474:Sodium:solute symporter family	-
novel.169	3.3442	6.25199	8.67526	20.4835	87.3191	14.5301	6.09048	40.7776	-2.73636	0.000692484	0.0435526	-	NC_024314.1	13176549	13178050	-	1414	-	- && - && -	-
103382607	37.6222	34.8325	38.5567	75.4657	77.4605	77.7786	37.0038	76.9016	-1.05571	0.000699404	0.043768	ntn4	NC_024314.1	18235328	18258418	+	3865	protein_coding	netrin 4 && sp|Q9HB63|NET4_HUMAN Netrin-4 OS=Homo sapiens OX=9606 GN=NTN4 PE=1 SV=2 && -	-
103396712	111.195	94.673	115.67	148.775	240.832	411.116	107.179	266.907	-1.31904	0.000702019	0.043768	LOC103396712	NC_024326.1	13016270	13034591	+	7249	protein_coding	uncharacterized LOC103396712%2C transcript variant X1 && sp|Q96LR9|APLD1_HUMAN Apolipoprotein L domain-containing protein 1 OS=Homo sapiens OX=9606 GN=APOLD1 PE=2 SV=2 && PF05461:Apolipoprotein L	-
103385719	612.824	650.207	750.892	368.704	418.286	208.549	671.308	331.846	1.02002	0.000702867	0.043768	slc38a3	NC_024317.1	1271993	1286786	-	1996	protein_coding	solute carrier family 38 member 3%2C transcript variant X1 && sp|Q99624|S38A3_HUMAN Sodium-coupled neutral amino acid transporter 3 OS=Homo sapiens OX=9606 GN=SLC38A3 PE=1 SV=1 && PF01490:Transmembrane amino acid transporter protein	-
103398251	0.836049	5.35885	2.89175	7.54657	18.3088	60.6844	3.02888	28.8466	-3.27058	0.000716964	0.0443794	LOC103398251	NC_024328.1	19414614	19430646	+	3443	protein_coding	leucine zipper putative tumor suppressor 1%2C transcript variant X2 && sp|Q8CFC9|LZTS1_RAT Leucine zipper putative tumor suppressor 1 OS=Rattus norvegicus OX=10116 GN=Lzts1 PE=1 SV=3 && PF06818:Fez1	-
103383986	219.881	257.225	267.969	411.827	583.066	372.654	248.358	455.849	-0.873666	0.000717391	0.0443794	LOC103383986	NC_024315.1	13237321	13242254	-	3877	protein_coding	transcription factor Sox-10-like && sp|Q9W757|SOX10_CHICK Transcription factor SOX-10 OS=Gallus gallus OX=9031 GN=SOX10 PE=2 SV=2 && PF12444:Sox developmental protein N terminal|PF00505:HMG (high mobility group) box	-
103387170	258.339	231.324	188.928	429.076	642.218	330.773	226.197	467.356	-1.04347	0.00072008	0.0444002	hectd2	NC_024318.1	5730173	5750058	+	5412	protein_coding	HECT domain E3 ubiquitin protein ligase 2 && sp|Q8CDU6|HECD2_MOUSE Probable E3 ubiquitin-protein ligase HECTD2 OS=Mus musculus OX=10090 GN=Hectd2 PE=1 SV=2 && PF00632:HECT-domain (ubiquitin-transferase)	-
103379440	572.694	558.214	477.139	373.016	178.863	211.113	536.015	254.331	1.07424	0.000728331	0.0446023	LOC103379440	NC_024312.1	54701	65017	+	2410	protein_coding	mucosa-associated lymphoid tissue lymphoma translocation protein 1-like && sp|Q9UDY8|MALT1_HUMAN Mucosa-associated lymphoid tissue lymphoma translocation protein 1 OS=Homo sapiens OX=9606 GN=MALT1 PE=1 SV=1 && PF00656:Caspase domain|PF18703:MALT1 Ig-like domain|PF13927:Immunoglobulin domain	-
103384639	1218.96	1362.93	1060.31	1747.57	1898.49	2170.11	1214.07	1938.72	-0.675421	0.000730133	0.0446023	LOC103384639	NC_024316.1	3896072	3948282	+	8757	protein_coding	tensin-2-like%2C transcript variant X1 && sp|Q8CGB6|TNS2_MOUSE Tensin-2 OS=Mus musculus OX=10090 GN=Tns2 PE=1 SV=1 && PF08416:Phosphotyrosine-binding domain|PF10409:C2 domain of PTEN tumour-suppressor protein|PF00017:SH2 domain	-
103393823	178.914	173.27	267.005	306.175	429.553	629.067	206.396	454.932	-1.14238	0.000730449	0.0446023	LOC103393823	NC_024324.1	928022	938568	+	3584	protein_coding	carcinoembryonic antigen-related cell adhesion molecule 1-like && sp|P31809|CEAM1_MOUSE Carcinoembryonic antigen-related cell adhesion molecule 1 OS=Mus musculus OX=10090 GN=Ceacam1 PE=1 SV=1 && PF07686:Immunoglobulin V-set domain|PF13895:Immunoglobulin domain|PF07679:Immunoglobulin I-set domain	-
103391457	360.337	246.507	670.887	723.392	1009.8	1982.07	425.91	1238.42	-1.54076	0.000738173	0.0449285	LOC103391457	NC_024321.1	19579304	19585773	+	2199	protein_coding	plastin-2-like && sp|Q61233|PLSL_MOUSE Plastin-2 OS=Mus musculus OX=10090 GN=Lcp1 PE=1 SV=4 && PF00307:Calponin homology (CH) domain	-
103381525	299.306	259.904	315.201	197.289	129.57	103.42	291.47	143.426	1.02454	0.000747731	0.0453389	LOC103381525	NC_024314.1	2424966	2477215	+	8605	protein_coding	inactive ubiquitin carboxyl-terminal hydrolase 54-like%2C transcript variant X7 && sp|Q70EL1|UBP54_HUMAN Inactive ubiquitin carboxyl-terminal hydrolase 54 OS=Homo sapiens OX=9606 GN=USP54 PE=1 SV=4 && PF00443:Ubiquitin carboxyl-terminal hydrolase	-
103381353	25.0815	35.7257	51.0876	50.6698	209.847	125.642	37.2983	128.72	-1.78574	0.000751505	0.0453389	LOC103381353	NC_024313.1	13690463	13694297	-	2401	protein_coding	kunitz-type protease inhibitor 1-like%2C transcript variant X1 && sp|Q9R097|SPIT1_MOUSE Kunitz-type protease inhibitor 1 OS=Mus musculus OX=10090 GN=Spint1 PE=1 SV=2 && PF00014:Kunitz/Bovine pancreatic trypsin inhibitor domain|PF07502:MANEC domain	-
103377614	157.177	177.735	159.046	105.652	81.6856	83.7616	164.653	90.3664	0.864241	0.000752123	0.0453389	LOC103377614	NC_024310.1	1060685	1068478	+	2654	protein_coding	sacsin-like && sp|Q9NZJ4|SACS_HUMAN Sacsin OS=Homo sapiens OX=9606 GN=SACS PE=1 SV=2 && -	-
103393417	149.653	139.33	114.706	218.85	233.79	242.738	134.563	231.793	-0.783495	0.000756908	0.045482	LOC103393417	NC_024323.1	13015839	13024996	+	3799	protein_coding	rho GTPase-activating protein 15-like && sp|Q6ZUM4|RHG27_HUMAN Rho GTPase-activating protein 27 OS=Homo sapiens OX=9606 GN=ARHGAP27 PE=1 SV=3 && PF00169:PH domain|PF00620:RhoGAP domain|PF00018:SH3 domain	-
103395529	42.6385	70.5582	65.5464	159.556	249.282	86.3257	59.581	165.055	-1.46528	0.000763405	0.0456396	LOC103395529	NC_024325.1	15106980	15124703	+	1984	protein_coding	fibroblast growth factor 13-like%2C transcript variant X1 && sp|P70377|FGF13_MOUSE Fibroblast growth factor 13 OS=Mus musculus OX=10090 GN=Fgf13 PE=1 SV=2 && -	-
103398439	35.1141	35.7257	48.1959	58.2164	118.303	131.625	39.6785	102.715	-1.37493	0.00076437	0.0456396	LOC103398439	NW_007585111.1	272010	277235	-	2381	protein_coding	secretory carrier-associated membrane protein 2-like%2C transcript variant X1 && sp|O15127|SCAM2_HUMAN Secretory carrier-associated membrane protein 2 OS=Homo sapiens OX=9606 GN=SCAMP2 PE=1 SV=2 && PF04144:SCAMP family	-
103394804	2211.35	2232.85	2579.44	1310.95	1161.91	449.577	2341.22	974.144	1.26592	0.000769684	0.0456825	ano8	NC_024308.1	5097946	5129175	-	7747	protein_coding	anoctamin 8 && sp|Q9HCE9|ANO8_HUMAN Anoctamin-8 OS=Homo sapiens OX=9606 GN=ANO8 PE=1 SV=3 && -	-
103380221	110.358	197.384	58.799	56.0602	14.0837	14.5301	122.181	28.2247	2.11171	0.000770579	0.0456825	islr2	NC_024312.1	12306885	12311321	+	3726	protein_coding	immunoglobulin superfamily containing leucine rich repeat 2 && sp|Q5RKR3|ISLR2_MOUSE Immunoglobulin superfamily containing leucine-rich repeat protein 2 OS=Mus musculus OX=10090 GN=Islr2 PE=1 SV=1 && PF13855:Leucine rich repeat|PF07679:Immunoglobulin I-set domain	-
103381911	101.998	69.6651	68.4381	132.604	188.722	167.523	80.0337	162.95	-1.02143	0.00077235	0.0456825	LOC103381911	NC_024314.1	8585286	8650752	-	5067	protein_coding	calcium-activated potassium channel subunit alpha-1%2C transcript variant X2 && sp|Q12791|KCMA1_HUMAN Calcium-activated potassium channel subunit alpha-1 OS=Homo sapiens OX=9606 GN=KCNMA1 PE=1 SV=2 && PF00520:Ion transport protein|PF03493:Calcium-activated BK potassium channel alpha subunit	-
103390469	789.23	765.422	735.469	557.368	332.376	349.576	763.374	413.107	0.885271	0.000780236	0.0460046	LOC103390469	NC_024320.1	28626259	28628734	-	1726	protein_coding	FHA domain-containing protein FhaA-like && - && -	-
103396709	22.5733	36.6188	28.9175	64.6849	59.1516	93.1634	29.3699	72.3333	-1.31013	0.000782962	0.0460216	LOC103396709	NC_024326.1	13088780	13093003	+	2471	protein_coding	SLIT and NTRK-like protein 2%2C transcript variant X1 && - && PF13855:Leucine rich repeat	-
103377059	36.7862	41.9777	102.175	135.838	284.491	138.463	60.313	186.264	-1.62646	0.000794554	0.0465579	LOC103377059	NC_024309.1	7023499	7029412	+	2829	protein_coding	leukocyte elastase inhibitor-like && sp|P05619|ILEU_HORSE Leukocyte elastase inhibitor OS=Equus caballus OX=9796 GN=SERPINB1 PE=1 SV=3 && PF00079:Serpin (serine protease inhibitor)	-
103381645	0.836049	0	1.92783	6.46849	7.04186	39.3167	0.921295	17.609	-4.30004	0.000802013	0.0468495	foxi2	NC_024314.1	4026125	4028742	-	2435	protein_coding	forkhead box I2 && sp|Q28HT3|FOXI2_XENTR Forkhead box protein I2 OS=Xenopus tropicalis OX=8364 GN=foxi2 PE=2 SV=1 && PF00250:Forkhead domain	-
103377766	26.7536	24.1148	45.3041	45.2794	111.261	158.976	32.0575	105.172	-1.71938	0.000808957	0.0471092	LOC103377766	NC_024307.1	7972448	7981734	+	3399	protein_coding	grainyhead-like protein 3 homolog%2C transcript variant X1 && sp|Q6GL65|GRHL3_XENTR Grainyhead-like protein 3 homolog OS=Xenopus tropicalis OX=8364 GN=grhl3 PE=2 SV=1 && PF04516:CP2 transcription factor	-
103378115	373.714	296.523	674.742	689.972	1328.09	1226.51	448.326	1081.53	-1.27072	0.000814456	0.0471909	LOC103378115	NC_024310.1	11945620	11953537	+	1996	protein_coding	kunitz-type protease inhibitor 2-like && sp|P83606|BMTI6_RHIMP Kunitz-type serine protease inhibitor 6 (Fragment) OS=Rhipicephalus microplus OX=6941 PE=1 SV=2 && PF00014:Kunitz/Bovine pancreatic trypsin inhibitor domain	-
103381648	566.005	655.566	450.149	375.172	240.832	277.781	557.24	297.928	0.902164	0.000818001	0.0471909	LOC103381648	NC_024314.1	3919581	3936209	-	4179	protein_coding	ectonucleoside triphosphate diphosphohydrolase 1-like%2C transcript variant X1 && sp|P49961|ENTP1_HUMAN Ectonucleoside triphosphate diphosphohydrolase 1 OS=Homo sapiens OX=9606 GN=ENTPD1 PE=1 SV=1 && PF01150:GDA1/CD39 (nucleoside phosphatase) family	-
103382212	163.03	219.713	106.995	83.0122	21.1256	52.992	163.246	52.3766	1.63062	0.000822487	0.0471909	LOC103382212	NC_024307.1	16484201	16488691	-	1738	protein_coding	4F2 cell-surface antigen heavy chain-like && sp|Q7YQK3|4F2_RABIT 4F2 cell-surface antigen heavy chain OS=Oryctolagus cuniculus OX=9986 GN=SLC3A2 PE=1 SV=2 && PF16028:Solute carrier family 3 member 2 N-terminus|PF00128:Alpha amylase, catalytic domain	-
103395470	48.4908	50.9091	65.5464	86.2465	146.471	124.788	54.9821	119.168	-1.11478	0.000826837	0.0471909	LOC103395470	NC_024325.1	14193199	14198737	-	2767	protein_coding	lipocalin-like && - && PF00061:Lipocalin / cytosolic fatty-acid binding protein family	-
103395642	80.2607	13.3971	7.71134	5.3904	2.81674	0.85471	33.7897	3.02062	3.51304	0.000827694	0.0471909	LOC103395642	NC_024325.1	16693620	16701842	+	2326	protein_coding	solute carrier family 13 member 5-like && sp|Q86YT5|S13A5_HUMAN Solute carrier family 13 member 5 OS=Homo sapiens OX=9606 GN=SLC13A5 PE=1 SV=1 && PF00939:Sodium:sulfate symporter transmembrane region	-
103396122	5.85234	8.03828	15.4227	17.2493	49.293	65.8127	9.7711	44.1183	-2.18696	0.000828168	0.0471909	cldn1	NC_024326.1	4337171	4340471	-	1407	protein_coding	claudin 1 && sp|Q6L708|CLD1_BOVIN Claudin-1 OS=Bos taurus OX=9913 GN=CLDN1 PE=2 SV=1 && PF00822:PMP-22/EMP/MP20/Claudin family	-
103377909	8.36049	10.7177	25.0619	34.4986	69.0102	53.8467	14.7133	52.4518	-1.83968	0.000833316	0.0471909	ncmap	NC_024307.1	8119116	8135320	+	3438	protein_coding	non-compact myelin associated protein%2C transcript variant X1 && - && -	-
103380011	2.50815	3.57257	0	23.7178	9.8586	19.6583	2.0269	17.7449	-3.11681	0.000833918	0.0471909	LOC103380011	NC_024312.1	8842698	8844939	-	2242	protein_coding	beta-1%2C3-galactosyl-O-glycosyl-glycoprotein beta-1%2C6-N-acetylglucosaminyltransferase 3-like && sp|Q80RC7|GCNT3_BHV4 Beta-1,3-galactosyl-O-glycosyl-glycoprotein beta-1,6-N-acetylglucosaminyltransferase OS=Bovine herpesvirus 4 OX=10385 GN=Bo17 PE=1 SV=1 && PF02485:Core-2/I-Branching enzyme	-
103389034	44.3106	26.7943	59.7629	63.6068	176.046	151.284	43.6226	130.312	-1.57862	0.000834568	0.0471909	LOC103389034	NC_024320.1	561844	567189	-	1272	protein_coding	annexin A1-like%2C transcript variant X1 && sp|Q5REL2|ANXA1_PONAB Annexin A1 OS=Pongo abelii OX=9601 GN=ANXA1 PE=2 SV=1 && PF00191:Annexin	-
103387508	142.128	193.812	156.155	272.754	273.224	294.875	164.032	280.285	-0.774147	0.00083537	0.0471909	LOC103387508	NC_024318.1	12289522	12298650	-	3704	protein_coding	multimerin-2%2C transcript variant X4 && sp|A6H6E2|MMRN2_MOUSE Multimerin-2 OS=Mus musculus OX=10090 GN=Mmrn2 PE=1 SV=1 && PF07546:EMI domain|PF00386:C1q domain	-
103389473	6323.87	7871.26	7366.26	4595.86	5125.07	4053.03	7187.13	4591.32	0.646735	0.000841688	0.047311	dmd	NC_024320.1	7835369	7994691	-	11239	protein_coding	dystrophin && sp|P11533|DMD_CHICK Dystrophin OS=Gallus gallus OX=9031 GN=DMD PE=2 SV=1 && PF09068:EF hand|PF09069:EF-hand|PF00435:Spectrin repeat|PF00397:WW domain|PF00569:Zinc finger, ZZ type|PF00307:Calponin homology (CH) domain	-
103382122	91.9654	56.2679	79.0412	34.4986	2.81674	7.69239	75.7582	15.0026	2.32457	0.000844993	0.047311	arhgap22	NC_024314.1	11998263	12018816	+	4552	protein_coding	Rho GTPase activating protein 22%2C transcript variant X3 && sp|Q7Z5H3|RHG22_HUMAN Rho GTPase-activating protein 22 OS=Homo sapiens OX=9606 GN=ARHGAP22 PE=1 SV=1 && -	-
107989864	0.836049	5.35885	14.4588	101.34	42.2512	15.3848	6.88455	52.9918	-2.95724	0.000845044	0.047311	LOC107989864	NC_024323.1	15847177	15850309	-	356	lncRNA	uncharacterized LOC107989864 && - && -	-
103381059	26.7536	29.4737	58.799	68.9972	136.612	112.822	38.3421	106.144	-1.47105	0.000847525	0.047311	plcb4	NC_024313.1	7891100	7939539	-	16791	protein_coding	phospholipase C beta 4%2C transcript variant X3 && sp|Q15147|PLCB4_HUMAN 1-phosphatidylinositol 4,5-bisphosphate phosphodiesterase beta-4 OS=Homo sapiens OX=9606 GN=PLCB4 PE=1 SV=3 && PF00388:Phosphatidylinositol-specific phospholipase C, X domain|PF00387:Phosphatidylinositol-specific phospholipase C, Y domain|PF09279:Phosphoinositide-specific phospholipase C, efhand-like|PF06631:Protein of unkno…	-
103393659	224.061	219.713	222.665	107.808	139.429	140.172	222.146	129.136	0.783071	0.000853851	0.047344	LOC103393659	NC_024323.1	16030305	16034609	-	1364	protein_coding	transmembrane protein 56-B-like && sp|Q5XIY2|TLC4B_DANRE TLC domain-containing protein 4-B OS=Danio rerio OX=7955 GN=tlcd4b PE=2 SV=1 && PF03798:TLC domain	-
103382302	297.633	635.024	457.861	820.42	887.274	1316.25	463.506	1007.98	-1.12169	0.000855032	0.047344	LOC103382302	NC_024314.1	13681170	13688637	+	1970	protein_coding	actin%2C alpha skeletal muscle B-like && sp|P53482|ACTSB_TAKRU Actin, alpha skeletal muscle B OS=Takifugu rubripes OX=31033 GN=acta1b PE=2 SV=1 && PF00022:Actin	-
103382594	14.2128	4.46571	37.5928	79.778	114.078	56.4109	18.7571	83.4223	-2.15589	0.000858375	0.047344	LOC103382594	NC_024314.1	18468612	18472277	+	1493	protein_coding	calumenin-A-like && sp|Q6IQP3|CALUA_DANRE Calumenin-A OS=Danio rerio OX=7955 GN=calua PE=2 SV=1 && -	-
103391771	4.18024	0.893142	7.71134	14.0151	38.026	26.496	4.26158	26.179	-2.62388	0.0008603	0.047344	LOC103391771	NC_024322.1	3752210	3756521	-	1546	protein_coding	V-set domain containing T-cell activation inhibitor 1-like && sp|Q91ZX1|C209A_MOUSE CD209 antigen-like protein A OS=Mus musculus OX=10090 GN=Cd209a PE=2 SV=1 && PF00059:Lectin C-type domain|PF07686:Immunoglobulin V-set domain	-
103391247	5.85234	7.14513	25.0619	54.9821	88.7274	30.7696	12.6864	58.1597	-2.19988	0.000860664	0.047344	gpx3	NC_024321.1	16130778	16132905	-	1008	protein_coding	glutathione peroxidase 3 && sp|Q4AEH5|GPX3_HYLLA Glutathione peroxidase 3 OS=Hylobates lar OX=9580 GN=GPX3 PE=2 SV=2 && PF00255:Glutathione peroxidase	-
103382219	8.36049	4.46571	22.1701	36.6548	39.4344	74.3598	11.6654	50.1496	-2.12077	0.000864691	0.0474273	LOC103382219	NC_024314.1	14707070	14720915	-	2595	protein_coding	inward rectifier potassium channel 16-like%2C transcript variant X2 && sp|Q9NPI9|KCJ16_HUMAN Inward rectifier potassium channel 16 OS=Homo sapiens OX=9606 GN=KCNJ16 PE=1 SV=1 && PF01007:Inward rectifier potassium channel transmembrane domain|PF17655:Inward rectifier potassium channel C-terminal domain	-
103377088	142.964	146.475	147.479	92.715	69.0102	76.9239	145.64	79.5497	0.868556	0.00086761	0.0474495	slco5a1	NC_024309.1	7812052	7848264	-	6665	protein_coding	solute carrier organic anion transporter family member 5A1 && sp|Q9H2Y9|SO5A1_HUMAN Solute carrier organic anion transporter family member 5A1 OS=Homo sapiens OX=9606 GN=SLCO5A1 PE=2 SV=2 && PF03137:Organic Anion Transporter Polypeptide (OATP) family|PF07648:Kazal-type serine protease inhibitor domain	-
103380932	17.557	24.1148	14.4588	30.1863	63.3767	93.1634	18.7102	62.2421	-1.73716	0.000875032	0.0477171	LOC103380932	NC_024313.1	6272433	6299642	+	4696	protein_coding	uncharacterized LOC103380932%2C transcript variant X1 && - && PF13330:Mucin-2 protein WxxW repeating region	-
112488394	5.01629	0.893142	3.85567	18.3274	18.3088	20.513	3.25504	19.0498	-2.54606	0.00087823	0.0477535	LOC112488394	NC_024323.1	1234170	1236926	-	1600	lncRNA	uncharacterized LOC112488394 && - && -	-
103384436	28.4257	16.9697	38.5567	45.2794	108.445	100.856	27.984	84.8599	-1.60127	0.000885905	0.0480323	LOC103384436	NC_024316.1	1242587	1252508	+	1601	protein_coding	deoxyribonuclease-1-like%2C transcript variant X1 && sp|Q2QDE6|DNSL1_CRIGR Deoxyribonuclease-1-like 1 OS=Cricetulus griseus OX=10029 GN=DNASE1L1 PE=2 SV=1 && -	-
103389904	9.19654	10.7177	25.0619	25.8739	74.6437	76.9239	14.992	59.1472	-1.98758	0.000898124	0.0485553	LOC103389904	NC_024320.1	17622501	17626990	-	3144	protein_coding	beta-1%2C3-galactosyl-O-glycosyl-glycoprotein beta-1%2C6-N-acetylglucosaminyltransferase 4-like && sp|Q71SG7|GCNT4_DANRE Beta-1,3-galactosyl-O-glycosyl-glycoprotein beta-1,6-N-acetylglucosaminyltransferase 4 OS=Danio rerio OX=7955 GN=gcnt4 PE=2 SV=2 && PF02485:Core-2/I-Branching enzyme	-
103380121	158.849	237.576	92.5361	83.0122	21.1256	41.8808	162.987	48.6729	1.73688	0.000905156	0.0487957	LOC103380121	NC_024312.1	10528805	10531402	-	2598	protein_coding	uncharacterized LOC103380121 && - && -	-
103381078	25.0815	13.3971	29.8814	46.3575	63.3767	84.6163	22.7867	64.7835	-1.51364	0.000910559	0.0489226	map7	NC_024313.1	9086702	9099937	+	4045	protein_coding	microtubule associated protein 7 && sp|O88735|MAP7_MOUSE Ensconsin OS=Mus musculus OX=10090 GN=Map7 PE=1 SV=1 && PF05672:MAP7 (E-MAP-115) family	-
103389868	50.999	43.7639	50.1237	93.793	94.3609	93.1634	48.2955	93.7725	-0.956856	0.000912697	0.0489226	LOC103389868	NC_024320.1	17250415	17265955	+	3701	protein_coding	ras-related protein Rap-2a-like%2C transcript variant X1 && sp|P10114|RAP2A_HUMAN Ras-related protein Rap-2a OS=Homo sapiens OX=9606 GN=RAP2A PE=1 SV=1 && PF00071:Ras family	-
103395503	101.162	123.254	85.7887	192.976	214.073	167.523	103.401	191.524	-0.884971	0.000920939	0.0491481	eva1c	NC_024325.1	14662400	14668147	+	3018	protein_coding	eva-1 homolog C%2C transcript variant X1 && sp|Q68US5|EVA1C_PANTR Protein eva-1 homolog C OS=Pan troglodytes OX=9598 GN=EVA1C PE=3 SV=1 && PF14851:FAM176 family|PF02140:Galactose binding lectin domain	-
103378960	526.711	634.131	462.68	373.016	254.915	282.054	541.174	303.329	0.834171	0.000922994	0.0491481	plekho2	NC_024311.1	8578632	8593566	+	3179	protein_coding	pleckstrin homology domain containing O2 && sp|Q8TD55|PKHO2_HUMAN Pleckstrin homology domain-containing family O member 2 OS=Homo sapiens OX=9606 GN=PLEKHO2 PE=1 SV=1 && PF00169:PH domain	-
103382847	1514.92	1406.7	1321.53	977.819	599.966	399.15	1414.38	658.978	1.10244	0.000924717	0.0491481	LOC103382847	NC_024314.1	23990429	24014953	+	2307	protein_coding	leucine-rich repeat-containing protein 17-like && sp|Q9CXD9|LRC17_MOUSE Leucine-rich repeat-containing protein 17 OS=Mus musculus OX=10090 GN=Lrrc17 PE=2 SV=1 && PF13855:Leucine rich repeat	-
103393121	122.063	80.3828	123.381	205.913	184.497	223.934	108.609	204.781	-0.917445	0.000932204	0.0494068	ppp1r1b	NC_024323.1	9672704	9690835	+	3021	protein_coding	protein phosphatase 1 regulatory inhibitor subunit 1B%2C transcript variant X1 && sp|P07516|PPR1B_BOVIN Protein phosphatase 1 regulatory subunit 1B OS=Bos taurus OX=9913 GN=PPP1R1B PE=1 SV=1 && PF05395:Protein phosphatase inhibitor 1/DARPP-32	-
103384027	312.682	262.584	361.469	188.664	107.036	176.925	312.245	157.542	0.980562	0.000934948	0.0494134	neurl1	NC_024315.1	14141802	14169167	-	6301	protein_coding	neuralized E3 ubiquitin protein ligase 1 && sp|O76050|NEUL1_HUMAN E3 ubiquitin-protein ligase NEURL1 OS=Homo sapiens OX=9606 GN=NEURL1 PE=2 SV=1 && PF07177:Neuralized|PF13920:Zinc finger, C3HC4 type (RING finger)	-
103391410	112.031	139.33	118.562	74.3876	40.8428	59.8297	123.308	58.3534	1.0692	0.000939088	0.0494936	LOC103391410	NC_024321.1	18969937	18972223	-	1067	protein_coding	vesicle transport protein SEC20-like && sp|Q12981|SEC20_HUMAN Vesicle transport protein SEC20 OS=Homo sapiens OX=9606 GN=BNIP1 PE=1 SV=3 && -	-
103384961	33.442	35.7257	51.0876	148.775	201.397	47.0091	40.0851	132.394	-1.71926	0.000942635	0.0495421	sycp2	NC_024316.1	10555423	10587385	+	7977	protein_coding	synaptonemal complex protein 2%2C transcript variant X1 && sp|Q9BX26|SYCP2_HUMAN Synaptonemal complex protein 2 OS=Homo sapiens OX=9606 GN=SYCP2 PE=2 SV=2 && -	-
103393662	61.0316	60.7336	54.9433	107.808	98.586	188.891	58.9028	131.762	-1.16846	0.000959264	0.0502761	LOC103393662	NC_024323.1	15994478	16001701	-	1183	protein_coding	ras-related protein Rab-3D && sp|P35276|RAB3D_MOUSE Ras-related protein Rab-3D OS=Mus musculus OX=10090 GN=Rab3d PE=1 SV=1 && PF00071:Ras family	-
103384987	198.98	188.453	152.299	107.808	104.22	85.471	179.911	99.1662	0.864828	0.000966029	0.0504465	amt	NC_024316.1	10984141	10989292	-	1602	protein_coding	aminomethyltransferase && sp|P25285|GCST_BOVIN Aminomethyltransferase, mitochondrial OS=Bos taurus OX=9913 GN=AMT PE=1 SV=1 && PF08669:Glycine cleavage T-protein C-terminal barrel domain|PF01571:Aminomethyltransferase folate-binding domain	-
103392875	2797.42	4979.27	9198.66	10787.3	24046.5	12787.3	5658.45	15873.7	-1.48816	0.000967862	0.0504465	mybpc2	NC_024323.1	6303717	6342068	+	3828	protein_coding	myosin binding protein C%2C fast type%2C transcript variant X1 && sp|Q5XKE0|MYPC2_MOUSE Myosin-binding protein C, fast-type OS=Mus musculus OX=10090 GN=Mybpc2 PE=1 SV=1 && PF00041:Fibronectin type III domain|PF18362:Tri-helix bundle domain|PF07679:Immunoglobulin I-set domain	-
103389317	101.162	145.582	178.325	77.6218	38.026	63.2485	141.69	59.6321	1.2378	0.000994563	0.0515035	LOC103389317	NC_024320.1	6008217	6014096	+	2866	protein_coding	T-cell surface antigen CD2-like && - && -	-
103389147	691.412	577.863	499.309	384.875	233.79	335.901	589.528	318.189	0.887212	0.000995264	0.0515035	LOC103389147	NC_024320.1	3246457	3254415	-	3967	protein_coding	hydroxymethylglutaryl-CoA synthase%2C cytoplasmic-like && sp|P23228|HMCS1_CHICK Hydroxymethylglutaryl-CoA synthase, cytoplasmic OS=Gallus gallus OX=9031 GN=HMGCS1 PE=1 SV=1 && PF01154:Hydroxymethylglutaryl-coenzyme A synthase N terminal|PF08540:Hydroxymethylglutaryl-coenzyme A synthase C terminal	-
103394969	97.8177	149.155	109.887	202.679	235.198	217.096	118.953	218.325	-0.875302	0.000996332	0.0515035	esam	NC_024325.1	5510829	5546405	+	3679	protein_coding	endothelial cell adhesion molecule && sp|Q6AYD4|ESAM_RAT Endothelial cell-selective adhesion molecule OS=Rattus norvegicus OX=10116 GN=Esam PE=1 SV=1 && PF13927:Immunoglobulin domain|PF07686:Immunoglobulin V-set domain	-
103390383	10.0326	8.03828	9.63917	36.6548	18.3088	44.4449	9.23668	33.1362	-1.85853	0.000999728	0.0515379	unc13b	NC_024320.1	26838418	26887980	-	6341	protein_coding	unc-13 homolog B && sp|Q62769|UN13B_RAT Protein unc-13 homolog B OS=Rattus norvegicus OX=10116 GN=Unc13b PE=1 SV=2 && PF10540:Munc13 (mammalian uncoordinated) homology domain|PF00168:C2 domain|PF00130:Phorbol esters/diacylglycerol binding domain (C1 domain)|PF06292:Domain of Unknown Function (DUF1041)	-
103387544	43.4745	42.8708	110.851	85.1684	249.282	370.089	65.732	234.847	-1.84022	0.00101036	0.0519439	LOC103387544	NC_024318.1	12383268	12390699	-	2442	protein_coding	calpain-2 catalytic subunit-like && sp|Q27971|CAN2_BOVIN Calpain-2 catalytic subunit OS=Bos taurus OX=9913 GN=CAPN2 PE=2 SV=2 && PF00648:Calpain family cysteine protease|PF01067:Calpain large subunit, domain III	-
103378439	271.716	359.043	240.979	188.664	123.937	141.882	290.579	151.494	0.937633	0.00101739	0.0521634	LOC103378439	NC_024310.1	16677832	16682162	+	3129	protein_coding	interferon alpha/beta receptor 1-like && - && PF01108:Tissue factor|PF09294:Interferon-alpha/beta receptor, fibronectin type III	-
103384162	69.3921	79.4896	93.5	39.889	33.8009	40.1714	80.7939	37.9538	1.08151	0.00103387	0.0528453	pld6	NC_024315.1	16133082	16135384	+	1629	protein_coding	phospholipase D family member 6%2C transcript variant X2 && sp|A3KNW0|PLD6_DANRE Mitochondrial cardiolipin hydrolase OS=Danio rerio OX=7955 GN=pld6 PE=2 SV=2 && PF13091:PLD-like domain	-
103378828	719.838	908.325	770.17	478.668	428.145	562.399	799.444	489.737	0.704772	0.00103846	0.0528453	dmxl2	NC_024311.1	6763444	6790903	-	10032	protein_coding	Dmx like 2 && sp|Q8TDJ6|DMXL2_HUMAN DmX-like protein 2 OS=Homo sapiens OX=9606 GN=DMXL2 PE=1 SV=2 && PF12234:RAVE protein 1 C terminal	-
103390716	16.721	29.4737	35.6649	3.23424	2.81674	9.40181	27.2865	5.15093	2.33698	0.00104091	0.0528453	ccna2	NC_024321.1	6772916	6776786	+	2264	protein_coding	cyclin A2 && sp|P20248|CCNA2_HUMAN Cyclin-A2 OS=Homo sapiens OX=9606 GN=CCNA2 PE=1 SV=2 && PF00134:Cyclin, N-terminal domain|PF02984:Cyclin, C-terminal domain|PF16500:N-terminal region of cyclin_N	-
103388210	34.278	26.7943	26.0258	10.7808	4.22512	0.85471	29.0327	5.28688	2.48552	0.00104467	0.0528453	LOC103388210	NC_024319.1	4850886	4886490	+	2756	protein_coding	small conductance calcium-activated potassium channel protein 3-like%2C transcript variant X1 && sp|P58391|KCNN3_MOUSE Small conductance calcium-activated potassium channel protein 3 OS=Mus musculus OX=10090 GN=Kcnn3 PE=1 SV=2 && PF03530:Calcium-activated SK potassium channel	-
107989578	4303.14	4814.93	4452.33	6325.1	7386.91	6284.68	4523.47	6665.56	-0.559139	0.00104478	0.0528453	LOC107989578	NC_024321.1	11692476	11698355	-	5876	protein_coding	neuroblast differentiation-associated protein AHNAK-like && sp|Q09666|AHNK_HUMAN Neuroblast differentiation-associated protein AHNAK OS=Homo sapiens OX=9606 GN=AHNAK PE=1 SV=2 && -	-
103379442	4166.03	3677.06	3530.83	2452.63	2595.63	1720.53	3791.31	2256.26	0.749374	0.00104749	0.0528453	LOC103379442	NC_024312.1	37191	56794	-	9752	protein_coding	titin homolog%2C transcript variant X3 && sp|Q924C5|ALPK3_MOUSE Alpha-protein kinase 3 OS=Mus musculus OX=10090 GN=Alpk3 PE=1 SV=1 && PF07679:Immunoglobulin I-set domain|PF02816:Alpha-kinase family	-
103394034	22.5733	9.82456	39.5206	59.2945	95.7693	75.2145	23.9728	76.7594	-1.68083	0.0010535	0.0529289	LOC103394034	NC_024324.1	3315416	3341106	+	5617	protein_coding	uncharacterized LOC103394034 && sp|Q8N1P7|CRBG2_HUMAN Beta/gamma crystallin domain-containing protein 2 OS=Homo sapiens OX=9606 GN=CRYBG2 PE=2 SV=2 && PF00030:Beta/Gamma crystallin	-
103397564	222.389	236.683	581.242	628.521	1026.7	972.66	346.771	875.961	-1.33752	0.00105654	0.0529289	LOC103397564	NC_024328.1	4824343	4829374	+	1134	protein_coding	inosine-uridine preferring nucleoside hydrolase-like && sp|P83851|IUNH_LEIMA Inosine-uridine preferring nucleoside hydrolase OS=Leishmania major OX=5664 GN=NSNH PE=1 SV=3 && PF01156:Inosine-uridine preferring nucleoside hydrolase	-
103385976	168.046	186.667	134.948	98.1054	42.2512	75.2145	163.22	71.857	1.17445	0.00105757	0.0529289	LOC103385976	NC_024307.1	23165613	23172120	-	1732	protein_coding	uncharacterized LOC103385976%2C transcript variant X1 && - && -	-
103394027	37.6222	50.9091	70.366	76.5438	173.23	157.267	52.9658	135.68	-1.35829	0.00109765	0.0547897	LOC103394027	NC_024324.1	2764319	2783203	-	2976	protein_coding	ribonuclease ZC3H12A-like%2C transcript variant X1 && sp|Q5D1E7|ZC12A_MOUSE Endoribonuclease ZC3H12A OS=Mus musculus OX=10090 GN=Zc3h12a PE=1 SV=2 && PF18039:UBA-like domain|PF11977:Zc3h12a-like Ribonuclease NYN domain|PF18561:Endoribonuclease Regnase 1/ ZC3H12 C-terminal domain	-
103390683	72.7363	102.711	87.7165	38.8109	36.6177	47.8638	87.7214	41.0974	1.08349	0.00112243	0.0558729	LOC103390683	NC_024307.1	29742021	29972779	-	8380	protein_coding	5%2C6-dihydroxyindole-2-carboxylic acid oxidase%2C transcript variant X1 && sp|P55028|TYRP1_CARAU 5,6-dihydroxyindole-2-carboxylic acid oxidase OS=Carassius auratus OX=7957 GN=tyrp1 PE=2 SV=1 && PF00264:Common central domain of tyrosinase	-
103394150	12.5407	22.3285	18.3144	31.2643	70.4186	58.1203	17.7279	53.2677	-1.58531	0.00113071	0.0558729	hepacam2	NC_024324.1	5194863	5199974	+	2258	protein_coding	HEPACAM family member 2 && sp|A8MVW5|HECA2_HUMAN HEPACAM family member 2 OS=Homo sapiens OX=9606 GN=HEPACAM2 PE=1 SV=1 && PF13927:Immunoglobulin domain	-
103391027	366.189	375.12	448.222	556.29	650.668	826.505	396.51	677.821	-0.775041	0.00113373	0.0558729	LOC103391027	NC_024321.1	11104163	11124106	+	2680	protein_coding	glutamine--fructose-6-phosphate aminotransferase [isomerizing] 2 && sp|Q9Z2Z9|GFPT2_MOUSE Glutamine--fructose-6-phosphate aminotransferase [isomerizing] 2 OS=Mus musculus OX=10090 GN=Gfpt2 PE=1 SV=3 && PF13522:Glutamine amidotransferase domain|PF01380:SIS domain	-
103393242	165.538	103.604	285.32	287.848	378.852	1361.55	184.821	676.084	-1.87267	0.0011341	0.0558729	LOC103393242	NC_024323.1	11425116	11431203	+	2042	protein_coding	cell death-inducing p53-target protein 1%2C transcript variant X1 && - && -	-
103392928	2.50815	1.78628	0.963917	9.70273	15.4921	17.0942	1.75278	14.0963	-2.99081	0.00113416	0.0558729	LOC103392928	NC_024308.1	14596	19306	+	3252	protein_coding	protein Shroom2-like%2C transcript variant X2 && sp|Q7TP36|SHRM2_RAT Protein Shroom2 OS=Rattus norvegicus OX=10116 GN=Shroom2 PE=1 SV=1 && PF08687:Apx/Shroom domain ASD2	-
112486647	8.36049	0	0.963917	18.3274	29.5758	33.3337	3.10814	27.079	-3.09533	0.00114249	0.0561369	LOC112486647	NW_007586925.1	154	940	-	607	lncRNA	uncharacterized LOC112486647 && sp|Q5BIS9|AAKB1_BOVIN 5'-AMP-activated protein kinase subunit beta-1 OS=Bos taurus OX=9913 GN=PRKAB1 PE=2 SV=3 && -	-
103393246	1.6721	5.35885	3.85567	14.0151	18.3088	26.496	3.62887	19.6066	-2.45131	0.00115058	0.0562523	LOC103393246	NC_024323.1	11377917	11401476	-	3067	protein_coding	rho GDP-dissociation inhibitor 1-like%2C transcript variant X1 && sp|Q9TU03|GDIR2_BOVIN Rho GDP-dissociation inhibitor 2 OS=Bos taurus OX=9913 GN=ARHGDIB PE=2 SV=3 && PF02115:RHO protein GDP dissociation inhibitor	-
103386223	27.5896	18.756	48.1959	67.9191	140.837	71.7956	31.5138	93.5173	-1.56603	0.00115081	0.0562523	LOC103386223	NC_024317.1	8638754	8659572	-	4814	protein_coding	inner centromere protein-like && sp|Q9BY89|K1671_HUMAN Uncharacterized protein KIAA1671 OS=Homo sapiens OX=9606 GN=KIAA1671 PE=1 SV=2 && PF15327:Tankyrase binding protein C terminal domain	-
novel.400	13.3768	19.6491	25.0619	38.8109	66.1935	53.8467	19.3626	52.9504	-1.45224	0.00115462	0.056293	-	NC_024323.1	656485	658799	-	1446	-	- && - && -	-
103386590	178.078	175.056	222.665	301.863	342.234	305.131	191.933	316.41	-0.720757	0.00117494	0.0570597	LOC103386590	NC_024317.1	16151133	16162117	+	3214	protein_coding	protein-arginine deiminase type-2-like%2C transcript variant X1 && sp|Q9Y2J8|PADI2_HUMAN Protein-arginine deiminase type-2 OS=Homo sapiens OX=9606 GN=PADI2 PE=1 SV=2 && PF08527:Protein-arginine deiminase (PAD) middle domain|PF08526:Protein-arginine deiminase (PAD) N-terminal domain|PF03068:Protein-arginine deiminase (PAD)	-
103389051	113.703	104.498	232.304	213.46	435.187	555.562	150.168	401.403	-1.42019	0.00117639	0.0570597	atp8b1	NC_024320.1	1105060	1131575	+	5397	protein_coding	ATPase phospholipid transporting 8B1 && sp|Q5BL50|AT8B1_XENTR Phospholipid-transporting ATPase IC OS=Xenopus tropicalis OX=8364 GN=atp8b1 PE=2 SV=1 && PF00122:E1-E2 ATPase|PF13246:Cation transport ATPase (P-type)|PF16212:Phospholipid-translocating P-type ATPase C-terminal|PF16209:Phospholipid-translocating ATPase N-terminal	-
103384111	92.8014	106.284	169.649	166.024	301.392	529.065	122.912	332.161	-1.43707	0.00118811	0.0574804	LOC103384111	NC_024315.1	15349600	15354492	-	3087	protein_coding	tripartite motif-containing protein 16-like && sp|Q61510|TRI25_MOUSE E3 ubiquitin/ISG15 ligase TRIM25 OS=Mus musculus OX=10090 GN=Trim25 PE=1 SV=2 && PF00643:B-box zinc finger|PF13765:SPRY-associated domain|PF00622:SPRY domain|PF15227:zinc finger of C3HC4-type, RING	-
103383873	22.5733	15.1834	20.2423	28.0301	81.6856	73.5051	19.333	61.0736	-1.65588	0.00119277	0.0575582	LOC103383873	NC_024315.1	11335935	11342403	+	2731	protein_coding	E3 ubiquitin-protein ligase TRIM39-like%2C transcript variant X1 && sp|Q02084|A33_PLEWA Zinc-binding protein A33 OS=Pleurodeles waltl OX=8319 PE=1 SV=2 && PF00643:B-box zinc finger|PF00622:SPRY domain|PF13765:SPRY-associated domain|PF13445:RING-type zinc-finger	-
103390229	4.18024	7.14513	17.3505	21.5616	57.7432	45.2996	9.55863	41.5348	-2.12824	0.00119775	0.0575814	LOC103390229	NC_024320.1	24420663	24426969	-	2312	protein_coding	B box and SPRY domain-containing protein && sp|Q80YW5|BSPRY_MOUSE B box and SPRY domain-containing protein OS=Mus musculus OX=10090 GN=Bspry PE=1 SV=1 && PF13765:SPRY-associated domain|PF00622:SPRY domain	-
103383508	58.5234	70.5582	98.3196	106.73	243.648	190.6	75.8004	180.326	-1.2497	0.00119936	0.0575814	LOC103383508	NC_024315.1	4729273	4737931	+	2345	protein_coding	breast cancer anti-estrogen resistance protein 3 && sp|O75815|BCAR3_HUMAN Breast cancer anti-estrogen resistance protein 3 OS=Homo sapiens OX=9606 GN=BCAR3 PE=1 SV=1 && PF00617:RasGEF domain|PF00536:SAM domain (Sterile alpha motif)|PF00017:SH2 domain	-
103386114	126.243	163.445	448.222	488.371	739.395	888.898	245.97	705.555	-1.52151	0.00120416	0.057665	LOC103386114	NC_024317.1	6190594	6192536	-	780	protein_coding	keratin%2C type II cytoskeletal 8-like && sp|Q6NWF6|K2C8_DANRE Keratin, type II cytoskeletal 8 OS=Danio rerio OX=7955 GN=krt8 PE=1 SV=1 && PF16208:Keratin type II head|PF00038:Intermediate filament protein	-
103392739	42.6385	54.4816	55.9072	85.1684	98.586	141.027	51.0091	108.261	-1.09298	0.00123551	0.0587552	LOC103392739	NC_024323.1	3914338	3929447	-	2853	protein_coding	plexin domain-containing protein 1-like%2C transcript variant X4 && sp|Q91ZV7|PLDX1_MOUSE Plexin domain-containing protein 1 OS=Mus musculus OX=10090 GN=Plxdc1 PE=1 SV=2 && -	-
103380098	77.7526	69.6651	78.0773	33.4205	35.2093	40.1714	75.165	36.2671	1.04587	0.00123624	0.0587552	LOC103380098	NC_024312.1	10285042	10286914	-	1708	protein_coding	leptin-like && sp|Q588F8|LEP_TETNG Leptin OS=Tetraodon nigroviridis OX=99883 GN=lep PE=2 SV=2 && -	-
103387538	5852.34	4480.89	4567.04	2658.55	3142.08	3458.16	4966.76	3086.26	0.686391	0.00123626	0.0587552	LOC103387538	NC_024318.1	12450164	12487792	+	11819	protein_coding	titin homolog%2C transcript variant X1 && sp|O95359|TACC2_HUMAN Transforming acidic coiled-coil-containing protein 2 OS=Homo sapiens OX=9606 GN=TACC2 PE=1 SV=3 && PF05010:Transforming acidic coiled-coil-containing protein (TACC), C-terminal	-
103388283	101.162	84.8485	186.036	333.127	566.165	169.233	124.015	356.175	-1.52049	0.00125268	0.0592828	LOC103388283	NC_024319.1	5409369	5417789	+	1401	protein_coding	mpv17-like protein%2C transcript variant X1 && sp|Q68F62|MP17L_XENLA Mpv17-like protein OS=Xenopus laevis OX=8355 GN=mpv17l PE=2 SV=1 && PF04117:Mpv17 / PMP22 family	-
103383621	81.0967	91.9936	86.7526	53.904	28.1674	33.3337	86.6143	38.4684	1.16458	0.00125901	0.0592828	LOC103383621	NC_024315.1	6808986	6812003	-	731	protein_coding	guanine nucleotide-binding protein G(I)/G(S)/G(O) subunit gamma-13 && sp|Q9P2W3|GBG13_HUMAN Guanine nucleotide-binding protein G(I)/G(S)/G(O) subunit gamma-13 OS=Homo sapiens OX=9606 GN=GNG13 PE=1 SV=1 && -	-
103392010	10.8686	8.93142	12.5309	22.6397	43.6595	37.6072	10.777	34.6355	-1.68137	0.00125906	0.0592828	anos1	NC_024322.1	9325617	9376760	+	3199	protein_coding	anosmin 1 && sp|P33005|KALM_CHICK Anosmin-1 OS=Gallus gallus OX=9031 GN=ANOS1 PE=2 SV=2 && PF00095:WAP-type (Whey Acidic Protein) 'four-disulfide core'|PF17869:Anosmin cysteine rich domain|PF00041:Fibronectin type III domain	-
103377494	5.01629	5.35885	5.7835	14.0151	38.026	21.3678	5.38622	24.4696	-2.17035	0.00125993	0.0592828	LOC103377494	NC_024309.1	16075815	16127228	-	12690	protein_coding	cadherin-20%2C transcript variant X3 && sp|Q8QGH3|CAD20_CHICK Cadherin-20 OS=Gallus gallus OX=9031 GN=CDH20 PE=1 SV=1 && PF00028:Cadherin domain|PF01049:Cadherin cytoplasmic region	-
103389691	3902.68	3559.17	3752.53	2591.71	2788.58	2424.81	3738.13	2601.7	0.523253	0.00127603	0.0598707	dusp27	NC_024320.1	12840845	12847041	-	3598	protein_coding	dual specificity phosphatase 27%2C atypical && sp|F1QWM2|STYL2_DANRE Serine/threonine/tyrosine-interacting-like protein 2 OS=Danio rerio OX=7955 GN=styxl2 PE=1 SV=1 && PF00782:Dual specificity phosphatase, catalytic domain	-
103394726	647.102	677.895	561	344.986	307.025	456.415	628.665	369.475	0.763587	0.00127877	0.0598707	pde4c	NC_024308.1	4447197	4510048	-	7186	protein_coding	phosphodiesterase 4C%2C transcript variant X1 && sp|P14270|PDE4D_RAT cAMP-specific 3',5'-cyclic phosphodiesterase 4D OS=Rattus norvegicus OX=10116 GN=Pde4d PE=1 SV=4 && -	-
103389984	133.768	127.719	100.247	199.445	204.214	216.242	120.578	206.634	-0.776251	0.00128878	0.0601898	LOC103389984	NC_024320.1	18490457	18492529	-	2073	protein_coding	growth arrest-specific protein 1-like && sp|Q01721|GAS1_MOUSE Growth arrest-specific protein 1 OS=Mus musculus OX=10090 GN=Gas1 PE=1 SV=2 && -	-
103388648	141.292	200.957	134.948	256.583	308.433	286.328	159.066	283.782	-0.833968	0.0012978	0.0603185	nipal2	NC_024319.1	12788828	12807920	-	1831	protein_coding	NIPA like domain containing 2 && sp|Q9H841|NPAL2_HUMAN NIPA-like protein 2 OS=Homo sapiens OX=9606 GN=NIPAL2 PE=2 SV=2 && PF05653:Magnesium transporter NIPA	-
103383680	85.277	70.5582	90.6082	47.4356	32.3926	35.8978	82.1478	38.5753	1.08575	0.00129793	0.0603185	pdss2	NC_024307.1	19103089	19124603	-	1896	protein_coding	decaprenyl diphosphate synthase subunit 2 && sp|Q5U2R1|DLP1_RAT All trans-polyprenyl-diphosphate synthase PDSS2 OS=Rattus norvegicus OX=10116 GN=Pdss2 PE=2 SV=1 && PF00348:Polyprenyl synthetase	-
103395356	10.0326	10.7177	8.67526	19.4055	32.3926	55.5562	9.80852	35.7847	-1.87538	0.00130145	0.0603336	LOC103395356	NC_024325.1	12111654	12115847	-	2732	protein_coding	aquaporin-11-like && - && -	-
103393014	24.2454	20.5423	47.232	49.5917	101.403	120.514	30.6732	90.5029	-1.56654	0.0013182	0.0609572	LOC103393014	NC_024323.1	8215424	8231480	+	5546	protein_coding	axin-2-like%2C transcript variant X2 && sp|P57095|AXIN2_DANRE Axin-2 OS=Danio rerio OX=7955 GN=axin2 PE=1 SV=1 && PF16646:Axin-1 tankyrase binding domain|PF00615:Regulator of G protein signaling domain|PF08833:Axin beta-catenin binding domain|PF00778:DIX domain	-
103385369	152.161	181.308	133.985	299.707	218.298	542.741	155.818	353.582	-1.18536	0.00132136	0.0609572	LOC103385369	NC_024316.1	17935724	17948214	-	3565	protein_coding	semaphorin-3F-like%2C transcript variant X2 && sp|Q13275|SEM3F_HUMAN Semaphorin-3F OS=Homo sapiens OX=9606 GN=SEMA3F PE=2 SV=2 && PF01403:Sema domain	-
103393383	38.4583	29.4737	83.8608	62.5287	190.13	297.439	50.5976	183.366	-1.86131	0.00132481	0.060967	LOC103393383	NC_024323.1	12879069	12883324	-	2590	protein_coding	G-protein coupled receptor family C group 5 member D-like && sp|Q9NZD1|GPC5D_HUMAN G-protein coupled receptor family C group 5 member D OS=Homo sapiens OX=9606 GN=GPRC5D PE=1 SV=1 && PF00003:7 transmembrane sweet-taste receptor of 3 GCPR	-
103392804	14.2128	3.57257	40.4845	49.5917	149.287	87.1804	19.4233	95.3532	-2.29845	0.00133386	0.0612343	LOC103392804	NC_024323.1	5155103	5157767	+	1739	protein_coding	Golgi apparatus membrane protein TVP23 homolog B-like && sp|Q9D8T4|TV23B_MOUSE Golgi apparatus membrane protein TVP23 homolog B OS=Mus musculus OX=10090 GN=Tvp23b PE=1 SV=1 && PF05832:Eukaryotic protein of unknown function (DUF846)	-
103386083	991.554	920.829	1025.61	711.533	564.757	652.998	979.33	643.096	0.605475	0.00133734	0.0612449	LOC103386083	NC_024317.1	5240458	5250283	-	3042	protein_coding	dual specificity tyrosine-phosphorylation-regulated kinase 2 && sp|Q5U4C9|DYRK2_MOUSE Dual specificity tyrosine-phosphorylation-regulated kinase 2 OS=Mus musculus OX=10090 GN=Dyrk2 PE=2 SV=1 && PF00069:Protein kinase domain	-
103395061	5.01629	1.78628	11.567	17.2493	26.7591	54.7014	6.1232	32.9033	-2.44637	0.00134804	0.0615853	ttc22	NC_024308.1	5883855	5891629	-	3822	protein_coding	tetratricopeptide repeat domain 22 && sp|Q8C159|TTC22_MOUSE Tetratricopeptide repeat protein 22 OS=Mus musculus OX=10090 GN=Ttc22 PE=2 SV=1 && -	-
103394200	79.4247	99.1387	73.2577	161.712	138.02	153.848	83.9404	151.193	-0.850388	0.0013625	0.0620959	LOC103394200	NC_024324.1	6859088	6863387	+	2877	protein_coding	gap junction alpha-4 protein && sp|Q0V990|CXA4_XENTR Gap junction alpha-4 protein OS=Xenopus tropicalis OX=8364 GN=gja4 PE=2 SV=1 && PF00029:Connexin	-
103393515	462.335	443.891	281.464	188.664	194.355	248.721	395.897	210.58	0.908864	0.00136804	0.0621732	LOC103393515	NC_024308.1	1934517	1983668	+	5635	protein_coding	insulin receptor-like && sp|P06213|INSR_HUMAN Insulin receptor OS=Homo sapiens OX=9606 GN=INSR PE=1 SV=4 && PF07714:Protein tyrosine kinase|PF01030:Receptor L domain|PF17870:Insulin receptor trans-membrane segment|PF00757:Furin-like cysteine rich region	-
103394660	502.465	554.641	581.242	398.89	211.256	195.729	546.116	268.625	1.02331	0.00137079	0.0621732	LOC103394660	NC_024324.1	14127287	14131378	+	2742	protein_coding	syncoilin-like && - && -	-
103388493	32.6059	40.1914	50.1237	62.5287	98.586	140.172	40.9737	100.429	-1.30006	0.00137762	0.0623333	LOC103388493	NC_024319.1	10834146	10837402	-	1743	protein_coding	potassium channel subfamily K member 5-like && sp|O95279|KCNK5_HUMAN Potassium channel subfamily K member 5 OS=Homo sapiens OX=9606 GN=KCNK5 PE=1 SV=1 && PF07885:Ion channel	-
103379737	44.3106	24.1148	88.6804	156.322	67.6018	446.159	52.3686	223.361	-2.09748	0.00138664	0.062384	LOC103379737	NC_024312.1	4781830	4784051	-	1134	protein_coding	uncharacterized LOC103379737 && - && PF00106:short chain dehydrogenase	-
103392206	115.375	140.223	136.876	191.898	249.282	230.772	130.825	223.984	-0.775094	0.00138672	0.062384	LOC103392206	NC_024322.1	12743593	12794384	-	7982	protein_coding	unconventional myosin-X-like && sp|F8VQB6|MYO10_MOUSE Unconventional myosin-X OS=Mus musculus OX=10090 GN=Myo10 PE=1 SV=1 && PF00373:FERM central domain|PF00784:MyTH4 domain|PF16735:Unconventional myosin-X coiled coil domain|PF00169:PH domain|PF18597:Myosin X N-terminal SH3 domain|PF00063:Myosin head (motor domain)	-
103377214	734.887	841.34	870.417	1057.6	1425.27	1732.5	815.548	1405.12	-0.785371	0.00138877	0.062384	plcd1	NC_024309.1	10614974	10628463	-	3608	protein_coding	phospholipase C delta 1%2C transcript variant X1 && sp|P10895|PLCD1_BOVIN 1-phosphatidylinositol 4,5-bisphosphate phosphodiesterase delta-1 OS=Bos taurus OX=9913 GN=PLCD1 PE=2 SV=2 && PF00168:C2 domain|PF00388:Phosphatidylinositol-specific phospholipase C, X domain|PF00387:Phosphatidylinositol-specific phospholipase C, Y domain|PF00169:PH domain|PF09279:Phosphoinositide-specific phospholipase C, …	-
103384476	6.68839	2.67943	8.67526	22.6397	25.3507	24.7866	6.01436	24.259	-2.01691	0.00139197	0.062384	LOC103384476	NC_024307.1	20873704	20877359	+	1609	protein_coding	ras-related protein Rab-38-like && sp|Q8QZZ8|RAB38_MOUSE Ras-related protein Rab-38 OS=Mus musculus OX=10090 GN=Rab38 PE=1 SV=1 && PF00071:Ras family	-
103378140	309.338	474.258	660.283	793.468	1314.01	933.343	481.293	1013.61	-1.07441	0.00141593	0.0633076	LOC103378140	NC_024310.1	12076303	12123798	-	4735	protein_coding	elastin-like && - && -	-
103398201	193.127	208.995	211.098	288.926	326.742	388.893	204.407	334.854	-0.714243	0.00142072	0.0633629	LOC103398201	NC_024328.1	17682229	17695644	+	4760	protein_coding	clustered mitochondria protein homolog && sp|O75153|CLU_HUMAN Clustered mitochondria protein homolog OS=Homo sapiens OX=9606 GN=CLUH PE=1 SV=2 && PF12807:Translation initiation factor eIF3 subunit 135|PF13236:Clustered mitochondria	-
103386295	26.7536	40.1914	26.0258	67.9191	59.1516	85.471	30.9902	70.8472	-1.19956	0.00142404	0.0633629	sox13	NC_024317.1	10832480	10864113	+	5328	protein_coding	SRY-box 13%2C transcript variant X4 && sp|Q9UN79|SOX13_HUMAN Transcription factor SOX-13 OS=Homo sapiens OX=9606 GN=SOX13 PE=1 SV=3 && PF00505:HMG (high mobility group) box	-
112487568	44.3106	28.5805	21.2062	10.7808	0	0.85471	31.3658	3.87851	2.99939	0.00142872	0.0633629	LOC112487568	NC_024316.1	12314648	12327095	-	2692	lncRNA	uncharacterized LOC112487568 && - && -	-
103395142	198.98	241.148	238.088	368.704	712.636	341.884	226.072	474.408	-1.06673	0.00143236	0.0633629	pof1b	NC_024325.1	8294259	8315581	+	4185	protein_coding	POF1B%2C actin binding protein%2C transcript variant X4 && sp|Q8WVV4|POF1B_HUMAN Protein POF1B OS=Homo sapiens OX=9606 GN=POF1B PE=1 SV=3 && -	-
103388276	69.3921	24.1148	42.4124	70.0753	156.329	176.925	45.3064	134.443	-1.56753	0.00143396	0.0633629	LOC103388276	NC_024319.1	5284164	5293503	+	1803	protein_coding	pyruvate kinase PKM-like && sp|Q92122|KPYM_XENLA Pyruvate kinase PKM OS=Xenopus laevis OX=8355 GN=pkm PE=2 SV=1 && PF02887:Pyruvate kinase, alpha/beta domain|PF00224:Pyruvate kinase, barrel domain	-
112486237	19.2291	9.82456	19.2783	33.4205	71.827	43.5902	16.1107	49.6126	-1.61307	0.00144514	0.0637077	LOC112486237	NC_024324.1	11855496	11859028	-	1867	protein_coding	glycoprotein-N-acetylgalactosamine 3-beta-galactosyltransferase 1-like && sp|Q9NS00|C1GLT_HUMAN Glycoprotein-N-acetylgalactosamine 3-beta-galactosyltransferase 1 OS=Homo sapiens OX=9606 GN=C1GALT1 PE=1 SV=1 && PF02434:Fringe-like	-
103382081	236.602	309.92	246.763	166.024	77.4605	138.463	264.428	127.316	1.04763	0.00145037	0.063789	LOC103382081	NC_024314.1	11157101	11182858	-	5824	protein_coding	SH3 domain-binding protein 1%2C transcript variant X1 && sp|Q9Y3L3|3BP1_HUMAN SH3 domain-binding protein 1 OS=Homo sapiens OX=9606 GN=SH3BP1 PE=1 SV=3 && PF00620:RhoGAP domain|PF03114:BAR domain	-
novel.535	77.7526	31.26	116.634	120.745	177.455	572.656	75.2155	290.285	-1.95137	0.00145769	0.0639622	-	NW_007585113.1	188581	193528	-	1950	-	- && - && -	-
103379687	216.537	201.85	214.954	145.541	112.67	117.95	211.113	125.387	0.750028	0.00147096	0.0643946	LOC103379687	NC_024312.1	4392421	4394971	-	1204	protein_coding	gamma-aminobutyric acid receptor-associated protein-like 2%2C transcript variant X2 && sp|P60519|GBRL2_BOVIN Gamma-aminobutyric acid receptor-associated protein-like 2 OS=Bos taurus OX=9913 GN=GABARAPL2 PE=1 SV=1 && PF02991:Autophagy protein Atg8 ubiquitin like	-
103395383	0.836049	2.67943	7.71134	28.0301	50.7014	7.69239	3.74227	28.808	-2.95256	0.00148588	0.0648163	htr3a	NC_024325.1	13274738	13280182	-	1659	protein_coding	5-hydroxytryptamine receptor 3A && sp|P35563|5HT3A_RAT 5-hydroxytryptamine receptor 3A OS=Rattus norvegicus OX=10116 GN=Htr3a PE=1 SV=2 && PF02931:Neurotransmitter-gated ion-channel ligand binding domain|PF02932:Neurotransmitter-gated ion-channel transmembrane region	-
103386131	234.094	203.636	188.928	127.214	111.261	131.625	208.886	123.367	0.756389	0.00148746	0.0648163	pusl1	NC_024317.1	6888987	6895132	-	1955	protein_coding	pseudouridylate synthase like 1 && sp|Q6GQ53|PUSL1_XENLA tRNA pseudouridine synthase-like 1 OS=Xenopus laevis OX=8355 GN=pusl1 PE=2 SV=1 && PF01416:tRNA pseudouridine synthase	-
103390642	40.9664	82.169	74.2216	119.667	177.455	136.754	65.7857	144.625	-1.13563	0.00149215	0.0648707	pitx2	NC_024321.1	3581592	3587363	-	3747	protein_coding	paired like homeodomain 2 && sp|Q9W5Z2|PITX2_DANRE Pituitary homeobox 2 OS=Danio rerio OX=7955 GN=pitx2 PE=2 SV=1 && PF00046:Homeodomain|PF03826:OAR domain	-
103380896	294.289	324.21	256.402	177.883	136.612	192.31	291.634	168.935	0.782251	0.00150108	0.0650052	tagap	NC_024313.1	5731812	5745434	-	3044	protein_coding	T cell activation RhoGTPase activating protein && sp|B2RWW0|TAGAP_MOUSE T-cell activation Rho GTPase-activating protein OS=Mus musculus OX=10090 GN=Tagap PE=2 SV=2 && PF00620:RhoGAP domain	-
103381660	1310.92	1846.12	1708.06	2586.32	2760.41	2376.09	1621.7	2574.27	-0.66655	0.00150213	0.0650052	LOC103381660	NC_024314.1	4591140	4607426	-	3786	protein_coding	caveolae-associated protein 1-like && sp|P85125|CAVN1_RAT Caveolae-associated protein 1 OS=Rattus norvegicus OX=10116 GN=Cavin1 PE=1 SV=1 && PF15237:PTRF/SDPR family	-
103385809	69.3921	58.9474	73.2577	104.574	123.937	189.746	67.199	139.419	-1.05854	0.00151809	0.0652635	LOC103385809	NC_024317.1	2321909	2327096	-	2684	protein_coding	uncharacterized LOC103385809 && - && PF08357:SEFIR domain	-
103388929	707.297	607.336	595.701	404.28	440.82	418.808	636.778	421.303	0.596975	0.0015195	0.0652635	LOC103388929	NC_024307.1	28047279	28050436	-	2479	protein_coding	uncharacterized LOC103388929%2C transcript variant X1 && sp|P43243|MATR3_HUMAN Matrin-3 OS=Homo sapiens OX=9606 GN=MATR3 PE=1 SV=2 && -	-
103383277	42.6385	38.4051	47.232	84.0903	99.9944	74.3598	42.7585	86.1482	-1.00489	0.00152075	0.0652635	LOC103383277	NC_024315.1	1729609	1739026	-	3465	protein_coding	calpain-1 catalytic subunit-like && sp|P00789|CANX_CHICK Calpain-1 catalytic subunit OS=Gallus gallus OX=9031 PE=1 SV=2 && PF01067:Calpain large subunit, domain III|PF00648:Calpain family cysteine protease	-
103382245	32.6059	33.0462	71.3299	77.6218	109.853	218.806	45.6607	135.427	-1.57583	0.00152194	0.0652635	slc16a12	NC_024314.1	14452930	14461417	-	3754	protein_coding	solute carrier family 16 member 12%2C transcript variant X1 && sp|Q503M4|MT12B_DANRE Monocarboxylate transporter 12-B OS=Danio rerio OX=7955 GN=slc16a12b PE=2 SV=1 && PF07690:Major Facilitator Superfamily	-
103398694	1067.63	1281.66	609.196	586.476	138.02	294.875	986.163	339.79	1.5359	0.00153728	0.0656619	LOC103398694	NW_007585122.1	142105	150097	+	4512	protein_coding	deleted in malignant brain tumors 1 protein-like%2C transcript variant X1 && sp|Q9UGM3|DMBT1_HUMAN Deleted in malignant brain tumors 1 protein OS=Homo sapiens OX=9606 GN=DMBT1 PE=1 SV=2 && PF00530:Scavenger receptor cysteine-rich domain	-
103384110	38.4583	22.3285	30.8454	11.8589	1.40837	0.85471	30.5441	4.70732	2.69678	0.00153868	0.0656619	cacng4	NC_024315.1	15263810	15268969	+	3612	protein_coding	calcium voltage-gated channel auxiliary subunit gamma 4 && sp|Q9UBN1|CCG4_HUMAN Voltage-dependent calcium channel gamma-4 subunit OS=Homo sapiens OX=9606 GN=CACNG4 PE=1 SV=1 && PF00822:PMP-22/EMP/MP20/Claudin family	-
103388540	182.259	218.82	174.469	129.37	98.586	83.7616	191.849	103.906	0.887131	0.00154167	0.0656619	ptpru	NC_024319.1	10059569	10219599	-	5602	protein_coding	protein tyrosine phosphatase%2C receptor type U%2C transcript variant X1 && sp|B3DK56|PTPRU_DANRE Receptor-type tyrosine-protein phosphatase U OS=Danio rerio OX=7955 GN=ptpru PE=2 SV=1 && PF00041:Fibronectin type III domain|PF00102:Protein-tyrosine phosphatase|PF00629:MAM domain, meprin/A5/mu	-
103392450	38.4583	27.6874	84.8247	75.4657	219.706	179.489	50.3235	158.22	-1.65402	0.00155929	0.0662627	LOC103392450	NC_024322.1	16873717	16927031	-	3879	protein_coding	caveolae-associated protein 2-like && sp|O95810|CAVN2_HUMAN Caveolae-associated protein 2 OS=Homo sapiens OX=9606 GN=CAVIN2 PE=1 SV=3 && PF15237:PTRF/SDPR family	-
103384023	238.274	226.858	213.99	292.16	433.779	626.502	226.374	450.814	-0.995133	0.00156814	0.0664891	LOC103384023	NC_024315.1	13526415	13536904	-	3510	protein_coding	protein transport protein Sec23B%2C transcript variant X1 && sp|Q5ZK03|SC23A_CHICK Protein transport protein Sec23A OS=Gallus gallus OX=9031 GN=SEC23A PE=2 SV=1 && PF04810:Sec23/Sec24 zinc finger|PF04815:Sec23/Sec24 helical domain|PF04811:Sec23/Sec24 trunk domain|PF08033:Sec23/Sec24 beta-sandwich domain|PF00626:Gelsolin repeat	-
103380934	0	0	0	16.1712	1.40837	6.83768	0	8.13909	-5.63556	0.00158372	0.0669992	LOC103380934	NC_024313.1	6249274	6261158	-	3882	protein_coding	single-minded homolog 1-like%2C transcript variant X1 && sp|P81133|SIM1_HUMAN Single-minded homolog 1 OS=Homo sapiens OX=9606 GN=SIM1 PE=1 SV=2 && PF06621:Single-minded protein C-terminus|PF08447:PAS fold|PF00989:PAS fold	-
103398144	204.832	167.911	187	260.896	318.292	400.859	186.581	326.682	-0.809682	0.00159822	0.0674615	LOC103398144	NC_024328.1	16024721	16037289	-	5372	protein_coding	rab11 family-interacting protein 1-like%2C transcript variant X2 && sp|G3XA57|RFIP2_MOUSE Rab11 family-interacting protein 2 OS=Mus musculus OX=10090 GN=Rab11fip2 PE=1 SV=1 && PF00168:C2 domain|PF09457:FIP domain	-
103391754	296.797	292.95	283.392	119.667	205.622	163.25	291.047	162.846	0.842492	0.00160915	0.067713	tent5c	NC_024322.1	3633483	3638256	-	2774	protein_coding	terminal nucleotidyltransferase 5C && sp|Q7ZUP1|TET5C_DANRE Terminal nucleotidyltransferase 5C OS=Danio rerio OX=7955 GN=tent5c PE=2 SV=1 && PF07984:Nucleotidyltransferase	-
103393503	182.259	183.094	197.603	250.115	338.009	380.346	187.652	322.823	-0.783852	0.00161136	0.067713	prrg2	NC_024323.1	13734644	13740410	+	3913	protein_coding	proline rich and Gla domain 2 && sp|Q8R182|TMG2_MOUSE Transmembrane gamma-carboxyglutamic acid protein 2 OS=Mus musculus OX=10090 GN=Prrg2 PE=1 SV=1 && PF00594:Vitamin K-dependent carboxylation/gamma-carboxyglutamic (GLA) domain	-
103387736	18.3931	11.6108	14.4588	34.4986	49.293	37.6072	14.8209	40.4663	-1.43841	0.00163835	0.0686764	ppp1r1c	NC_024318.1	16806237	16819093	-	2012	protein_coding	protein phosphatase 1 regulatory inhibitor subunit 1C%2C transcript variant X2 && sp|Q8WVI7|PPR1C_HUMAN Protein phosphatase 1 regulatory subunit 1C OS=Homo sapiens OX=9606 GN=PPP1R1C PE=1 SV=1 && PF05395:Protein phosphatase inhibitor 1/DARPP-32	-
novel.408	362.845	381.372	293.995	659.786	684.469	457.27	346.071	600.508	-0.792952	0.00164159	0.0686764	-	NC_024323.1	16320828	16325132	-	3883	-	- && - && -	-
103378612	1009.11	1179.84	1138.39	730.939	799.955	592.314	1109.11	707.736	0.649761	0.0016452	0.0686764	LOC103378612	NC_024307.1	9533588	9539572	+	1334	protein_coding	transcription cofactor vestigial-like protein 2 && sp|Q8BGW8|VGLL2_MOUSE Transcription cofactor vestigial-like protein 2 OS=Mus musculus OX=10090 GN=Vgll2 PE=1 SV=1 && PF07545:Vestigial/Tondu family	-
103382512	25.0815	35.7257	23.134	155.244	149.287	23.9319	27.9804	109.488	-1.96308	0.00165953	0.0691216	LOC103382512	NC_024314.1	16834175	16847364	-	3566	protein_coding	bestrophin-3%2C transcript variant X1 && sp|Q8N1M1|BEST3_HUMAN Bestrophin-3 OS=Homo sapiens OX=9606 GN=BEST3 PE=1 SV=1 && PF01062:Bestrophin, RFP-TM, chloride channel	-
103390154	0.836049	2.67943	0	12.937	19.7172	7.69239	1.17182	13.4489	-3.48759	0.00166707	0.06917	LOC103390154	NC_024320.1	22748347	22766454	-	4686	protein_coding	zinc finger protein GLIS3%2C transcript variant X2 && sp|Q8NEA6|GLIS3_HUMAN Zinc finger protein GLIS3 OS=Homo sapiens OX=9606 GN=GLIS3 PE=1 SV=5 && -	-
103398060	246.634	215.247	522.443	494.839	677.427	1847.03	328.108	1006.43	-1.61817	0.00166905	0.06917	LOC103398060	NC_024328.1	14417898	14421068	-	737	protein_coding	actin%2C cytoplasmic 2-like && sp|P92176|ACT2_LUMTE Actin-2 OS=Lumbricus terrestris OX=6398 GN=ACT2 PE=2 SV=1 && PF00022:Actin	-
103386801	14.2128	3.57257	24.0979	38.8109	45.0679	86.3257	13.9611	56.7348	-2.03372	0.0016717	0.06917	LOC103386801	NC_024307.1	24249925	24268404	-	1473	protein_coding	uncharacterized LOC103386801 && - && -	-
103385339	1312.6	639.49	5518.43	13584.9	23611.4	17346.3	2490.17	18180.9	-2.86814	0.00170596	0.0704332	LOC103385339	NC_024316.1	17354079	17357964	+	1684	protein_coding	chitotriosidase-1-like && sp|Q91Z98|CHIL4_MOUSE Chitinase-like protein 4 OS=Mus musculus OX=10090 GN=Chil4 PE=1 SV=2 && PF00704:Glycosyl hydrolases family 18	-
103396273	76.0805	45.5502	70.366	84.0903	128.162	480.347	63.9989	230.866	-1.85409	0.00173127	0.0711927	foxq1	NC_024326.1	6416155	6417946	-	1792	protein_coding	forkhead box Q1 && sp|Q63244|FOXQ1_RAT Forkhead box protein Q1 OS=Rattus norvegicus OX=10116 GN=Foxq1 PE=1 SV=3 && PF00250:Forkhead domain	-
103377391	3.3442	2.67943	15.4227	31.2643	33.8009	32.479	7.14877	32.5148	-2.20364	0.0017319	0.0711927	LOC103377391	NC_024307.1	7438881	7441534	+	2654	protein_coding	ankyrin repeat domain-containing protein SOWAHC-like && sp|Q8C0J6|SWAHC_MOUSE Ankyrin repeat domain-containing protein SOWAHC OS=Mus musculus OX=10090 GN=Sowahc PE=1 SV=2 && PF12796:Ankyrin repeats (3 copies)	-
103389422	268.372	292.057	437.619	641.458	646.443	505.988	332.683	597.963	-0.845875	0.00173954	0.0713513	LOC103389422	NC_024320.1	8750853	8761510	-	1357	protein_coding	midkine-like && sp|P21741|MK_HUMAN Midkine OS=Homo sapiens OX=9606 GN=MDK PE=1 SV=1 && PF05196:PTN/MK heparin-binding protein family, N-terminal domain|PF01091:PTN/MK heparin-binding protein family, C-terminal domain	-
103380752	653.79	717.193	646.789	908.822	992.902	1175.23	672.591	1025.65	-0.609453	0.00179628	0.0731924	ctgf	NC_024313.1	3783447	3786364	-	2468	protein_coding	connective tissue growth factor && sp|O19113|CCN2_PIG CCN family member 2 OS=Sus scrofa OX=9823 GN=CCN2 PE=2 SV=1 && PF00219:Insulin-like growth factor binding protein|PF00093:von Willebrand factor type C domain|PF00007:Cystine-knot domain	-
103393174	102.834	140.223	74.2216	53.904	36.6177	51.2826	105.76	47.2681	1.15419	0.00180493	0.0731924	LOC103393174	NC_024323.1	9995942	10060266	-	5286	protein_coding	inactive phospholipase C-like protein 2%2C transcript variant X1 && sp|Q9UPR0|PLCL2_HUMAN Inactive phospholipase C-like protein 2 OS=Homo sapiens OX=9606 GN=PLCL2 PE=1 SV=2 && PF09279:Phosphoinositide-specific phospholipase C, efhand-like|PF00168:C2 domain|PF00388:Phosphatidylinositol-specific phospholipase C, X domain|PF16457:Pleckstrin homology domain|PF00387:Phosphatidylinositol-specific phosp…	-
103395044	18.3931	25.9011	55.9072	52.826	138.02	123.078	33.4005	104.642	-1.65104	0.00180696	0.0731924	sytl2	NC_024325.1	6654408	6669323	+	7567	protein_coding	synaptotagmin like 2%2C transcript variant X1 && sp|A6QP06|SYTL2_BOVIN Synaptotagmin-like protein 2 OS=Bos taurus OX=9913 GN=SYTL2 PE=2 SV=1 && PF00168:C2 domain	-
103388132	4.18024	10.7177	6.74742	0	0	0	7.21512	0	5.16711	0.0018085	1	LOC103388132	NC_024319.1	3672676	3676117	-	1630	protein_coding	perilipin-2-like && sp|O60664|PLIN3_HUMAN Perilipin-3 OS=Homo sapiens OX=9606 GN=PLIN3 PE=1 SV=3 && PF03036:Perilipin family	-
103393696	5.01629	4.46571	11.567	30.1863	19.7172	29.9149	7.01634	26.6061	-1.94456	0.00180893	0.0731924	mfsd6l	NC_024323.1	15564239	15568813	-	3551	protein_coding	major facilitator superfamily domain containing 6 like%2C transcript variant X2 && sp|Q6DBX0|MFS6L_DANRE Major facilitator superfamily domain-containing protein 6-like OS=Danio rerio OX=7955 GN=mfsd6l PE=2 SV=1 && PF12832:MFS_1 like family	-
103394123	7.52444	6.25199	8.67526	14.0151	22.5339	70.0862	7.4839	35.5451	-2.26299	0.00181069	0.0731924	dlx5	NC_024324.1	4932316	4934299	+	1453	protein_coding	distal-less homeobox 5 && sp|P50576|DLX5A_DANRE Homeobox protein Dlx5a OS=Danio rerio OX=7955 GN=dlx5a PE=2 SV=1 && PF12413:Homeobox protein distal-less-like N terminal|PF00046:Homeodomain	-
103383553	534.235	590.367	494.49	393.5	321.109	275.217	539.697	329.942	0.711183	0.00181154	0.0731924	LOC103383553	NC_024315.1	5599299	5639102	+	13625	protein_coding	trinucleotide repeat-containing gene 6C protein-like%2C transcript variant X1 && sp|Q9HCJ0|TNR6C_HUMAN Trinucleotide repeat-containing gene 6C protein OS=Homo sapiens OX=9606 GN=TNRC6C PE=1 SV=3 && -	-
103398430	189.783	191.132	175.433	254.427	330.967	315.388	185.449	300.261	-0.693846	0.00181158	0.0731924	LOC103398430	NW_007585111.1	7487	16995	+	2228	protein_coding	RNA-binding protein with multiple splicing 2-like && sp|Q6DH13|RBP2A_DANRE RNA-binding protein, mRNA-processing factor 2a OS=Danio rerio OX=7955 GN=rbpms2a PE=1 SV=1 && PF00076:RNA recognition motif. (a.k.a. RRM, RBD, or RNP domain)	-
103378392	272.552	319.745	357.613	437.701	605.6	529.065	316.637	524.122	-0.726583	0.00182604	0.0735659	LOC103378392	NC_024310.1	15660108	15667078	+	3331	protein_coding	endothelin-converting enzyme 2-like && sp|B2RQR8|ECE2_MOUSE Endothelin-converting enzyme 2 OS=Mus musculus OX=10090 GN=Ece2 PE=1 SV=1 && PF05649:Peptidase family M13|PF01431:Peptidase family M13	-
103390019	58.5234	36.6188	28.9175	18.3274	8.45023	11.9659	41.3533	12.9145	1.66863	0.00183006	0.0735659	pde8b	NC_024320.1	19226673	19260443	-	4419	protein_coding	phosphodiesterase 8B%2C transcript variant X1 && sp|O95263|PDE8B_HUMAN High affinity cAMP-specific and IBMX-insensitive 3',5'-cyclic phosphodiesterase 8B OS=Homo sapiens OX=9606 GN=PDE8B PE=1 SV=2 && -	-
103398905	118.719	116.108	96.3917	158.478	198.58	245.302	110.406	200.787	-0.864225	0.00183599	0.0735659	LOC103398905	NW_007585148.1	7	10119	+	6474	protein_coding	versican core protein-like && sp|Q62059|CSPG2_MOUSE Versican core protein OS=Mus musculus OX=10090 GN=Vcan PE=1 SV=2 && PF00008:EGF-like domain|PF00084:Sushi repeat (SCR repeat)|PF00059:Lectin C-type domain	-
103379791	222.389	252.759	177.361	141.229	80.2772	115.386	217.503	112.297	0.948252	0.00183813	0.0735659	LOC103379791	NC_024312.1	5090043	5117936	-	5625	protein_coding	inositol hexakisphosphate and diphosphoinositol-pentakisphosphate kinase 1-like%2C transcript variant X3 && sp|A7Z050|VIP1_BOVIN Inositol hexakisphosphate and diphosphoinositol-pentakisphosphate kinase 1 OS=Bos taurus OX=9913 GN=PPIP5K1 PE=2 SV=1 && PF00328:Histidine phosphatase superfamily (branch 2)|PF18086:Diphosphoinositol pentakisphosphate kinase 2 N-terminal domain	-
103388169	40.1304	36.6188	169.649	191.898	418.286	250.43	82.1329	286.872	-1.80561	0.00184032	0.0735659	LOC103388169	NC_024319.1	4243934	4247612	+	1835	protein_coding	RUN and FYVE domain-containing protein 4-like%2C transcript variant X1 && - && -	-
103380810	29.2617	33.9394	24.0979	84.0903	50.7014	64.1033	29.0997	66.2983	-1.19107	0.00186076	0.0742258	LOC103380810	NC_024313.1	4576644	4588422	+	5876	protein_coding	transforming growth factor beta-3-like && sp|P16047|TGFB3_CHICK Transforming growth factor beta-3 proprotein OS=Gallus gallus OX=9031 GN=TGFB3 PE=2 SV=2 && PF00688:TGF-beta propeptide|PF00019:Transforming growth factor beta like domain	-
103384506	1147.9	1108.39	1126.82	848.45	481.663	617.101	1127.7	649.071	0.795806	0.00186752	0.0742473	LOC103384506	NC_024316.1	1914766	1918677	-	2566	protein_coding	PRELI domain containing protein 3B-like && sp|Q9Y3B1|PLD3B_HUMAN PRELI domain containing protein 3B OS=Homo sapiens OX=9606 GN=PRELID3B PE=1 SV=2 && PF04707:PRELI-like family	-
107989439	167.21	118.788	160.974	259.818	230.973	269.234	148.991	253.341	-0.767644	0.00186917	0.0742473	LOC107989439	NC_024319.1	3303776	3305763	-	1174	protein_coding	uncharacterized LOC107989439 && - && -	-
103386595	168.046	146.475	139.768	229.631	233.79	296.584	151.43	253.335	-0.744504	0.00187781	0.0744338	LOC103386595	NC_024317.1	16294543	16308287	+	3856	protein_coding	T-complex protein 11-like protein 1%2C transcript variant X1 && sp|Q9NUJ3|T11L1_HUMAN T-complex protein 11-like protein 1 OS=Homo sapiens OX=9606 GN=TCP11L1 PE=1 SV=1 && PF05794:T-complex protein 11	-
103392689	130.424	100.925	239.052	254.427	294.35	839.325	156.8	462.701	-1.56366	0.00190874	0.0754557	LOC103392689	NC_024323.1	3323453	3328185	-	2907	protein_coding	claudin-4-like && sp|O19005|CLD4_CHLAE Claudin-4 OS=Chlorocebus aethiops OX=9534 GN=CLDN4 PE=2 SV=1 && PF00822:PMP-22/EMP/MP20/Claudin family	-
103389576	320.207	266.156	245.799	173.571	180.272	130.771	277.387	161.538	0.785747	0.00191159	0.0754557	erbb4	NC_024320.1	10875452	11102235	+	12661	protein_coding	erb-b2 receptor tyrosine kinase 4%2C transcript variant X2 && sp|Q15303|ERBB4_HUMAN Receptor tyrosine-protein kinase erbB-4 OS=Homo sapiens OX=9606 GN=ERBB4 PE=1 SV=1 && PF07714:Protein tyrosine kinase|PF14843:Growth factor receptor domain IV|PF00757:Furin-like cysteine rich region|PF01030:Receptor L domain	-
112488262	1744	2156.94	1868.07	1094.25	160.554	609.408	1923	621.405	1.62882	0.00192593	0.0758633	LOC112488262	NC_024322.1	13638592	13640576	-	1835	lncRNA	uncharacterized LOC112488262 && - && -	-
103396848	460.663	426.922	339.299	218.85	154.921	281.2	408.961	218.324	0.90025	0.00193022	0.0758737	vcpip1	NC_024326.1	14864041	14871673	+	5699	protein_coding	valosin containing protein interacting protein 1%2C transcript variant X2 && sp|Q8CF97|VCIP1_RAT Deubiquitinating protein VCPIP1 OS=Rattus norvegicus OX=10116 GN=Vcpip1 PE=1 SV=2 && PF02338:OTU-like cysteine protease	-
103386516	1.6721	1.78628	9.63917	14.0151	28.1674	32.479	4.36585	24.8872	-2.53627	0.00194904	0.0763281	LOC103386516	NC_024317.1	14730841	14737718	+	2145	protein_coding	gamma-glutamyl hydrolase-like%2C transcript variant X2 && sp|Q62867|GGH_RAT Gamma-glutamyl hydrolase OS=Rattus norvegicus OX=10116 GN=Ggh PE=1 SV=1 && PF07722:Peptidase C26	-
103391168	615.332	799.362	2404.97	2423.53	4211.03	4183.81	1273.22	3606.12	-1.50215	0.00195115	0.0763281	slc25a53	NC_024321.1	14910425	14914454	-	2998	protein_coding	solute carrier family 25 member 53%2C transcript variant X1 && sp|Q5H9E4|S2553_HUMAN Solute carrier family 25 member 53 OS=Homo sapiens OX=9606 GN=SLC25A53 PE=2 SV=1 && PF00153:Mitochondrial carrier protein	-
103377546	1193.04	1158.4	1777.46	1835.97	2820.97	2963.28	1376.3	2540.07	-0.884242	0.00195391	0.0763281	LOC103377546	NC_024307.1	7154523	7161577	-	1876	protein_coding	14-3-3-like protein && sp|P29310|1433Z_DROME 14-3-3 protein zeta OS=Drosophila melanogaster OX=7227 GN=14-3-3zeta PE=1 SV=1 && PF00244:14-3-3 protein	-
103382183	87.7851	58.9474	64.5825	42.0452	16.9005	21.3678	70.4383	26.7711	1.38932	0.00197716	0.0770766	LOC103382183	NC_024314.1	15153472	15162709	-	5777	protein_coding	1-phosphatidylinositol 4%2C5-bisphosphate phosphodiesterase delta-3-A-like%2C transcript variant X4 && sp|A5D6R3|PLD3A_DANRE 1-phosphatidylinositol 4,5-bisphosphate phosphodiesterase delta-3-A OS=Danio rerio OX=7955 GN=plcd3a PE=2 SV=1 && -	-
103391142	30.9338	25.9011	47.232	74.3876	67.6018	88.0351	34.689	76.6749	-1.15317	0.00198701	0.0773007	LOC103391142	NC_024321.1	14337718	14348175	-	4300	protein_coding	FH2 domain-containing protein 1-like%2C transcript variant X3 && sp|Q3ULZ2|FHDC1_MOUSE FH2 domain-containing protein 1 OS=Mus musculus OX=10090 GN=Fhdc1 PE=1 SV=3 && PF02181:Formin Homology 2 Domain	-
103382230	193.963	199.171	204.35	318.034	318.292	282.909	199.161	306.412	-0.62015	0.00201489	0.0781216	LOC103382230	NC_024314.1	14620675	14622989	-	994	protein_coding	receptor activity-modifying protein 1-like && - && PF04901:Receptor activity modifying family	-
103394139	3404.39	3478.79	2910.07	2465.57	1794.27	2024.81	3264.42	2094.88	0.639711	0.00201639	0.0781216	LOC103394139	NC_024324.1	5120699	5140803	-	5038	protein_coding	serine/threonine-protein phosphatase 6 regulatory ankyrin repeat subunit A-like%2C transcript variant X2 && sp|O15084|ANR28_HUMAN Serine/threonine-protein phosphatase 6 regulatory ankyrin repeat subunit A OS=Homo sapiens OX=9606 GN=ANKRD28 PE=1 SV=5 && PF12796:Ankyrin repeats (3 copies)|PF13637:Ankyrin repeats (many copies)	-
103392710	81.0967	94.673	165.794	410.749	601.375	104.275	113.855	372.133	-1.70739	0.00204053	0.0784855	LOC103392710	NC_024323.1	3556618	3562509	+	3381	protein_coding	acyl-CoA synthetase family member 2%2C mitochondrial-like && sp|Q0P4F7|ACSF2_DANRE Medium-chain acyl-CoA ligase ACSF2, mitochondrial OS=Danio rerio OX=7955 GN=acsf2 PE=2 SV=1 && PF00501:AMP-binding enzyme|PF13193:AMP-binding enzyme C-terminal domain	-
103398351	189.783	208.995	205.314	313.722	281.674	371.799	201.364	322.398	-0.68259	0.00204608	0.0784855	rab27a	NW_007585109.1	46516	54878	-	1516	protein_coding	RAB27A%2C member RAS oncogene family && sp|P23640|RB27A_RAT Ras-related protein Rab-27A OS=Rattus norvegicus OX=10116 GN=Rab27a PE=1 SV=1 && PF00071:Ras family	-
103398847	44.3106	39.2982	48.1959	101.34	109.853	65.8127	43.9349	92.3351	-1.0641	0.00204628	0.0784855	LOC103398847	NW_007585132.1	9236	62179	+	12135	protein_coding	PH and SEC7 domain-containing protein 1-like%2C transcript variant X3 && sp|A5PKW4|PSD1_HUMAN PH and SEC7 domain-containing protein 1 OS=Homo sapiens OX=9606 GN=PSD PE=1 SV=2 && PF01369:Sec7 domain|PF15410:Pleckstrin homology domain	-
103388413	521.695	554.641	742.216	383.797	394.344	302.567	606.184	360.236	0.752419	0.00204696	0.0784855	LOC103388413	NC_024319.1	8868963	8876201	-	2232	protein_coding	acetylcholinesterase collagenic tail peptide-like && sp|Q03637|COLQ_TORMA Acetylcholinesterase collagenic tail peptide OS=Torpedo marmorata OX=7788 PE=1 SV=1 && -	-
103394927	9950.65	11886.8	15028.4	32711.1	57944.6	11625.8	12288.6	34093.8	-1.47216	0.00206114	0.0784855	pgk1	NC_024325.1	4271807	4279560	-	2018	protein_coding	phosphoglycerate kinase 1 && sp|P16617|PGK1_RAT Phosphoglycerate kinase 1 OS=Rattus norvegicus OX=10116 GN=Pgk1 PE=1 SV=2 && PF00162:Phosphoglycerate kinase	-
103391421	28.4257	41.0845	88.6804	79.778	163.371	241.028	52.7302	161.392	-1.61886	0.00206493	0.0784855	LOC103391421	NC_024321.1	20078395	20081628	+	2731	protein_coding	transcription cofactor vestigial-like protein 1%2C transcript variant X2 && sp|Q99990|VGLL1_HUMAN Transcription cofactor vestigial-like protein 1 OS=Homo sapiens OX=9606 GN=VGLL1 PE=1 SV=1 && PF07545:Vestigial/Tondu family	-
103394212	9.19654	10.7177	8.67526	32.3424	26.7591	26.496	9.52983	28.5325	-1.58139	0.00206784	0.0784855	adgrb2	NC_024324.1	7418328	7584010	-	6986	protein_coding	adhesion G protein-coupled receptor B2%2C transcript variant X3 && sp|Q8CGM1|AGRB2_MOUSE Adhesion G protein-coupled receptor B2 OS=Mus musculus OX=10090 GN=Adgrb2 PE=1 SV=2 && PF00002:7 transmembrane receptor (Secretin family)|PF00090:Thrombospondin type 1 domain|PF01825:GPCR proteolysis site, GPS, motif|PF02793:Hormone receptor domain|PF16489:GPCR-Autoproteolysis INducing (GAIN) domain	-
103384474	29.2617	38.4051	68.4381	71.1533	121.12	167.523	45.3683	119.932	-1.40868	0.00207115	0.0784855	arhgef16	NC_024316.1	1666733	1679075	+	3852	protein_coding	Rho guanine nucleotide exchange factor 16 && sp|Q3U5C8|ARHGG_MOUSE Rho guanine nucleotide exchange factor 16 OS=Mus musculus OX=10090 GN=Arhgef16 PE=1 SV=3 && PF14604:Variant SH3 domain|PF00621:RhoGEF domain	-
103398277	413.008	476.045	423.16	270.598	268.999	313.679	437.404	284.425	0.61857	0.00207955	0.0784855	LOC103398277	NC_024328.1	19938136	19981697	-	10908	protein_coding	SET-binding protein-like && sp|Q9Z180|SETBP_MOUSE SET-binding protein OS=Mus musculus OX=10090 GN=Setbp1 PE=1 SV=4 && -	-
103389525	418.024	465.327	495.454	654.395	661.935	858.984	459.602	725.104	-0.659556	0.00208067	0.0784855	s100b	NC_024320.1	10056322	10058737	+	1314	protein_coding	S100 calcium binding protein B%2C transcript variant X1 && sp|P04631|S100B_RAT Protein S100-B OS=Rattus norvegicus OX=10116 GN=S100b PE=1 SV=2 && -	-
103379283	560.153	585.008	554.253	406.437	388.711	370.944	566.471	388.697	0.543954	0.00208437	0.0784855	rras2	NC_024311.1	15938400	15967590	-	4187	protein_coding	RAS related 2 && sp|P62070|RRAS2_HUMAN Ras-related protein R-Ras2 OS=Homo sapiens OX=9606 GN=RRAS2 PE=1 SV=1 && PF00071:Ras family	-
103385425	0	2.67943	0	1.07808	12.6753	52.992	0.893142	22.2485	-4.64461	0.00208511	0.0784855	col9a3	NC_024316.1	18742796	18756078	+	3024	protein_coding	collagen type IX alpha 3 chain && sp|Q14050|CO9A3_HUMAN Collagen alpha-3(IX) chain OS=Homo sapiens OX=9606 GN=COL9A3 PE=1 SV=2 && PF01391:Collagen triple helix repeat (20 copies)	-
103392419	86.9491	91.9936	60.7268	157.4	152.104	132.48	79.8898	147.328	-0.878846	0.00208522	0.0784855	LOC103392419	NC_024322.1	16467810	16477222	+	2500	protein_coding	insulin-like growth factor-binding protein 5 && sp|Q28985|IBP5_PIG Insulin-like growth factor-binding protein 5 OS=Sus scrofa OX=9823 GN=IGFBP5 PE=2 SV=2 && PF00086:Thyroglobulin type-1 repeat|PF00219:Insulin-like growth factor binding protein	-
103389249	96.9817	111.643	88.6804	150.931	169.005	194.019	99.1016	171.318	-0.79121	0.00208559	0.0784855	LOC103389249	NC_024320.1	4781158	4796457	+	3450	protein_coding	OX-2 membrane glycoprotein-like%2C transcript variant X3 && - && PF07686:Immunoglobulin V-set domain	-
103383769	149.653	166.124	171.577	231.787	318.292	258.977	162.451	269.686	-0.728856	0.00209483	0.0784855	LOC103383769	NC_024315.1	9426325	9456461	+	8482	protein_coding	myosin-10-like && sp|Q27991|MYH10_BOVIN Myosin-10 OS=Bos taurus OX=9913 GN=MYH10 PE=2 SV=2 && PF01576:Myosin tail	-
103398603	55.1792	51.8022	53.0155	85.1684	111.261	101.71	53.3323	99.3801	-0.894918	0.00209548	0.0784855	LOC103398603	NW_007585116.1	123526	148631	-	7101	protein_coding	adhesion G protein-coupled receptor F5-like && sp|Q5T601|AGRF1_HUMAN Adhesion G-protein coupled receptor F1 OS=Homo sapiens OX=9606 GN=ADGRF1 PE=1 SV=2 && PF01825:GPCR proteolysis site, GPS, motif|PF00002:7 transmembrane receptor (Secretin family)	-
103392914	48.4908	34.8325	34.701	5.3904	21.1256	4.27355	39.3415	10.2632	2.0059	0.0020965	0.0784855	LOC103392914	NC_024323.1	7071708	7127099	+	8805	protein_coding	voltage-dependent T-type calcium channel subunit alpha-1I%2C transcript variant X2 && sp|Q9Z0Y8|CAC1I_RAT Voltage-dependent T-type calcium channel subunit alpha-1I OS=Rattus norvegicus OX=10116 GN=Cacna1i PE=1 SV=3 && PF00520:Ion transport protein	-
107988499	0.836049	4.46571	2.89175	11.8589	16.9005	19.6583	2.73117	16.1392	-2.57845	0.00210997	0.0788334	LOC107988499	NC_024310.1	2529861	2533625	+	3075	protein_coding	oligodendrocyte-myelin glycoprotein-like && sp|P23515|OMGP_HUMAN Oligodendrocyte-myelin glycoprotein OS=Homo sapiens OX=9606 GN=OMG PE=1 SV=2 && PF13855:Leucine rich repeat|PF01462:Leucine rich repeat N-terminal domain	-
103386970	3280.66	2465.07	2971.76	1895.27	361.952	376.927	2905.83	878.048	1.72642	0.0021287	0.0793762	znf503	NC_024318.1	2005683	2012607	-	4435	protein_coding	zinc finger protein 503%2C transcript variant X2 && sp|Q6UFS5|ZN503_DANRE Zinc finger protein 503 OS=Danio rerio OX=7955 GN=znf503 PE=1 SV=1 && PF12402:NocA-like zinc-finger protein 1	-
103394984	26.7536	24.1148	33.7371	71.1533	56.3349	56.4109	28.2018	61.2997	-1.12342	0.00213423	0.0794253	LOC103394984	NC_024325.1	5872582	5878771	+	1752	protein_coding	protein phosphatase 1 regulatory subunit 14A && sp|O18734|PP14A_PIG Protein phosphatase 1 regulatory subunit 14A OS=Sus scrofa OX=9823 GN=CPI17 PE=1 SV=1 && PF05361:PKC-activated protein phosphatase-1 inhibitor	-
103391832	2.50815	4.46571	7.71134	11.8589	26.7591	29.9149	4.89507	22.8443	-2.23867	0.00214501	0.0795373	LOC103391832	NC_024322.1	5980900	5982989	+	1545	protein_coding	claudin-10-like && sp|Q5E9L0|CLD10_BOVIN Claudin-10 OS=Bos taurus OX=9913 GN=CLDN10 PE=2 SV=1 && PF00822:PMP-22/EMP/MP20/Claudin family	-
103391331	378.73	444.785	407.737	281.379	105.628	190.6	410.417	192.536	1.08802	0.00214567	0.0795373	LOC103391331	NC_024307.1	4091258	4104029	+	3838	protein_coding	sodium-dependent lysophosphatidylcholine symporter 1-B-like && sp|Q6DEJ6|NLS1B_DANRE Sodium-dependent lysophosphatidylcholine symporter 1-B OS=Danio rerio OX=7955 GN=mfsd2ab PE=2 SV=1 && PF13347:MFS/sugar transport protein	-
103381115	66.8839	68.7719	56.8711	37.7328	12.6753	23.0772	64.1757	24.4951	1.37384	0.00215347	0.07967	LOC103381115	NC_024307.1	15461240	15466510	-	1935	protein_coding	tetratricopeptide repeat protein 9A && sp|Q92623|TTC9A_HUMAN Tetratricopeptide repeat protein 9A OS=Homo sapiens OX=9606 GN=TTC9 PE=1 SV=3 && PF07719:Tetratricopeptide repeat	-
103384973	199.816	234.003	240.979	408.593	402.794	301.713	224.933	371.033	-0.720335	0.00216415	0.0797684	LOC103384973	NC_024316.1	10606830	10607739	-	637	protein_coding	WAP four-disulfide core domain protein 2-like && - && PF00095:WAP-type (Whey Acidic Protein) 'four-disulfide core'	-
103383223	1.6721	1.78628	0.963917	8.62465	8.45023	21.3678	1.4741	12.8142	-3.1295	0.00217066	0.0797684	LOC103383223	NC_024315.1	1109698	1115059	-	2810	protein_coding	beta-1%2C3-galactosyltransferase 2-like && sp|Q7JK24|B3GT1_GORGO Beta-1,3-galactosyltransferase 1 OS=Gorilla gorilla gorilla OX=9595 GN=B3GALT1 PE=3 SV=1 && PF01762:Galactosyltransferase	-
103386973	20.0652	23.2217	19.2783	92.715	92.9525	23.0772	20.8551	69.5816	-1.72958	0.00217125	0.0797684	LOC103386973	NC_024307.1	3880409	3884830	+	1372	protein_coding	actin%2C alpha cardiac && sp|P53480|ACTC_TAKRU Actin, alpha cardiac muscle OS=Takifugu rubripes OX=31033 PE=2 SV=1 && PF00022:Actin	-
103394667	122.899	161.659	122.418	83.0122	57.7432	75.2145	135.658	71.99	0.907073	0.00217304	0.0797684	LOC103394667	NC_024324.1	13980661	14004803	+	6214	protein_coding	protein FAM49A-like%2C transcript variant X1 && sp|Q5ZI04|CYRIA_CHICK CYFIP-related Rac1 interactor A OS=Gallus gallus OX=9031 GN=CYRIA PE=2 SV=1 && -	-
103393907	448.122	430.494	473.283	340.674	235.198	217.096	450.633	264.323	0.769765	0.00217902	0.0798326	LOC103393907	NC_024324.1	1825213	1828249	+	1413	protein_coding	elongation factor 1-alpha-like && sp|Q92005|EF1A_DANRE Elongation factor 1-alpha OS=Danio rerio OX=7955 GN=eef1a PE=2 SV=1 && PF03144:Elongation factor Tu domain 2|PF00009:Elongation factor Tu GTP binding domain|PF03143:Elongation factor Tu C-terminal domain	-
103392403	405.484	447.464	323.876	277.067	212.664	199.147	392.275	229.626	0.773262	0.00218979	0.0800717	LOC103392403	NC_024322.1	16315739	16326121	-	3789	protein_coding	signal transducer and activator of transcription 1-like && sp|Q764M5|STAT1_PIG Signal transducer and activator of transcription 1 OS=Sus scrofa OX=9823 GN=STAT1 PE=2 SV=1 && PF00017:SH2 domain|PF02864:STAT protein, DNA binding domain|PF01017:STAT protein, all-alpha domain|PF02865:STAT protein, protein interaction domain	-
novel.94	5634.97	5501.75	5513.61	3685.96	2011.15	863.257	5550.11	2186.79	1.34387	0.00220126	0.0802163	-	NC_024311.1	11501296	11502631	+	1336	-	- && - && -	-
103385110	74.4084	40.1914	39.5206	22.6397	1.40837	2.56413	51.3735	8.87073	2.52545	0.00220368	0.0802163	LOC103385110	NC_024316.1	13529347	13545752	+	4108	protein_coding	nuclear receptor subfamily 1 group D member 1-like && sp|Q14995|NR1D2_HUMAN Nuclear receptor subfamily 1 group D member 2 OS=Homo sapiens OX=9606 GN=NR1D2 PE=1 SV=3 && PF00104:Ligand-binding domain of nuclear hormone receptor|PF00105:Zinc finger, C4 type (two domains)	-
103390802	1.6721	0.893142	0	5.3904	22.5339	9.40181	0.85508	12.4421	-3.80121	0.0022065	0.0802163	LOC103390802	NC_024321.1	8328224	8330465	+	1280	protein_coding	beta-1%2C3-galactosyltransferase 1-like && sp|Q5JCS9|B3GN3_MOUSE N-acetyllactosaminide beta-1,3-N-acetylglucosaminyltransferase 3 OS=Mus musculus OX=10090 GN=B3gnt3 PE=2 SV=1 && PF01762:Galactosyltransferase	-
107988052	683.052	767.209	457.861	426.92	181.68	282.909	636.041	297.17	1.09602	0.00221601	0.0802675	LOC107988052	NC_024319.1	17401026	17405604	-	1951	protein_coding	C-X-C chemokine receptor type 3-2-like && sp|E9QJ73|CXR32_DANRE C-X-C chemokine receptor type 3-2 OS=Danio rerio OX=7955 GN=cxcr3.2 PE=2 SV=2 && PF00001:7 transmembrane receptor (rhodopsin family)	-
103377917	32.6059	21.4354	55.9072	60.3725	112.67	118.805	36.6495	97.2823	-1.41191	0.00221642	0.0802675	capn12	NC_024310.1	7879846	7894029	+	3046	protein_coding	calpain 12 && sp|Q78EJ9|CAN8_RAT Calpain-8 OS=Rattus norvegicus OX=10116 GN=Capn8 PE=2 SV=1 && PF01067:Calpain large subunit, domain III|PF00648:Calpain family cysteine protease	-
103379343	4574.02	5486.57	7366.26	19983.3	29067.4	4476.97	5808.95	17842.6	-1.61894	0.00222986	0.0805996	gpi	NC_024311.1	17507040	17512073	+	1942	protein_coding	glucose-6-phosphate isomerase && sp|P06744|G6PI_HUMAN Glucose-6-phosphate isomerase OS=Homo sapiens OX=9606 GN=GPI PE=1 SV=4 && PF00342:Phosphoglucose isomerase	-
103395664	12.5407	26.7943	15.4227	4.31232	4.22512	1.70942	18.2526	3.41562	2.46462	0.00224593	0.0810251	LOC103395664	NC_024325.1	16860610	16863974	-	1783	protein_coding	uncharacterized LOC103395664%2C transcript variant X1 && sp|Q14493|SLBP_HUMAN Histone RNA hairpin-binding protein OS=Homo sapiens OX=9606 GN=SLBP PE=1 SV=1 && PF15247:Histone RNA hairpin-binding protein RNA-binding domain	-
103396333	413.008	484.083	540.758	622.053	1064.73	842.744	479.283	843.175	-0.814318	0.00225531	0.0812005	LOC103396333	NC_024326.1	7606011	7615378	-	5433	protein_coding	desmoglein-2-like && sp|O55111|DSG2_MOUSE Desmoglein-2 OS=Mus musculus OX=10090 GN=Dsg2 PE=1 SV=3 && -	-
103391691	30.9338	34.8325	47.232	58.2164	97.1777	94.8728	37.6661	83.4223	-1.14927	0.0022594	0.0812005	st6gal2	NC_024322.1	3064114	3147287	+	6815	protein_coding	ST6 beta-galactoside alpha-2%2C6-sialyltransferase 2 && sp|Q5QQ37|SIAT2_TAKRU Beta-galactoside alpha-2,6-sialyltransferase 2 OS=Takifugu rubripes OX=31033 GN=st6gal2 PE=2 SV=1 && PF00777:Glycosyltransferase family 29 (sialyltransferase)	-
103395750	0	0	0	5.3904	15.4921	1.70942	0	7.53064	-5.48941	0.00225966	1	LOC103395750	NC_024325.1	16626459	16629409	+	2403	protein_coding	olfactory receptor 52E4-like && sp|Q8NGH9|O52E4_HUMAN Olfactory receptor 52E4 OS=Homo sapiens OX=9606 GN=OR52E4 PE=3 SV=1 && PF13853:Olfactory receptor	-
112488309	164.702	197.384	185.072	427.998	381.669	226.498	182.386	345.388	-0.919058	0.00226655	0.0813027	LOC112488309	NC_024322.1	16477072	16479718	-	2233	lncRNA	uncharacterized LOC112488309 && - && -	-
103386658	288.437	407.273	347.974	812.873	942.201	405.987	347.895	720.354	-1.04864	0.00227856	0.0815786	bcl6b	NC_024307.1	23996370	24001044	+	2798	protein_coding	B cell CLL/lymphoma 6B && sp|Q8N143|BCL6B_HUMAN B-cell CLL/lymphoma 6 member B protein OS=Homo sapiens OX=9606 GN=BCL6B PE=2 SV=2 && PF00651:BTB/POZ domain	-
103379233	69.3921	70.5582	121.454	117.511	211.256	292.311	87.1346	207.026	-1.25194	0.00229083	0.0817238	rhpn2	NC_024311.1	15091819	15114927	-	4028	protein_coding	rhophilin Rho GTPase binding protein 2%2C transcript variant X1 && sp|Q6TNR1|RHPN2_DANRE Rhophilin-2 OS=Danio rerio OX=7955 GN=rhpn2 PE=2 SV=1 && PF03097:BRO1-like domain|PF02185:Hr1 repeat	-
103393780	266.7	244.721	249.655	184.352	139.429	121.369	253.692	148.383	0.775465	0.00229228	0.0817238	LOC103393780	NC_024324.1	141932	146260	+	1997	protein_coding	tyrosine-protein kinase STYK1-like%2C transcript variant X2 && sp|Q6J9G0|STYK1_HUMAN Tyrosine-protein kinase STYK1 OS=Homo sapiens OX=9606 GN=STYK1 PE=1 SV=4 && PF07714:Protein tyrosine kinase	-
103386106	58.5234	76.8102	51.0876	22.6397	0	17.0942	62.1404	13.2446	2.19739	0.00229561	0.0817238	LOC103386106	NC_024317.1	6384787	6388217	-	1369	protein_coding	heme transporter hrg1-A-like && sp|Q7T3B2|HRG1A_DANRE Heme transporter hrg1-A OS=Danio rerio OX=7955 GN=slc48a1b PE=2 SV=1 && PF16954:Haem-transporter, endosomal/lysosomal, haem-responsive gene	-
103395619	4.18024	9.82456	14.4588	46.3575	40.8428	19.6583	9.48786	35.6195	-1.91158	0.00231399	0.0822228	cystm1	NC_024325.1	16549122	16551124	+	1310	protein_coding	cysteine rich transmembrane module containing 1%2C transcript variant X1 && - && -	-
103386877	278.404	238.469	225.557	158.478	163.371	124.788	247.477	148.879	0.738816	0.00233403	0.0827593	LOC103386877	NC_024318.1	315977	388834	+	4988	protein_coding	potassium voltage-gated channel subfamily KQT member 5-like && sp|Q9NR82|KCNQ5_HUMAN Potassium voltage-gated channel subfamily KQT member 5 OS=Homo sapiens OX=9606 GN=KCNQ5 PE=1 SV=3 && PF07885:Ion channel|PF03520:KCNQ voltage-gated potassium channel	-
103382172	4822.33	4627.37	4959.36	2726.47	3670.22	3254.74	4803.02	3217.14	0.578405	0.00234096	0.0827593	c8h10orf71	NC_024314.1	12472274	12480723	+	6418	protein_coding	chromosome 8 C10orf71 homolog && sp|M0RD54|CEFIP_RAT Cardiac-enriched FHL2-interacting protein OS=Rattus norvegicus OX=10116 GN=CEFIP PE=3 SV=2 && PF15232:Domain of unknown function (DUF4585)	-
103388863	21.7373	35.7257	55.9072	16.1712	7.04186	8.5471	37.7901	10.5867	1.82415	0.00234225	0.0827593	LOC103388863	NC_024319.1	18042489	18046287	+	435	protein_coding	sodium channel subunit beta-1-like && sp|Q17QN4|SCN1B_BOVIN Sodium channel subunit beta-1 OS=Bos taurus OX=9913 GN=SCN1B PE=2 SV=1 && PF07686:Immunoglobulin V-set domain	-
103397790	2173.73	2440.06	1568.29	1512.55	770.379	765.82	2060.69	1016.25	1.01979	0.00235476	0.083046	LOC103397790	NC_024328.1	8857188	8862411	+	2039	protein_coding	putative aminopeptidase W07G4.4 && sp|Q27245|YH24_CAEEL Putative aminopeptidase W07G4.4 OS=Caenorhabditis elegans OX=6239 GN=lap-2 PE=3 SV=1 && PF00883:Cytosol aminopeptidase family, catalytic domain	-
103377665	554.3	633.238	631.366	453.872	350.685	370.089	606.301	391.549	0.629814	0.00236619	0.0832933	mboat2	NC_024307.1	7578355	7621262	+	4021	protein_coding	membrane bound O-acyltransferase domain containing 2%2C transcript variant X1 && sp|Q6ZWT7|MBOA2_HUMAN Lysophospholipid acyltransferase 2 OS=Homo sapiens OX=9606 GN=MBOAT2 PE=1 SV=2 && -	-
112487007	3.3442	1.78628	8.67526	17.2493	21.1256	25.6413	4.60191	21.3387	-2.23442	0.00237462	0.0834343	LOC112487007	NC_024311.1	10338534	10339464	-	622	lncRNA	uncharacterized LOC112487007 && - && -	-
103394620	40.9664	45.5502	50.1237	75.4657	128.162	82.0522	45.5468	95.2266	-1.05678	0.00239249	0.0837634	LOC103394620	NC_024324.1	13476808	13504972	+	3385	protein_coding	rap guanine nucleotide exchange factor 5-like && sp|Q8C0Q9|RPGF5_MOUSE Rap guanine nucleotide exchange factor 5 OS=Mus musculus OX=10090 GN=Rapgef5 PE=2 SV=2 && PF00610:Domain found in Dishevelled, Egl-10, and Pleckstrin (DEP)|PF00617:RasGEF domain|PF00618:RasGEF N-terminal motif	-
103383322	300.142	279.553	231.34	378.406	477.438	441.03	270.345	432.292	-0.675466	0.00239286	0.0837634	LOC103383322	NC_024315.1	1989666	1997967	+	3559	protein_coding	polycystin-2 && sp|H2LRU7|PKD2_ORYLA Polycystin-2 OS=Oryzias latipes OX=8090 GN=pkd2 PE=1 SV=2 && PF18109:Ferredoxin I 4Fe-4S cluster domain|PF08016:Polycystin cation channel	-
103388697	2768.99	3845.87	1972.18	1774.52	598.558	1267.53	2862.35	1213.54	1.23742	0.00241034	0.0842191	LOC103388697	NC_024319.1	14653728	14661984	-	2033	protein_coding	cathepsin S-like && sp|Q8HY82|CATS_SAIBB Cathepsin S OS=Saimiri boliviensis boliviensis OX=39432 GN=CTSS PE=2 SV=1 && PF00112:Papain family cysteine protease|PF08246:Cathepsin propeptide inhibitor domain (I29)	-
novel.409	2.50815	3.57257	4.81959	9.70273	12.6753	41.8808	3.63343	21.4196	-2.58644	0.00241519	0.0842325	-	NC_024324.1	321624	323435	+	376	-	- && - && -	-
103388170	47.6548	25.9011	142.66	166.024	377.444	191.455	72.0719	244.974	-1.76565	0.00243405	0.0847339	LOC103388170	NC_024319.1	4240629	4243765	-	1405	protein_coding	FK506-binding protein 4-like%2C transcript variant X2 && - && -	-
103386957	767.493	643.955	1007.29	1038.19	1556.25	2130.79	806.247	1575.08	-0.966641	0.00244644	0.0850083	perp	NC_024318.1	1881952	1891001	+	2684	protein_coding	PERP%2C TP53 apoptosis effector && sp|Q96FX8|PERP_HUMAN p53 apoptosis effector related to PMP-22 OS=Homo sapiens OX=9606 GN=PERP PE=1 SV=1 && PF00822:PMP-22/EMP/MP20/Claudin family	-
103397696	8.36049	6.25199	23.134	16.1712	77.4605	74.3598	12.5822	55.9971	-2.16035	0.00245648	0.0852002	LOC103397696	NC_024328.1	5687725	5729841	+	8433	protein_coding	protein turtle homolog A-like && sp|Q05BQ1|TUTLA_MOUSE Protein turtle homolog A OS=Mus musculus OX=10090 GN=Igsf9 PE=1 SV=2 && PF07679:Immunoglobulin I-set domain|PF07686:Immunoglobulin V-set domain|PF13927:Immunoglobulin domain	-
103388865	12.5407	20.5423	36.6289	38.8109	84.5023	84.6163	23.2373	69.3098	-1.58254	0.00247547	0.0856483	LOC103388865	NC_024319.1	18134587	18162802	+	2430	protein_coding	lipolysis-stimulated lipoprotein receptor && sp|Q99KG5|LSR_MOUSE Lipolysis-stimulated lipoprotein receptor OS=Mus musculus OX=10090 GN=Lsr PE=1 SV=1 && -	-
103392960	3020.64	4216.52	1967.36	1178.34	198.58	1406.85	3068.17	927.925	1.72449	0.00247848	0.0856483	LOC103392960	NC_024323.1	7427596	7453403	-	4731	protein_coding	uncharacterized LOC103392960%2C transcript variant X3 && sp|P0DOX5|IGG1_HUMAN Immunoglobulin gamma-1 heavy chain OS=Homo sapiens OX=9606 PE=1 SV=2 && PF07686:Immunoglobulin V-set domain|PF07654:Immunoglobulin C1-set domain	-
103386349	86.9491	100.925	103.139	131.526	195.764	200.002	97.0044	175.764	-0.858149	0.0024834	0.0856615	LOC103386349	NC_024317.1	11166589	11226918	-	7814	protein_coding	band 4.1-like protein 1%2C transcript variant X4 && sp|Q9WTP0|E41L1_RAT Band 4.1-like protein 1 OS=Rattus norvegicus OX=10116 GN=Epb41l1 PE=1 SV=1 && PF08736:FERM adjacent (FA)|PF05902:4.1 protein C-terminal domain (CTD)|PF04382:SAB domain|PF09380:FERM C-terminal PH-like domain|PF00373:FERM central domain|PF09379:FERM N-terminal domain	-
103398363	92.8014	142.01	161.938	195.133	312.659	264.105	132.25	257.299	-0.960125	0.00250777	0.0863443	gmds	NC_024308.1	10490862	10501047	-	1608	protein_coding	GDP-mannose 4%2C6-dehydratase && sp|Q8K3X3|GMDS_CRIGR GDP-mannose 4,6 dehydratase OS=Cricetulus griseus OX=10029 GN=GMDS PE=2 SV=1 && PF16363:GDP-mannose 4,6 dehydratase	-
103388518	210.684	247.4	168.686	141.229	49.293	79.488	208.923	90.0032	1.20993	0.00251665	0.086363	LOC103388518	NC_024307.1	26698378	26705399	-	1959	protein_coding	shootin-1-like%2C transcript variant X1 && sp|A0MZ66|SHOT1_HUMAN Shootin-1 OS=Homo sapiens OX=9606 GN=SHTN1 PE=1 SV=4 && -	-
103398165	336.092	247.4	250.619	615.584	1180.22	308.55	278.037	701.45	-1.33311	0.00251747	0.086363	LOC103398165	NC_024308.1	10356152	10423691	-	6632	protein_coding	transducin-like enhancer protein 4%2C transcript variant X3 && sp|Q04727|TLE4_HUMAN Transducin-like enhancer protein 4 OS=Homo sapiens OX=9606 GN=TLE4 PE=1 SV=3 && -	-
novel.703	5.01629	5.35885	9.63917	15.0931	36.6177	25.6413	6.67144	25.784	-1.94994	0.00253159	0.0866206	-	NW_007594432.1	14	429	+	329	-	- && - && -	-
103380459	81.0967	95.5662	83.8608	46.3575	38.026	50.4279	86.8412	44.9371	0.939813	0.00254031	0.0866206	rps6ka5	NC_024307.1	13881120	13900019	-	6923	protein_coding	ribosomal protein S6 kinase A5%2C transcript variant X1 && sp|O75582|KS6A5_HUMAN Ribosomal protein S6 kinase alpha-5 OS=Homo sapiens OX=9606 GN=RPS6KA5 PE=1 SV=1 && PF00069:Protein kinase domain|PF00433:Protein kinase C terminal domain	-
103389595	2396.95	2984.88	2327.86	1623.59	705.594	1511.98	2569.9	1280.39	1.00425	0.0025433	0.0866206	timmdc1	NC_024320.1	11407376	11429122	+	2202	protein_coding	translocase of inner mitochondrial membrane domain containing 1%2C transcript variant X2 && sp|Q568N3|TIDC1_DANRE Complex I assembly factor TIMMDC1, mitochondrial OS=Danio rerio OX=7955 GN=timmdc1 PE=2 SV=1 && PF02466:Tim17/Tim22/Tim23/Pmp24 family	-
103393175	103.67	133.971	85.7887	64.6849	49.293	48.7185	107.81	54.2321	0.991581	0.00254334	0.0866206	hcrt	NC_024323.1	9990934	9995931	-	4470	protein_coding	hypocretin neuropeptide precursor%2C transcript variant X2 && - && PF02072:Prepro-orexin	-
103386230	183.095	211.675	124.345	306.175	284.491	323.935	173.038	304.867	-0.81698	0.00255929	0.0870066	LOC103386230	NC_024307.1	23673418	23687592	+	4209	protein_coding	rho GTPase-activating protein 6-like%2C transcript variant X7 && sp|O43182|RHG06_HUMAN Rho GTPase-activating protein 6 OS=Homo sapiens OX=9606 GN=ARHGAP6 PE=1 SV=3 && PF00620:RhoGAP domain	-
103380736	0.836049	2.67943	8.67526	21.5616	26.7591	17.0942	4.06358	21.805	-2.44388	0.00257624	0.0874254	LOC103380736	NC_024313.1	3069910	3078564	+	3433	protein_coding	uncharacterized LOC103380736 && sp|Q8C5W0|CLMN_MOUSE Calmin OS=Mus musculus OX=10090 GN=Clmn PE=1 SV=2 && PF00307:Calponin homology (CH) domain	-
103381900	67.72	61.6268	76.1495	116.433	105.628	208.549	68.4987	143.537	-1.07495	0.0026055	0.0882535	chad	NC_024314.1	7016381	7027384	-	2243	protein_coding	chondroadherin%2C transcript variant X1 && sp|Q27972|CHAD_BOVIN Chondroadherin OS=Bos taurus OX=9913 GN=CHAD PE=1 SV=1 && PF01462:Leucine rich repeat N-terminal domain|PF13855:Leucine rich repeat	-
103378147	0.836049	1.78628	7.71134	15.0931	29.5758	17.0942	3.44456	20.5877	-2.59863	0.00261	0.0882535	LOC103378147	NC_024310.1	12486085	12487291	-	1207	protein_coding	claudin-8-like && sp|P56748|CLD8_HUMAN Claudin-8 OS=Homo sapiens OX=9606 GN=CLDN8 PE=1 SV=1 && PF00822:PMP-22/EMP/MP20/Claudin family	-
103396030	76.0805	118.788	69.4021	186.508	195.764	137.608	88.0901	173.293	-0.972288	0.00261648	0.0883144	LOC103396030	NC_024308.1	6877997	6934876	+	6809	protein_coding	KN motif and ankyrin repeat domain-containing protein 4%2C transcript variant X2 && sp|Q5T7N3|KANK4_HUMAN KN motif and ankyrin repeat domain-containing protein 4 OS=Homo sapiens OX=9606 GN=KANK4 PE=1 SV=1 && PF12075:KN motif|PF12796:Ankyrin repeats (3 copies)	-
103388184	157.177	137.544	128.201	192.976	247.873	285.473	140.974	242.108	-0.780712	0.00262864	0.0885662	fam171a1	NC_024319.1	4078299	4097860	+	3528	protein_coding	family with sequence similarity 171 member A1%2C transcript variant X1 && sp|Q5RJX2|F1711_XENLA Protein FAM171A1 OS=Xenopus laevis OX=8355 GN=fam171a1 PE=2 SV=1 && PF10577:Uncharacterised protein family UPF0560	-
novel.312	7.52444	22.3285	28.9175	43.1232	52.1098	93.1634	19.5902	62.7988	-1.69348	0.00265561	0.0893157	-	NC_024320.1	10573413	10575301	+	1849	-	- && - && -	-
103393893	437.254	472.472	393.278	308.331	230.973	283.764	434.335	274.356	0.660123	0.00267641	0.089855	LOC103393893	NC_024324.1	1693734	1703717	-	3287	protein_coding	E3 ubiquitin-protein ligase RNF19B-like && sp|Q1L8L6|RN19B_DANRE E3 ubiquitin-protein ligase RNF19B OS=Danio rerio OX=7955 GN=rnf19b PE=3 SV=2 && PF01485:IBR domain, a half RING-finger domain	-
103384215	21.7373	18.756	67.4742	85.1684	198.58	77.7786	35.9892	120.509	-1.74304	0.00268829	0.0900935	LOC103384215	NC_024307.1	19746545	19750894	+	2673	protein_coding	carbohydrate sulfotransferase 12-like && sp|Q99LL3|CHSTC_MOUSE Carbohydrate sulfotransferase 12 OS=Mus musculus OX=10090 GN=Chst12 PE=2 SV=2 && PF03567:Sulfotransferase family	-
103380246	152.161	172.376	176.397	109.964	101.403	76.0692	166.978	95.8121	0.806961	0.00269762	0.0902459	LOC103380246	NC_024312.1	12658697	12667391	+	3365	protein_coding	mothers against decapentaplegic homolog 3 && sp|P84022|SMAD3_HUMAN Mothers against decapentaplegic homolog 3 OS=Homo sapiens OX=9606 GN=SMAD3 PE=1 SV=1 && PF03165:MH1 domain|PF03166:MH2 domain	-
103385321	1019.98	1011.04	850.175	654.395	450.679	221.37	960.397	442.148	1.12043	0.00270306	0.090268	LOC103385321	NC_024316.1	17029250	17047677	+	4397	protein_coding	protein phosphatase 1 regulatory subunit 12B-like%2C transcript variant X2 && sp|O60237|MYPT2_HUMAN Protein phosphatase 1 regulatory subunit 12B OS=Homo sapiens OX=9606 GN=PPP1R12B PE=1 SV=2 && PF15898:cGMP-dependent protein kinase interacting domain	-
103384537	581.89	799.362	2324.97	590.788	288.716	435.047	1235.41	438.184	1.4945	0.00272337	0.0906967	LOC103384537	NC_024316.1	2284020	2288946	+	1184	protein_coding	mannose-specific lectin-like%2C transcript variant X3 && - && PF01453:D-mannose binding lectin	-
103377241	208.176	213.461	225.557	370.86	392.936	282.054	215.731	348.617	-0.689593	0.00272552	0.0906967	boc	NC_024309.1	10281598	10308164	+	4347	protein_coding	BOC cell adhesion associated%2C oncogene regulated && sp|Q9BWV1|BOC_HUMAN Brother of CDO OS=Homo sapiens OX=9606 GN=BOC PE=1 SV=1 && PF07679:Immunoglobulin I-set domain|PF00041:Fibronectin type III domain|PF13927:Immunoglobulin domain	-
103378465	841.065	1000.32	782.701	589.71	539.406	612.827	874.695	580.648	0.590182	0.00274955	0.0913355	cux1	NC_024310.1	17030261	17094851	+	7870	protein_coding	cut like homeobox 1%2C transcript variant X1 && sp|P53565|CUX1_RAT Homeobox protein cut-like 1 OS=Rattus norvegicus OX=10116 GN=Cux1 PE=1 SV=2 && PF00046:Homeodomain|PF02376:CUT domain	-
103379350	38.4583	51.8022	119.526	103.496	240.832	246.156	69.9287	196.828	-1.49559	0.00275682	0.091416	chst8	NC_024311.1	17253837	17362761	+	5323	protein_coding	carbohydrate sulfotransferase 8 && sp|Q9H2A9|CHST8_HUMAN Carbohydrate sulfotransferase 8 OS=Homo sapiens OX=9606 GN=CHST8 PE=1 SV=2 && PF03567:Sulfotransferase family	-
103389084	1042.55	1072.66	1186.58	805.327	704.186	507.698	1100.6	672.403	0.712027	0.00276587	0.0915552	LOC103389084	NC_024320.1	1775070	1813444	+	4659	protein_coding	ankycorbin && sp|Q9EP71|RAI14_MOUSE Ankycorbin OS=Mus musculus OX=10090 GN=Rai14 PE=1 SV=1 && PF12796:Ankyrin repeats (3 copies)	-
103387484	71.0642	118.788	116.634	161.712	233.79	190.6	102.162	195.367	-0.934649	0.00277154	0.091582	LOC103387484	NC_024307.1	25811691	25849118	+	3636	protein_coding	RNA-binding protein with multiple splicing-like%2C transcript variant X3 && sp|Q93062|RBPMS_HUMAN RNA-binding protein with multiple splicing OS=Homo sapiens OX=9606 GN=RBPMS PE=1 SV=1 && PF00076:RNA recognition motif. (a.k.a. RRM, RBD, or RNP domain)	-
103384289	1510.74	1119.11	1505.64	796.702	726.72	1010.27	1378.5	844.563	0.705544	0.00278889	0.0919943	LOC103384289	NC_024315.1	18263373	18266083	+	2088	protein_coding	protein phosphatase 1 regulatory subunit 27-like%2C transcript variant X1 && sp|Q9D119|PPR27_MOUSE Protein phosphatase 1 regulatory subunit 27 OS=Mus musculus OX=10090 GN=Ppp1r27 PE=2 SV=1 && PF13637:Ankyrin repeats (many copies)	-
novel.162	4.18024	8.03828	10.6031	18.3274	18.3088	64.1033	7.6072	33.5798	-2.1652	0.00279851	0.0921505	-	NC_024314.1	25928939	25933744	+	1256	-	- && - && -	-
103378130	3702.86	3317.13	3532.76	2771.75	1606.95	1490.61	3517.58	1956.44	0.846337	0.00281071	0.0923911	LOC103378130	NC_024310.1	12163205	12168363	+	1960	protein_coding	protein NipSnap homolog 2%2C transcript variant X1 && sp|Q9PU58|NIPS2_DANRE Protein NipSnap homolog 2 OS=Danio rerio OX=7955 GN=nipsnap2 PE=2 SV=2 && PF07978:NIPSNAP	-
103396905	43.4745	25.9011	53.0155	127.214	142.246	53.8467	40.797	107.769	-1.3962	0.00282929	0.0928402	LOC103396905	NC_024327.1	1730671	1738730	-	1465	protein_coding	4-hydroxyphenylpyruvate dioxygenase-like && sp|Q5BKL0|HPPD_XENTR 4-hydroxyphenylpyruvate dioxygenase OS=Xenopus tropicalis OX=8364 GN=hpd PE=2 SV=1 && PF00903:Glyoxalase/Bleomycin resistance protein/Dioxygenase superfamily	-
103390445	155.505	164.338	122.418	280.301	408.428	193.164	147.42	293.964	-0.990806	0.00285827	0.0936282	LOC103390445	NC_024320.1	27893353	27908371	+	3483	protein_coding	thrombospondin-4-B && sp|Q8JGW0|TSP4B_DANRE Thrombospondin-4-B OS=Danio rerio OX=7955 GN=thbs4b PE=2 SV=1 && PF05735:Thrombospondin C-terminal region|PF02412:Thrombospondin type 3 repeat|PF07645:Calcium-binding EGF domain|PF11598:Cartilage oligomeric matrix protein	-
103389937	20848.6	18742.6	17190.5	10711.8	12338.7	14460	18927.2	12503.5	0.598087	0.00286708	0.0937542	myo18b	NC_024320.1	17811362	17843879	-	6916	protein_coding	myosin XVIIIB && sp|Q8IUG5|MY18B_HUMAN Unconventional myosin-XVIIIb OS=Homo sapiens OX=9606 GN=MYO18B PE=1 SV=2 && PF00063:Myosin head (motor domain)	-
103393709	91.9654	96.4593	214.954	216.694	330.967	376.072	134.459	307.911	-1.19752	0.00288007	0.0938424	LOC103393709	NC_024323.1	15408716	15425325	-	8863	protein_coding	envoplakin-like && sp|Q92817|EVPL_HUMAN Envoplakin OS=Homo sapiens OX=9606 GN=EVPL PE=1 SV=3 && PF00681:Plectin repeat|PF17902:SH3 domain	-
103381265	92.8014	88.421	124.345	259.818	421.103	109.403	101.856	263.441	-1.36756	0.00288255	0.0938424	trim54	NC_024313.1	12748213	12751798	+	2000	protein_coding	tripartite motif containing 54 && sp|Q5REJ9|TRI54_PONAB Tripartite motif-containing protein 54 OS=Pongo abelii OX=9601 GN=TRIM54 PE=2 SV=1 && PF13445:RING-type zinc-finger	-
103382756	4007.18	3949.47	4450.41	13009.2	18382.1	3196.62	4135.69	11529.3	-1.47903	0.0028847	0.0938424	LOC103382756	NC_024314.1	21278081	21281099	+	935	protein_coding	troponin I%2C slow skeletal muscle-like && sp|Q9WUZ5|TNNI1_MOUSE Troponin I, slow skeletal muscle OS=Mus musculus OX=10090 GN=Tnni1 PE=1 SV=3 && PF00992:Troponin	-
103392723	22.5733	13.3971	15.4227	31.2643	52.1098	51.2826	17.131	44.8856	-1.38411	0.00290512	0.0942742	LOC103392723	NC_024323.1	3738350	3743120	+	3660	protein_coding	E3 ubiquitin-protein ligase TRIM39-like && sp|Q6MFZ5|TRI39_RAT E3 ubiquitin-protein ligase TRIM39 OS=Rattus norvegicus OX=10116 GN=Trim39 PE=3 SV=1 && -	-
103391030	32.6059	53.5885	134.948	219.929	288.716	135.899	73.7143	214.848	-1.544	0.00292243	0.0942742	LOC103391030	NC_024321.1	11076158	11079381	+	2094	protein_coding	uncharacterized LOC103391030 && - && -	-
103385907	573.53	601.084	548.469	446.326	284.491	294.875	574.361	341.897	0.747748	0.0029257	0.0942742	parp3	NC_024317.1	3207154	3213147	+	2206	protein_coding	poly(ADP-ribose) polymerase family member 3 && sp|Q3ULW8|PARP3_MOUSE Protein mono-ADP-ribosyltransferase PARP3 OS=Mus musculus OX=10090 GN=Parp3 PE=2 SV=1 && PF02877:Poly(ADP-ribose) polymerase, regulatory domain|PF00644:Poly(ADP-ribose) polymerase catalytic domain|PF05406:WGR domain	-
103395024	231.586	224.179	188.928	139.072	77.4605	129.916	214.897	115.483	0.888168	0.00293058	0.0942742	LOC103395024	NC_024325.1	6231763	6240064	+	3084	protein_coding	LIM domain kinase 1%2C transcript variant X1 && sp|Q8QFP8|LIMK1_CHICK LIM domain kinase 1 OS=Gallus gallus OX=9031 GN=LIMK1 PE=1 SV=1 && PF00069:Protein kinase domain|PF00412:LIM domain|PF00595:PDZ domain	-
103394356	316.027	384.944	313.273	546.587	449.271	653.853	338.081	549.904	-0.703993	0.00293071	0.0942742	ahdc1	NC_024324.1	9650644	9672274	-	6818	protein_coding	AT-hook DNA binding motif containing 1%2C transcript variant X2 && sp|Q6PAL7|AHDC1_MOUSE AT-hook DNA-binding motif-containing protein 1 OS=Mus musculus OX=10090 GN=Ahdc1 PE=1 SV=1 && PF15735:Domain of unknown function (DUF4683)	-
103382038	5.85234	2.67943	1.92783	10.7808	2.81674	88.8898	3.48653	34.1625	-3.29478	0.00293284	0.0942742	LOC103382038	NC_024314.1	10497217	10500656	+	1390	protein_coding	carbonic anhydrase 4-like && sp|P22748|CAH4_HUMAN Carbonic anhydrase 4 OS=Homo sapiens OX=9606 GN=CA4 PE=1 SV=2 && PF00194:Eukaryotic-type carbonic anhydrase	-
103386799	1672.93	1828.26	1782.28	1259.2	1329.5	1186.34	1761.16	1258.35	0.485563	0.00293295	0.0942742	LOC103386799	NC_024317.1	19688755	19700206	-	3962	protein_coding	cullin-associated NEDD8-dissociated protein 1-like && sp|Q6ZQ38|CAND1_MOUSE Cullin-associated NEDD8-dissociated protein 1 OS=Mus musculus OX=10090 GN=Cand1 PE=1 SV=2 && PF08623:TATA-binding protein interacting (TIP20)	-
103389866	263.355	100.032	307.49	407.515	387.302	1129.07	223.626	641.296	-1.52129	0.00295259	0.0945086	LOC103389866	NC_024307.1	28916035	28918232	-	946	protein_coding	uncharacterized LOC103389866 && - && -	-
103392959	56.0153	66.9856	190.856	25.8739	15.4921	49.5732	104.619	30.3131	1.76793	0.00295589	0.0945086	LOC103392959	NC_024323.1	7455338	7458362	-	1403	C_region	- && sp|P04221|MUCM_RABIT Ig mu chain C region membrane-bound form OS=Oryctolagus cuniculus OX=9986 PE=2 SV=2 && PF07654:Immunoglobulin C1-set domain	-
107988831	43.4745	63.4131	42.4124	22.6397	1.40837	13.6754	49.7667	12.5745	1.95297	0.00295776	0.0945086	tnfrsf13b	NC_024314.1	11595657	11599212	-	1717	protein_coding	TNF receptor superfamily member 13B%2C transcript variant X1 && - && PF09305:TACI, cysteine-rich domain	-
novel.467	6.68839	6.25199	4.81959	31.2643	30.9842	11.1112	5.91999	24.4533	-2.02713	0.00296028	0.0945086	-	NC_024325.1	15754035	15755005	-	611	-	- && - && -	-
103397562	13.3768	11.6108	49.1598	38.8109	85.9107	173.506	24.7158	99.4092	-2.01659	0.00298204	0.0950425	LOC103397562	NC_024328.1	4801817	4811049	-	2295	protein_coding	occludin-like && sp|Q9PUN1|OCLN_XENLA Occludin OS=Xenopus laevis OX=8355 GN=ocln PE=1 SV=1 && PF07303:Occludin homology domain|PF01284:Membrane-associating domain	-
103394217	126.243	169.697	92.5361	58.2164	22.5339	70.9409	129.492	50.5638	1.34083	0.00301391	0.0958962	LOC103394217	NC_024324.1	7913599	7927594	+	4635	protein_coding	stromal membrane-associated protein 2%2C transcript variant X1 && sp|Q5F413|SMAP2_CHICK Stromal membrane-associated protein 2 OS=Gallus gallus OX=9031 GN=SMAP2 PE=2 SV=1 && PF01412:Putative GTPase activating protein for Arf	-
112488695	54.3432	41.0845	200.495	171.415	415.47	390.602	98.6408	325.829	-1.72553	0.00302072	0.0959215	LOC112488695	NC_024326.1	13036121	13041053	+	2507	protein_coding	uncharacterized protein P19A11.02c-like && - && -	-
103396040	30.9338	44.6571	8.67526	4.31232	1.40837	8.5471	28.0887	4.75593	2.501	0.00303069	0.0959215	LOC103396040	NC_024326.1	3516969	3518371	+	1403	protein_coding	ADP-ribosylation factor-like protein 14 && sp|Q8N4G2|ARL14_HUMAN ADP-ribosylation factor-like protein 14 OS=Homo sapiens OX=9606 GN=ARL14 PE=1 SV=2 && PF00025:ADP-ribosylation factor family	-
103398580	8.36049	18.756	23.134	22.6397	56.3349	105.984	16.7502	61.6529	-1.89055	0.00303073	0.0959215	LOC103398580	NW_007585116.1	77777	121691	-	5128	protein_coding	adhesion G protein-coupled receptor F5-like%2C transcript variant X1 && sp|Q5T601|AGRF1_HUMAN Adhesion G-protein coupled receptor F1 OS=Homo sapiens OX=9606 GN=ADGRF1 PE=1 SV=2 && PF00002:7 transmembrane receptor (Secretin family)|PF01825:GPCR proteolysis site, GPS, motif	-
103389817	605.299	802.934	621.727	996.147	1452.03	975.224	676.654	1141.13	-0.752871	0.00303504	0.0959215	LOC103389817	NC_024320.1	16282630	16284593	-	1040	protein_coding	CD59 glycoprotein-like && - && -	-
103377083	6.68839	2.67943	3.85567	14.0151	11.267	45.2996	4.40783	23.5272	-2.42748	0.00304102	0.0959497	col11a1	NC_024309.1	7325049	7396175	-	6126	protein_coding	collagen type XI alpha 1 chain && sp|P20909|COBA1_RAT Collagen alpha-1(XI) chain OS=Rattus norvegicus OX=10116 GN=Col11a1 PE=1 SV=2 && PF01410:Fibrillar collagen C-terminal domain|PF01391:Collagen triple helix repeat (20 copies)	-
103396435	4545.6	5905.45	2411.72	2294.16	499.972	1738.48	4287.59	1510.87	1.50437	0.00304759	0.0959967	LOC103396435	NC_024326.1	9400386	9411861	-	4618	protein_coding	macrophage mannose receptor 1-like && sp|Q61830|MRC1_MOUSE Macrophage mannose receptor 1 OS=Mus musculus OX=10090 GN=Mrc1 PE=1 SV=2 && PF00040:Fibronectin type II domain|PF00059:Lectin C-type domain	-
103393058	638.741	564.466	604.376	410.749	407.019	433.338	602.528	417.035	0.530159	0.00307078	0.0965182	dnaja3	NC_024323.1	9237957	9241626	-	2042	protein_coding	DnaJ heat shock protein family (Hsp40) member A3 && sp|Q99M87|DNJA3_MOUSE DnaJ homolog subfamily A member 3, mitochondrial OS=Mus musculus OX=10090 GN=Dnaja3 PE=1 SV=1 && PF00684:DnaJ central domain|PF00226:DnaJ domain|PF01556:DnaJ C terminal domain	-
103397684	0	0	0	16.1712	1.40837	4.27355	0	7.28438	-5.47266	0.00307412	1	plcxd3	NC_024328.1	6116367	6131619	-	3185	protein_coding	phosphatidylinositol specific phospholipase C X domain containing 3 && sp|Q58EK3|PLCX3_DANRE PI-PLC X domain-containing protein 3 OS=Danio rerio OX=7955 GN=plcxd3 PE=2 SV=1 && -	-
novel.364	69.3921	55.3748	42.4124	90.5588	146.471	105.129	55.7264	114.053	-1.02473	0.00307438	0.0965182	-	NC_024321.1	3367949	3371668	-	3682	-	- && - && -	-
103396899	16.721	15.1834	22.1701	4.31232	5.63349	2.56413	18.0248	4.16998	2.15865	0.00308512	0.0966945	LOC103396899	NC_024327.1	1318150	1359783	+	1484	protein_coding	metal transporter CNNM4-like && sp|Q69ZF7|CNNM4_MOUSE Metal transporter CNNM4 OS=Mus musculus OX=10090 GN=Cnnm4 PE=1 SV=2 && -	-
103384482	3.3442	0.893142	0	12.937	22.5339	6.83768	1.41245	14.1029	-3.2594	0.00309079	0.0967115	gpr160	NC_024316.1	1689630	1694861	+	3863	protein_coding	G protein-coupled receptor 160%2C transcript variant X1 && - && -	-
103380500	34.278	41.0845	38.5567	91.6369	70.4186	64.958	37.9731	75.6711	-0.994825	0.00311088	0.0971192	ldlrad3	NC_024312.1	17274645	17333810	-	2723	protein_coding	low density lipoprotein receptor class A domain containing 3 && sp|A4IHY6|LRAD3_XENTR Low-density lipoprotein receptor class A domain-containing protein 3 OS=Xenopus tropicalis OX=8364 GN=ldlrad3 PE=2 SV=1 && PF00057:Low-density lipoprotein receptor domain class A	-
novel.137	15.8849	11.6108	10.6031	25.8739	29.5758	61.5391	12.6996	38.9963	-1.62746	0.00311411	0.0971192	-	NC_024313.1	12255134	12255699	+	508	-	- && - && -	-
103394379	694.757	564.466	605.34	326.659	261.957	469.236	621.521	352.617	0.813943	0.00314107	0.0977981	LOC103394379	NC_024308.1	3971494	3984089	-	9293	protein_coding	GRAM domain-containing protein 2B-like%2C transcript variant X2 && sp|Q96HH9|GRM2B_HUMAN GRAM domain-containing protein 2B OS=Homo sapiens OX=9606 GN=GRAMD2B PE=1 SV=1 && PF02893:GRAM domain	-
103387982	25.9175	24.1148	42.4124	87.3246	121.12	41.8808	30.8149	83.4418	-1.43091	0.00315982	0.0982198	LOC103387982	NC_024319.1	1723178	1726451	-	2298	protein_coding	uncharacterized LOC103387982 && - && -	-
103394741	521.695	433.174	357.613	281.379	278.858	178.634	437.494	246.29	0.832893	0.00317581	0.0985546	esrra	NC_024325.1	17250	29421	-	3649	protein_coding	estrogen related receptor alpha%2C transcript variant X1 && sp|P62508|ERR3_HUMAN Estrogen-related receptor gamma OS=Homo sapiens OX=9606 GN=ESRRG PE=1 SV=1 && PF00104:Ligand-binding domain of nuclear hormone receptor|PF00105:Zinc finger, C4 type (two domains)	-
103379390	8.36049	9.82456	39.5206	38.8109	85.9107	89.7446	19.2352	71.4887	-1.90229	0.0031965	0.099019	LOC103379390	NC_024311.1	18180181	18183039	+	1999	protein_coding	C-reactive protein-like && sp|O19062|CRP_PIG C-reactive protein OS=Sus scrofa OX=9823 GN=CRP PE=2 SV=1 && PF00354:Pentaxin family	-
103382037	267.536	311.706	807.763	874.324	1653.43	947.873	462.335	1158.54	-1.32533	0.00321059	0.099019	LOC103382037	NC_024314.1	10528529	10532313	+	1212	protein_coding	carbonic anhydrase 4-like && sp|Q95323|CAH4_BOVIN Carbonic anhydrase 4 OS=Bos taurus OX=9913 GN=CA4 PE=2 SV=1 && PF00194:Eukaryotic-type carbonic anhydrase	-
103388758	85.277	8.93142	1.92783	3.23424	0	3.41884	32.0454	2.21769	3.79308	0.0032141	0.099019	LOC103388758	NC_024319.1	16006113	16015151	-	1818	protein_coding	cytosolic non-specific dipeptidase-like && sp|Q66HG3|CNDP1_RAT Beta-Ala-His dipeptidase OS=Rattus norvegicus OX=10116 GN=Cndp1 PE=1 SV=1 && PF07687:Peptidase dimerisation domain|PF01546:Peptidase family M20/M25/M40	-
103377312	14.2128	16.0766	21.2062	43.1232	29.5758	62.3938	17.1652	45.031	-1.40945	0.00321443	0.099019	LOC103377312	NC_024309.1	11704788	11707878	-	967	protein_coding	apolipoprotein D-like && sp|P51910|APOD_MOUSE Apolipoprotein D OS=Mus musculus OX=10090 GN=Apod PE=1 SV=1 && PF08212:Lipocalin-like domain	-
103377036	9.19654	22.3285	17.3505	2.15616	1.40837	4.27355	16.2919	2.61269	2.56827	0.00321701	0.099019	LOC103377036	NC_024309.1	6294348	6296284	+	1402	protein_coding	transcription factor 7-like && sp|Q800Q5|T7L1B_DANRE Transcription factor 7-like 1-B OS=Danio rerio OX=7955 GN=tcf7l1b PE=2 SV=1 && PF00505:HMG (high mobility group) box	-
103382848	342.78	332.249	281.464	491.605	566.165	433.338	318.831	497.036	-0.637854	0.00323389	0.0993243	fgl2	NC_024314.1	23961588	23970190	+	2192	protein_coding	fibrinogen like 2 && sp|Q14314|FGL2_HUMAN Fibroleukin OS=Homo sapiens OX=9606 GN=FGL2 PE=1 SV=1 && PF00147:Fibrinogen beta and gamma chains, C-terminal globular domain	-
103391225	296.797	288.485	296.887	186.508	192.947	206.84	294.056	195.432	0.587973	0.00323746	0.0993243	LOC103391225	NC_024321.1	15537707	15553186	+	8230	protein_coding	histone-lysine N-methyltransferase%2C H3 lysine-36 and H4 lysine-20 specific-like && sp|Q96L73|NSD1_HUMAN Histone-lysine N-methyltransferase, H3 lysine-36 specific OS=Homo sapiens OX=9606 GN=NSD1 PE=1 SV=1 && PF17982:NSD Cys-His rich domain|PF17907:AWS domain|PF00855:PWWP domain|PF00856:SET domain	-
103381529	9102.9	8664.37	8156.67	6876	5096.9	4654.75	8641.31	5542.55	0.640735	0.00325592	0.0997285	LOC103381529	NC_024314.1	2545900	2555828	-	2533	protein_coding	glutamate dehydrogenase%2C mitochondrial && sp|P82264|DHE3_CHAAC Glutamate dehydrogenase, mitochondrial OS=Chaenocephalus aceratus OX=36190 GN=glud1 PE=1 SV=1 && PF02812:Glu/Leu/Phe/Val dehydrogenase, dimerisation domain|PF00208:Glutamate/Leucine/Phenylalanine/Valine dehydrogenase	-
103393204	9.19654	6.25199	14.4588	23.7178	50.7014	25.6413	9.9691	33.3535	-1.73409	0.00330902	0.101191	LOC103393204	NC_024323.1	10670545	10677724	-	1700	lncRNA	uncharacterized LOC103393204 && - && -	-
112486963	15.0489	4.46571	16.3866	62.5287	67.6018	16.2395	11.9671	48.79	-2.01996	0.00332661	0.10148	LOC112486963	NC_024310.1	16238581	16243101	+	3048	protein_coding	uncharacterized LOC112486963 && - && -	-
103382663	16199.3	17835.1	13861.1	9896.78	8386.85	12161.7	15965.2	10148.4	0.653546	0.00332923	0.10148	btg1	NC_024314.1	19044330	19052669	+	5022	protein_coding	BTG anti-proliferation factor 1 && sp|P34743|BTG1_CHICK Protein BTG1 OS=Gallus gallus OX=9031 GN=BTG1 PE=2 SV=1 && PF07742:BTG family	-
103386021	43.4745	69.6651	65.5464	85.1684	125.345	172.651	59.562	127.722	-1.10555	0.00333914	0.101618	LOC103386021	NC_024317.1	4730739	4741035	-	2856	protein_coding	diacylglycerol kinase alpha-like && sp|P20192|DGKA_PIG Diacylglycerol kinase alpha OS=Sus scrofa OX=9823 GN=DGKA PE=1 SV=1 && PF14513:Diacylglycerol kinase N-terminus|PF00609:Diacylglycerol kinase accessory domain|PF00781:Diacylglycerol kinase catalytic domain|PF00130:Phorbol esters/diacylglycerol binding domain (C1 domain)	-
103392406	846.082	758.277	563.892	465.731	449.271	449.577	722.75	454.86	0.668494	0.00335185	0.10184	slc40a1	NC_024322.1	16345887	16354832	-	4776	protein_coding	solute carrier family 40 member 1%2C transcript variant X2 && sp|Q9I9R3|S40A1_DANRE Solute carrier family 40 member 1 OS=Danio rerio OX=7955 GN=slc40a1 PE=2 SV=2 && -	-
103377688	32.6059	23.2217	40.4845	49.5917	69.0102	129.916	32.104	82.8393	-1.37613	0.00335736	0.101844	LOC103377688	NC_024310.1	3121118	3130673	+	3112	protein_coding	myelin protein zero-like protein 3 && sp|Q6UWV2|MPZL3_HUMAN Myelin protein zero-like protein 3 OS=Homo sapiens OX=9606 GN=MPZL3 PE=1 SV=1 && PF07686:Immunoglobulin V-set domain	-
103391934	119.555	65.1993	253.51	198.367	495.747	576.929	146.088	423.681	-1.53731	0.00342494	0.103727	scel	NC_024322.1	8299331	8307491	+	2592	protein_coding	sciellin%2C transcript variant X1 && sp|Q9EQG3|SCEL_MOUSE Sciellin OS=Mus musculus OX=10090 GN=Scel PE=1 SV=2 && -	-
novel.133	110.358	143.796	150.371	81.9342	76.0521	72.6504	134.842	76.8789	0.810351	0.0034411	0.104049	-	NC_024313.1	40163	42647	+	2369	-	- && - && -	-
103383524	5.85234	8.03828	8.67526	18.3274	35.2093	22.2225	7.52196	25.253	-1.73894	0.00347501	0.104906	arhgef38	NC_024315.1	5024836	5037034	-	3866	protein_coding	Rho guanine nucleotide exchange factor 38 && sp|Q80VK6|ARH38_MOUSE Rho guanine nucleotide exchange factor 38 OS=Mus musculus OX=10090 GN=Arhgef38 PE=1 SV=2 && PF03114:BAR domain|PF00621:RhoGEF domain|PF14604:Variant SH3 domain|PF07653:Variant SH3 domain	-
103378487	879.524	717.193	730.649	555.212	532.365	470.945	775.789	519.507	0.579722	0.00349181	0.105208	arl14	NC_024310.1	17391384	17393486	-	1383	protein_coding	ADP ribosylation factor like GTPase 14 && sp|Q8N4G2|ARL14_HUMAN ADP-ribosylation factor-like protein 14 OS=Homo sapiens OX=9606 GN=ARL14 PE=1 SV=2 && PF00025:ADP-ribosylation factor family	-
103378586	30.0978	25.008	42.4124	39.889	112.67	104.275	32.506	85.6111	-1.39742	0.00350122	0.105208	LOC103378586	NC_024311.1	13188	67861	+	3651	protein_coding	anoctamin-1 && sp|Q8BHY3|ANO1_MOUSE Anoctamin-1 OS=Mus musculus OX=10090 GN=Ano1 PE=1 SV=2 && PF04547:Calcium-activated chloride channel|PF16178:Dimerisation domain of Ca+-activated chloride-channel, anoctamin	-
103393550	47.6548	33.0462	92.5361	94.8711	136.612	215.387	57.7457	148.957	-1.37244	0.00350172	0.105208	LOC103393550	NC_024323.1	14077977	14092157	-	3614	protein_coding	oxysterol-binding protein-related protein 7-like && sp|Q9BZF3|OSBL6_HUMAN Oxysterol-binding protein-related protein 6 OS=Homo sapiens OX=9606 GN=OSBPL6 PE=1 SV=1 && PF15409:Pleckstrin homology domain|PF01237:Oxysterol-binding protein	-
103392785	1186.35	918.15	851.139	638.224	330.967	616.246	985.214	528.479	0.896631	0.0035437	0.106241	LOC103392785	NC_024323.1	5636818	5645529	+	2507	protein_coding	nuclear distribution protein nudE-like 1-B && sp|Q803Q2|NDL1B_DANRE Nuclear distribution protein nudE-like 1-B OS=Danio rerio OX=7955 GN=ndel1b PE=2 SV=1 && PF04880:NUDE protein, C-terminal conserved region	-
103377643	73.5723	109.856	106.031	166.024	207.031	149.574	96.4866	174.21	-0.849748	0.00355238	0.106241	LOC103377643	NC_024310.1	2402722	2409354	+	2995	protein_coding	fatty aldehyde dehydrogenase-like && sp|P51648|AL3A2_HUMAN Aldehyde dehydrogenase family 3 member A2 OS=Homo sapiens OX=9606 GN=ALDH3A2 PE=1 SV=1 && PF00171:Aldehyde dehydrogenase family	-
103384629	73.5723	74.1308	37.5928	11.8589	28.1674	28.2054	61.7653	22.7439	1.44503	0.00355301	0.106241	LOC103384629	NC_024316.1	3117444	3120097	-	2176	protein_coding	uncharacterized LOC103384629 && - && -	-
103390775	669.675	629.665	694.021	813.951	1301.34	1104.29	664.454	1073.19	-0.691011	0.00356343	0.106384	LOC103390775	NC_024321.1	8285925	8294199	-	3376	protein_coding	transmembrane 9 superfamily member 2-like%2C transcript variant X1 && sp|Q5R8Y6|TM9S2_PONAB Transmembrane 9 superfamily member 2 OS=Pongo abelii OX=9601 GN=TM9SF2 PE=2 SV=1 && PF02990:Endomembrane protein 70	-
103381004	54.3432	89.3142	80.9691	121.823	123.937	241.883	74.8755	162.548	-1.12483	0.00359237	0.106964	LOC103381004	NC_024313.1	7603595	7607293	+	2131	protein_coding	galectin-3-like%2C transcript variant X1 && sp|P17931|LEG3_HUMAN Galectin-3 OS=Homo sapiens OX=9606 GN=LGALS3 PE=1 SV=5 && PF00337:Galactoside-binding lectin	-
103396206	319.371	328.676	441.474	639.302	783.055	474.364	363.174	632.24	-0.798448	0.0035942	0.106964	LOC103396206	NC_024326.1	5595172	5619791	+	4387	protein_coding	protein-glutamine gamma-glutamyltransferase K-like%2C transcript variant X4 && sp|P22758|TGM1_RABIT Protein-glutamine gamma-glutamyltransferase K OS=Oryctolagus cuniculus OX=9986 GN=TGM1 PE=2 SV=2 && PF00927:Transglutaminase family, C-terminal ig like domain|PF00868:Transglutaminase family|PF01841:Transglutaminase-like superfamily	-
103382685	3717.91	3510.05	3553	9295.21	14914.7	3094.9	3593.65	9101.59	-1.34054	0.00360257	0.107045	mybpc1	NC_024314.1	19595960	19612805	-	6099	protein_coding	myosin binding protein C%2C slow type%2C transcript variant X1 && sp|Q00872|MYPC1_HUMAN Myosin-binding protein C, slow-type OS=Homo sapiens OX=9606 GN=MYBPC1 PE=1 SV=2 && PF00041:Fibronectin type III domain|PF07679:Immunoglobulin I-set domain|PF18362:Tri-helix bundle domain	-
103390115	55.1792	53.5885	57.835	87.3246	129.57	94.0181	55.5343	103.638	-0.89325	0.00361285	0.107181	LOC103390115	NC_024307.1	28588224	28591441	+	1584	protein_coding	calcium uniporter regulatory subunit MCUb%2C mitochondrial-like && sp|Q9NWR8|MCUB_HUMAN Calcium uniporter regulatory subunit MCUb, mitochondrial OS=Homo sapiens OX=9606 GN=MCUB PE=1 SV=2 && PF04678:Mitochondrial calcium uniporter	-
103392100	25.0815	25.9011	33.7371	53.904	87.3191	50.4279	28.2399	63.8837	-1.16893	0.00362493	0.107267	gorasp2	NC_024322.1	11449760	11457645	+	2383	protein_coding	golgi reassembly stacking protein 2%2C transcript variant X1 && sp|Q9H8Y8|GORS2_HUMAN Golgi reassembly-stacking protein 2 OS=Homo sapiens OX=9606 GN=GORASP2 PE=1 SV=3 && PF04495:GRASP55/65 PDZ-like domain	-
103385337	314.354	182.201	1332.13	2508.69	4947.61	2976.1	609.563	3477.47	-2.51231	0.00362819	0.107267	LOC103385337	NC_024316.1	17361264	17364782	+	1975	protein_coding	chitinase-3-like protein 2 && sp|Q91Z98|CHIL4_MOUSE Chitinase-like protein 4 OS=Mus musculus OX=10090 GN=Chil4 PE=1 SV=2 && PF01607:Chitin binding Peritrophin-A domain|PF00704:Glycosyl hydrolases family 18	-
107989942	141.292	151.834	126.273	202.679	295.758	213.678	139.8	237.372	-0.758959	0.00363279	0.107267	eppk1	NC_024324.1	2152370	2165390	+	8068	protein_coding	epiplakin 1 && sp|P58107|EPIPL_HUMAN Epiplakin OS=Homo sapiens OX=9606 GN=EPPK1 PE=1 SV=3 && PF00681:Plectin repeat	-
103385963	66.8839	1.78628	3.85567	2.15616	0	1.70942	24.1753	1.28853	4.16261	0.00368007	0.108493	endou	NC_024317.1	4075059	4078122	+	1425	protein_coding	endonuclease%2C poly(U) specific%2C transcript variant X1 && sp|Q9PTU6|ENDOU_PAROL Poly(U)-specific endoribonuclease OS=Paralichthys olivaceus OX=8255 GN=endou PE=2 SV=1 && PF09412:Endoribonuclease XendoU|PF01033:Somatomedin B domain	-
103395537	74.4084	74.1308	45.3041	104.574	132.387	133.335	64.6144	123.432	-0.93066	0.00373561	0.109959	LOC103395537	NC_024325.1	15239675	15336479	+	7014	protein_coding	transcription factor COE1%2C transcript variant X1 && sp|Q9UH73|COE1_HUMAN Transcription factor COE1 OS=Homo sapiens OX=9606 GN=EBF1 PE=1 SV=2 && PF16423:Transcription factor COE1 helix-loop-helix domain|PF01833:IPT/TIG domain|PF16422:Transcription factor COE1 DNA-binding domain	-
103382851	87.7851	129.506	54.9433	46.3575	26.7591	40.1714	90.7447	37.7626	1.25667	0.00375107	0.110242	gsap	NC_024314.1	23881672	23922988	+	6450	protein_coding	gamma-secretase activating protein%2C transcript variant X2 && sp|A4D1B5|GSAP_HUMAN Gamma-secretase-activating protein OS=Homo sapiens OX=9606 GN=GSAP PE=1 SV=2 && PF14959:gamma-Secretase-activating protein C-term	-
103394165	201.488	191.132	202.423	375.172	432.37	241.028	198.348	349.524	-0.813759	0.00379557	0.111376	LOC103394165	NC_024308.1	3597455	3610754	-	4205	protein_coding	protein phosphatase inhibitor 2%2C transcript variant X1 && sp|P11845|IPP2_RABIT Protein phosphatase inhibitor 2 OS=Oryctolagus cuniculus OX=9986 GN=PPP1R2 PE=1 SV=3 && PF04979:Protein phosphatase inhibitor 2 (IPP-2)	-
103391736	66.0479	62.5199	95.4278	100.262	261.957	148.72	74.6652	170.313	-1.18615	0.00381901	0.11189	fer1l6	NC_024322.1	4429419	4447106	+	6381	protein_coding	fer-1 like family member 6 && sp|Q2WGJ9|FR1L6_HUMAN Fer-1-like protein 6 OS=Homo sapiens OX=9606 GN=FER1L6 PE=2 SV=2 && PF08151:FerI (NUC094) domain|PF08150:FerB (NUC096) domain|PF00168:C2 domain|PF16165:Ferlin C-terminus	-
103389648	1198.89	1376.33	730.649	741.72	380.26	553.852	1101.96	558.611	0.979244	0.0038296	0.112026	gns	NC_024320.1	12795900	12808104	+	4007	protein_coding	glucosamine (N-acetyl)-6-sulfatase%2C transcript variant X1 && sp|Q8BFR4|GNS_MOUSE N-acetylglucosamine-6-sulfatase OS=Mus musculus OX=10090 GN=Gns PE=1 SV=1 && PF00884:Sulfatase	-
103377485	16.721	10.7177	18.3144	63.6068	104.22	13.6754	15.251	60.5006	-1.97838	0.00384277	0.112237	klhl34	NC_024309.1	15048211	15050865	-	2655	protein_coding	kelch like family member 34 && sp|Q8N239|KLH34_HUMAN Kelch-like protein 34 OS=Homo sapiens OX=9606 GN=KLHL34 PE=2 SV=1 && -	-
103389363	4.18024	1.78628	7.71134	15.0931	23.9423	19.6583	4.55929	19.5646	-2.10817	0.00387322	0.112952	LOC103389363	NC_024320.1	5771917	5776222	-	1212	protein_coding	uncharacterized LOC103389363 && - && PF04548:AIG1 family	-
103389516	142.964	86.6348	315.201	258.739	528.139	703.426	181.6	496.768	-1.45312	0.00388106	0.113006	LOC103389516	NC_024320.1	10232127	10242323	+	5632	protein_coding	growth/differentiation factor 8-like%2C transcript variant X2 && sp|O42222|GDF8_DANRE Growth/differentiation factor 8 OS=Danio rerio OX=7955 GN=mstnb PE=2 SV=2 && PF00019:Transforming growth factor beta like domain|PF00688:TGF-beta propeptide	-
103395136	14.2128	5.35885	11.567	22.6397	25.3507	63.2485	10.3796	37.0796	-1.84759	0.0039154	0.11375	LOC103395136	NC_024325.1	8449779	8467787	+	1731	protein_coding	Krueppel-like factor 5 && sp|Q13887|KLF5_HUMAN Krueppel-like factor 5 OS=Homo sapiens OX=9606 GN=KLF5 PE=1 SV=2 && -	-
103388165	0	0.893142	0	12.937	26.7591	0	0.297714	13.232	-5.35142	0.00391939	0.11375	LOC103388165	NC_024319.1	4296011	4297777	+	1493	protein_coding	serum amyloid P-component-like && sp|P49255|SAMP_CAVPO Serum amyloid P-component OS=Cavia porcellus OX=10141 GN=PTX2 PE=3 SV=1 && PF00354:Pentaxin family	-
103398783	81.0967	66.0925	106.031	54.9821	25.3507	20.513	84.4067	33.6153	1.32867	0.00392469	0.11375	LOC103398783	NW_007585126.1	220	39902	-	6141	protein_coding	ATP-binding cassette sub-family C member 8%2C transcript variant X2 && sp|Q09429|ABCC8_RAT ATP-binding cassette sub-family C member 8 OS=Rattus norvegicus OX=10116 GN=Abcc8 PE=1 SV=4 && PF00005:ABC transporter|PF00664:ABC transporter transmembrane region	-
107989424	54.3432	56.2679	49.1598	130.448	123.937	70.0862	53.257	108.157	-1.01478	0.0039316	0.113775	LOC107989424	NC_024319.1	5687751	5690127	-	2230	lncRNA	uncharacterized LOC107989424 && - && -	-
103379551	1030.85	1013.72	902.227	1552.44	1218.24	1788.05	982.264	1519.58	-0.630331	0.00394912	0.114018	LOC103379551	NC_024312.1	2004134	2005309	+	444	protein_coding	metallothionein A && - && -	-
103388281	223.225	255.439	150.371	132.604	88.7274	115.386	209.678	112.239	0.898101	0.00395208	0.114018	LOC103388281	NC_024319.1	5215188	5230494	+	2658	protein_coding	ceramide synthase 2-like%2C transcript variant X2 && sp|Q3ZBF8|CERS2_BOVIN Ceramide synthase 2 OS=Bos taurus OX=9913 GN=CERS2 PE=2 SV=1 && PF00046:Homeodomain|PF03798:TLC domain	-
103391108	91.1293	83.9553	80.9691	53.904	28.1674	44.4449	85.3512	42.1721	1.00403	0.00398465	0.11468	mxd3	NC_024321.1	13786376	13790800	-	1916	protein_coding	MAX dimerization protein 3 && sp|Q7SX95|MAD3_DANRE Max dimerization protein 3 OS=Danio rerio OX=7955 GN=mxd3 PE=2 SV=1 && PF00010:Helix-loop-helix DNA-binding domain	-
103383708	197.308	217.033	189.892	249.037	426.737	364.961	201.411	346.912	-0.782634	0.00398718	0.11468	klf3	NC_024315.1	7885566	7900888	-	3576	protein_coding	Kruppel like factor 3 && sp|Q60980|KLF3_MOUSE Krueppel-like factor 3 OS=Mus musculus OX=10090 GN=Klf3 PE=1 SV=1 && -	-
103384974	260.847	258.118	550.397	542.275	836.573	822.231	356.454	733.693	-1.04209	0.00401954	0.115417	LOC103384974	NC_024316.1	10610575	10612137	-	1275	lncRNA	uncharacterized LOC103384974 && sp|P14730|WFD18_RAT WAP four-disulfide core domain protein 18 (Fragment) OS=Rattus norvegicus OX=10116 GN=Wfdc18 PE=2 SV=2 && -	-
103394209	11.7047	8.93142	3.85567	11.8589	22.5339	89.7446	8.16392	41.3791	-2.34546	0.00402505	0.115417	col9a2	NC_024324.1	7184231	7313854	+	6926	protein_coding	collagen type IX alpha 2 chain && sp|O35460|ANGP1_RAT Angiopoietin-1 OS=Rattus norvegicus OX=10116 GN=Angpt1 PE=2 SV=2 && PF01391:Collagen triple helix repeat (20 copies)	-
103392555	231.586	176.842	554.253	445.247	956.284	1067.53	320.893	823.022	-1.35951	0.00403616	0.115458	ppl	NC_024323.1	977294	997934	+	5848	protein_coding	periplakin && sp|O60437|PEPL_HUMAN Periplakin OS=Homo sapiens OX=9606 GN=PPL PE=1 SV=4 && PF17902:SH3 domain	-
103377216	485.744	660.032	730.649	464.653	199.989	267.524	625.475	310.722	1.00764	0.0040387	0.115458	LOC103377216	NC_024309.1	10559929	10565021	-	2247	protein_coding	glycine--tRNA ligase-like && sp|Q5RBL1|GARS_PONAB Glycine--tRNA ligase OS=Pongo abelii OX=9601 GN=GARS1 PE=2 SV=1 && PF03129:Anticodon binding domain|PF00587:tRNA synthetase class II core domain (G, H, P, S and T)|PF00458:WHEP-TRS domain	-
103388152	311.846	449.25	181.216	202.679	45.0679	70.9409	314.104	106.229	1.56192	0.00404731	0.115529	slc7a7	NC_024307.1	27148645	27157732	-	2415	protein_coding	solute carrier family 7 member 7 && sp|Q9R0S5|YLAT1_RAT Y+L amino acid transporter 1 OS=Rattus norvegicus OX=10116 GN=Slc7a7 PE=1 SV=1 && PF13520:Amino acid permease	-
103392197	158.849	226.858	187	106.73	111.261	122.224	190.902	113.405	0.748917	0.00406771	0.115782	ankzf1	NC_024322.1	12806754	12815737	-	3280	protein_coding	ankyrin repeat and zinc finger domain containing 1 && sp|Q9H8Y5|ANKZ1_HUMAN Ankyrin repeat and zinc finger domain-containing protein 1 OS=Homo sapiens OX=9606 GN=ANKZF1 PE=1 SV=1 && PF18826:bacteroidetes VLRF1 release factor|PF18716:Vms1-associating treble clef domain	-
103379414	417.188	373.333	548.469	672.723	959.101	647.015	446.33	759.613	-0.766083	0.00406843	0.115782	LOC103379414	NC_024311.1	18758136	18762672	-	3228	protein_coding	serine/threonine-protein kinase SBK1-like && sp|B1WBU5|SBK2_RAT Serine/threonine-protein kinase SBK2 OS=Rattus norvegicus OX=10116 GN=Sbk2 PE=2 SV=1 && PF00069:Protein kinase domain	-
103379575	9.19654	8.93142	16.3866	2.15616	1.40837	0	11.5049	1.18818	3.36924	0.00408895	0.116127	LOC103379575	NC_024312.1	2202992	2211454	+	2137	protein_coding	uncharacterized LOC103379575 && - && -	-
103393271	166.374	75.917	60.7268	178.961	205.622	352.995	101.006	245.86	-1.28337	0.00409286	0.116127	LOC103393271	NC_024308.1	1328879	1331660	-	2090	protein_coding	leucine-rich repeat-containing protein 15-like && - && PF13306:BspA type Leucine rich repeat region (6 copies)|PF13855:Leucine rich repeat	-
107989595	283.421	365.295	229.412	214.538	87.3191	87.1804	292.709	129.679	1.17376	0.00414421	0.117276	LOC107989595	NC_024321.1	15639474	15642632	+	1673	protein_coding	T-cell immunoglobulin and mucin domain-containing protein 4-like && sp|Q96H15|TIMD4_HUMAN T-cell immunoglobulin and mucin domain-containing protein 4 OS=Homo sapiens OX=9606 GN=TIMD4 PE=1 SV=2 && PF07686:Immunoglobulin V-set domain	-
103388504	19.2291	33.0462	5.7835	53.904	118.303	39.3167	19.353	70.508	-1.8537	0.00414579	0.117276	nphs1	NC_024319.1	10589433	10737171	+	8827	protein_coding	NPHS1%2C nephrin%2C transcript variant X7 && sp|O60500|NPHN_HUMAN Nephrin OS=Homo sapiens OX=9606 GN=NPHS1 PE=1 SV=1 && PF07679:Immunoglobulin I-set domain|PF00041:Fibronectin type III domain|PF08205:CD80-like C2-set immunoglobulin domain|PF13927:Immunoglobulin domain|PF07686:Immunoglobulin V-set domain	-
103385668	10.8686	15.1834	20.2423	25.8739	43.6595	58.1203	15.4314	42.5513	-1.47415	0.00417145	0.117658	tmem51	NC_024317.1	679384	683265	+	1968	protein_coding	transmembrane protein 51%2C transcript variant X1 && sp|Q99LG1|TMM51_MOUSE Transmembrane protein 51 OS=Mus musculus OX=10090 GN=Tmem51 PE=1 SV=1 && PF15345:Transmembrane protein 51	-
103379416	10.8686	13.3971	37.5928	70.0753	184.497	20.513	20.6195	91.695	-2.1507	0.00417178	0.117658	LOC103379416	NC_024311.1	18926516	18935390	-	6543	protein_coding	secretory carrier-associated membrane protein 5-like%2C transcript variant X1 && sp|Q6P0C7|SCAM5_DANRE Secretory carrier-associated membrane protein 5 OS=Danio rerio OX=7955 GN=scamp5 PE=2 SV=1 && PF04144:SCAMP family	-
103382391	1.6721	6.25199	12.5309	17.2493	50.7014	24.7866	6.81834	30.9124	-2.18565	0.00421099	0.118458	LOC103382391	NC_024314.1	14814829	14826422	+	2561	protein_coding	protein HID1-like && sp|Q8IV36|HID1_HUMAN Protein HID1 OS=Homo sapiens OX=9606 GN=HID1 PE=1 SV=1 && PF12722:High-temperature-induced dauer-formation protein	-
103378132	3110.1	2776.78	3804.58	5822.72	8960.06	3829.1	3230.49	6203.96	-0.941235	0.00421269	0.118458	phkg1	NC_024310.1	12174580	12179454	-	2376	protein_coding	phosphorylase kinase catalytic subunit gamma 1%2C transcript variant X1 && sp|P00518|PHKG1_RABIT Phosphorylase b kinase gamma catalytic chain, skeletal muscle/heart isoform OS=Oryctolagus cuniculus OX=9986 GN=PHKG1 PE=1 SV=2 && PF00069:Protein kinase domain	-
103389716	10.8686	11.6108	35.6649	31.2643	70.4186	92.3087	19.3815	64.6639	-1.74768	0.00425523	0.119323	slitrk6	NC_024320.1	13857378	13871395	-	4226	protein_coding	SLIT and NTRK like family member 6%2C transcript variant X1 && sp|Q9H5Y7|SLIK6_HUMAN SLIT and NTRK-like protein 6 OS=Homo sapiens OX=9606 GN=SLITRK6 PE=2 SV=3 && PF13855:Leucine rich repeat	-
103388796	387.091	360.829	360.505	452.794	656.301	636.759	369.475	581.951	-0.654822	0.00425611	0.119323	znf236	NC_024319.1	17011125	17093778	+	11232	protein_coding	zinc finger protein 236%2C transcript variant X2 && sp|Q9UL36|ZN236_HUMAN Zinc finger protein 236 OS=Homo sapiens OX=9606 GN=ZNF236 PE=1 SV=2 && PF00096:Zinc finger, C2H2 type	-
novel.357	71.9002	61.6268	50.1237	25.8739	35.2093	27.3507	61.2169	29.478	1.06757	0.00427274	0.119611	-	NC_024321.1	15894718	15896239	+	1382	-	- && - && -	-
103393598	5.85234	6.25199	10.6031	25.8739	26.7591	19.6583	7.56914	24.0971	-1.67244	0.00428017	0.119642	LOC103393598	NC_024323.1	14739170	14747322	-	1736	protein_coding	cytochrome b561 && sp|Q95245|CY561_PIG Transmembrane ascorbate-dependent reductase CYB561 OS=Sus scrofa OX=9823 GN=CYB561 PE=2 SV=1 && PF03188:Eukaryotic cytochrome b561	-
103395475	67.72	50.9091	48.1959	26.952	29.5758	21.3678	55.6083	25.9652	1.11367	0.00433632	0.120946	LOC103395475	NC_024325.1	14162588	14173181	-	4616	protein_coding	MAP7 domain-containing protein 2-like%2C transcript variant X1 && sp|A2AG50|MA7D2_MOUSE MAP7 domain-containing protein 2 OS=Mus musculus OX=10090 GN=Map7d2 PE=1 SV=1 && PF05672:MAP7 (E-MAP-115) family	-
103378490	34.278	27.6874	39.5206	77.6218	115.486	47.0091	33.8287	80.0391	-1.23232	0.00433964	0.120946	sptssb	NC_024310.1	17438385	17446748	+	7313	protein_coding	serine palmitoyltransferase small subunit B%2C transcript variant X1 && sp|Q1RLT2|SPTSB_DANRE Serine palmitoyltransferase small subunit B OS=Danio rerio OX=7955 GN=sptssb PE=3 SV=1 && -	-
103380359	2208.84	2613.33	2720.18	1586.94	1944.96	1336.77	2514.12	1622.89	0.632292	0.00434783	0.120966	dusp8	NC_024312.1	15465014	15503945	+	9855	protein_coding	dual specificity phosphatase 8%2C transcript variant X4 && sp|Q13202|DUS8_HUMAN Dual specificity protein phosphatase 8 OS=Homo sapiens OX=9606 GN=DUSP8 PE=1 SV=2 && PF00782:Dual specificity phosphatase, catalytic domain	-
103386554	156.341	171.483	131.093	241.49	268.999	222.225	152.972	244.238	-0.671465	0.0043532	0.120966	LOC103386554	NC_024317.1	15353063	15365582	-	3178	protein_coding	tetraspanin-2-like && sp|Q922J6|TSN2_MOUSE Tetraspanin-2 OS=Mus musculus OX=10090 GN=Tspan2 PE=1 SV=1 && PF00335:Tetraspanin family	-
103383352	67.72	75.0239	41.4485	122.901	88.7274	194.019	61.3974	135.216	-1.14372	0.0043749	0.121391	ednra	NC_024315.1	2789505	2799744	+	3219	protein_coding	endothelin receptor type A%2C transcript variant X1 && sp|P25101|EDNRA_HUMAN Endothelin-1 receptor OS=Homo sapiens OX=9606 GN=EDNRA PE=1 SV=1 && PF00001:7 transmembrane receptor (rhodopsin family)	-
103398380	61.8676	53.5885	26.0258	198.367	287.308	32.479	47.1606	172.718	-1.86748	0.00438545	0.121505	csrp3	NW_007585109.1	543761	548175	-	1936	protein_coding	cysteine and glycine rich protein 3 && sp|P50462|CSRP3_MOUSE Cysteine and glycine-rich protein 3 OS=Mus musculus OX=10090 GN=Csrp3 PE=1 SV=1 && PF00412:LIM domain	-
103398298	35.1141	41.9777	34.701	78.6999	91.5442	56.4109	37.2642	75.5516	-1.01004	0.00439737	0.121656	LOC103398298	NC_024328.1	20522632	20531204	+	2834	protein_coding	serine/threonine-protein kinase PLK2 && sp|Q9R012|PLK2_RAT Serine/threonine-protein kinase PLK2 OS=Rattus norvegicus OX=10116 GN=Plk2 PE=1 SV=1 && PF00659:POLO box duplicated region|PF00069:Protein kinase domain	-
103388696	721.51	1076.24	355.686	427.998	114.078	251.285	717.811	264.454	1.439	0.00441159	0.121871	LOC103388696	NC_024319.1	14662600	14673560	-	1783	protein_coding	cathepsin K && sp|P43235|CATK_HUMAN Cathepsin K OS=Homo sapiens OX=9606 GN=CTSK PE=1 SV=1 && PF08246:Cathepsin propeptide inhibitor domain (I29)|PF00112:Papain family cysteine protease	-
112487620	7.52444	4.46571	16.3866	10.7808	83.0939	39.3167	9.45892	44.3971	-2.22916	0.00442284	0.122	LOC112487620	NC_024307.1	4248025	4248825	-	610	lncRNA	uncharacterized LOC112487620 && - && -	-
103377506	458.155	455.502	561	375.172	176.046	237.609	491.552	262.943	0.900268	0.00442919	0.122	LOC103377506	NC_024309.1	15975960	15982918	-	3918	protein_coding	uncharacterized LOC103377506 && sp|Q6A0A2|LAR4B_MOUSE La-related protein 4B OS=Mus musculus OX=10090 GN=Larp4b PE=1 SV=2 && -	-
103387207	56.8513	75.917	61.6907	94.8711	126.753	129.061	64.8197	116.895	-0.850954	0.00444269	0.122074	LOC103387207	NC_024318.1	6113961	6143203	+	4978	protein_coding	serine/threonine-protein kinase MARK1%2C transcript variant X3 && sp|Q8VHJ5|MARK1_MOUSE Serine/threonine-protein kinase MARK1 OS=Mus musculus OX=10090 GN=Mark1 PE=1 SV=2 && PF00069:Protein kinase domain|PF02149:Kinase associated domain 1	-
103378937	40.1304	44.6571	46.268	60.3725	138.02	87.1804	43.6852	95.1911	-1.11669	0.00444482	0.122074	tmco3	NC_024311.1	8071011	8079702	+	3417	protein_coding	transmembrane and coiled-coil domains 3%2C transcript variant X2 && sp|Q6UWJ1|TMCO3_HUMAN Transmembrane and coiled-coil domain-containing protein 3 OS=Homo sapiens OX=9606 GN=TMCO3 PE=1 SV=1 && PF00999:Sodium/hydrogen exchanger family	-
112488718	5.85234	7.14513	4.81959	15.0931	35.2093	17.0942	5.93902	22.4655	-1.89784	0.00448039	0.122607	LOC112488718	NC_024326.1	2948518	2951950	-	2575	protein_coding	endochitinase A-like%2C transcript variant X1 && - && -	-
novel.22	3873.41	4106.67	5968.58	3512.39	1146.41	1493.18	4649.55	2050.66	1.18082	0.00448217	0.122607	-	NC_024307.1	27131364	27132998	+	1273	-	- && - && PF00240:Ubiquitin family	-
107988838	232.422	218.82	239.052	359.001	387.302	303.422	230.098	349.908	-0.602071	0.0044837	0.122607	tnfrsf12a	NC_024314.1	5316032	5327024	+	2360	protein_coding	TNF receptor superfamily member 12A && - && PF12191:Tumour necrosis factor receptor stn_TNFRSF12A_TNFR domain	-
103381952	15.8849	13.3971	51.0876	45.2794	107.036	103.42	26.7899	85.2452	-1.67514	0.00449419	0.122715	LOC103381952	NC_024314.1	9325120	9331995	+	3266	protein_coding	disintegrin and metalloproteinase domain-containing protein 9-like && sp|O43184|ADA12_HUMAN Disintegrin and metalloproteinase domain-containing protein 12 OS=Homo sapiens OX=9606 GN=ADAM12 PE=1 SV=3 && PF00200:Disintegrin|PF01421:Reprolysin (M12B) family zinc metalloprotease|PF08516:ADAM cysteine-rich|PF01562:Reprolysin family propeptide	-
103382397	19.2291	47.3365	34.701	126.135	159.146	34.1884	33.7556	106.49	-1.65297	0.00450836	0.122925	stambpl1	NC_024314.1	14398907	14404853	-	2357	protein_coding	STAM binding protein like 1%2C transcript variant X1 && sp|Q96FJ0|STALP_HUMAN AMSH-like protease OS=Homo sapiens OX=9606 GN=STAMBPL1 PE=1 SV=2 && PF08969:USP8 dimerisation domain|PF01398:JAB1/Mov34/MPN/PAD-1 ubiquitin protease	-
103384022	30.9338	29.4737	40.4845	54.9821	76.0521	71.7956	33.6307	67.61	-1.0082	0.00461142	0.125477	LOC103384022	NC_024315.1	13537042	13563000	+	4729	protein_coding	coiled-coil domain-containing protein 85A-like%2C transcript variant X2 && sp|Q96PX6|CC85A_HUMAN Coiled-coil domain-containing protein 85A OS=Homo sapiens OX=9606 GN=CCDC85A PE=1 SV=3 && PF10226:CCDC85 family	-
103391814	231.586	319.745	184.108	172.493	88.7274	105.129	245.146	122.117	1.00333	0.00461526	0.125477	p2ry8	NC_024322.1	5378217	5381673	+	1589	protein_coding	P2Y receptor family member 8 && sp|Q5ZI82|P2RY8_CHICK P2Y purinoceptor 8 OS=Gallus gallus OX=9031 GN=P2RY8 PE=2 SV=1 && PF00001:7 transmembrane receptor (rhodopsin family)	-
103385012	468.187	407.273	462.68	277.067	291.533	331.627	446.047	300.076	0.570099	0.0046233	0.125514	pc	NC_024307.1	20965062	21201127	-	4463	protein_coding	pyruvate carboxylase%2C transcript variant X1 && sp|Q29RK2|PYC_BOVIN Pyruvate carboxylase, mitochondrial OS=Bos taurus OX=9913 GN=PC PE=2 SV=2 && PF02785:Biotin carboxylase C-terminal domain|PF00289:Biotin carboxylase, N-terminal domain|PF02436:Conserved carboxylase domain|PF02786:Carbamoyl-phosphate synthase L chain, ATP binding domain|PF00364:Biotin-requiring enzyme|PF00682:HMGL-like	-
103386641	111.195	121.467	139.768	227.475	252.099	162.395	124.143	213.99	-0.781848	0.00465948	0.126315	dhrs3	NC_024317.1	17085735	17093288	-	2030	protein_coding	dehydrogenase/reductase 3 && sp|O88876|DHRS3_MOUSE Short-chain dehydrogenase/reductase 3 OS=Mus musculus OX=10090 GN=Dhrs3 PE=1 SV=2 && PF00106:short chain dehydrogenase	-
103377741	171.39	191.132	115.67	109.964	36.6177	28.2054	159.397	58.2625	1.45231	0.00468525	0.126831	pipox	NC_024310.1	3949039	3969652	-	1520	protein_coding	pipecolic acid and sarcosine oxidase && sp|Q29RU9|SOX_BOVIN Peroxisomal sarcosine oxidase OS=Bos taurus OX=9913 GN=PIPOX PE=2 SV=2 && PF01266:FAD dependent oxidoreductase	-
103382721	776.689	819.011	682.454	492.683	546.448	314.533	759.385	451.222	0.753928	0.00472247	0.127535	magi2	NC_024314.1	19906696	20089122	-	7059	protein_coding	membrane associated guanylate kinase%2C WW and PDZ domain containing 2%2C transcript variant X1 && sp|Q86UL8|MAGI2_HUMAN Membrane-associated guanylate kinase, WW and PDZ domain-containing protein 2 OS=Homo sapiens OX=9606 GN=MAGI2 PE=1 SV=3 && PF16663:Unstructured region on MAGI|PF00397:WW domain|PF17820:PDZ domain|PF00625:Guanylate kinase|PF00595:PDZ domain	-
103390950	1130.34	1241.47	908.01	744.954	640.809	773.513	1093.27	719.759	0.602193	0.00472477	0.127535	slc43a1	NC_024321.1	10438876	10457899	+	5230	protein_coding	solute carrier family 43 member 1%2C transcript variant X3 && sp|Q8BSM7|LAT3_MOUSE Large neutral amino acids transporter small subunit 3 OS=Mus musculus OX=10090 GN=Slc43a1 PE=1 SV=1 && PF07690:Major Facilitator Superfamily	-
103390753	1050.08	1050.33	1007.29	1359.46	1402.74	1473.52	1035.9	1411.91	-0.446913	0.00477259	0.128642	LOC103390753	NC_024321.1	7692170	7749262	-	6593	protein_coding	vascular endothelial growth factor receptor kdr-like%2C transcript variant X1 && sp|Q8AXB3|VGFR4_DANRE Vascular endothelial growth factor receptor kdr-like OS=Danio rerio OX=7955 GN=kdrl PE=1 SV=1 && PF07679:Immunoglobulin I-set domain|PF17988:VEGFR-2 Transmembrane domain|PF07714:Protein tyrosine kinase	-
103385587	3.3442	0.893142	4.81959	18.3274	14.0837	12.8207	3.01897	15.0772	-2.32819	0.00479055	0.128781	slc13a3	NC_024316.1	20725773	20732807	-	1697	protein_coding	solute carrier family 13 member 3 && sp|Q8WWT9|S13A3_HUMAN Solute carrier family 13 member 3 OS=Homo sapiens OX=9606 GN=SLC13A3 PE=1 SV=1 && PF00939:Sodium:sulfate symporter transmembrane region	-
103383568	40.9664	6.25199	0	0	0	0.85471	15.7395	0.284903	5.33493	0.0047914	0.128781	LOC103383568	NC_024315.1	5941990	5944657	+	1574	protein_coding	N-acetylmuramoyl-L-alanine amidase-like && sp|Q8VCS0|PGRP2_MOUSE N-acetylmuramoyl-L-alanine amidase OS=Mus musculus OX=10090 GN=Pglyrp2 PE=1 SV=1 && PF01510:N-acetylmuramoyl-L-alanine amidase	-
103394551	31.7699	4.46571	0.963917	1.07808	0	0	12.3998	0.35936	4.9924	0.00481412	0.128858	LOC103394551	NC_024324.1	12172140	12174088	-	1285	protein_coding	1-phosphatidylinositol phosphodiesterase-like && sp|P08954|PLC_BACTU 1-phosphatidylinositol phosphodiesterase OS=Bacillus thuringiensis OX=1428 PE=1 SV=1 && PF00388:Phosphatidylinositol-specific phospholipase C, X domain	-
103395435	151.325	265.263	217.845	462.497	445.046	277.781	211.478	395.108	-0.90049	0.00481756	0.128858	LOC103395435	NC_024325.1	13910117	13917150	-	1341	protein_coding	myelin proteolipid protein-like%2C transcript variant X1 && sp|P79826|MYPR_ONCMY Myelin proteolipid protein OS=Oncorhynchus mykiss OX=8022 GN=plp PE=2 SV=1 && PF01275:Myelin proteolipid protein (PLP or lipophilin)	-
103390785	432.237	422.456	303.634	242.568	171.821	262.396	386.109	225.595	0.771397	0.00481761	0.128858	tbc1d9b	NC_024321.1	8360566	8368924	-	4797	protein_coding	TBC1 domain family member 9B%2C transcript variant X1 && sp|Q5SVR0|TBC9B_MOUSE TBC1 domain family member 9B OS=Mus musculus OX=10090 GN=Tbc1d9b PE=1 SV=1 && PF00566:Rab-GTPase-TBC domain|PF02893:GRAM domain	-
103385584	13.3768	11.6108	3.85567	15.0931	28.1674	81.1975	9.61443	41.486	-2.11199	0.00482159	0.128858	LOC103385584	NC_024316.1	20448237	20464972	+	5319	protein_coding	collagen alpha-1(II) chain-like && sp|P02459|CO2A1_BOVIN Collagen alpha-1(II) chain OS=Bos taurus OX=9913 GN=COL2A1 PE=1 SV=4 && PF01410:Fibrillar collagen C-terminal domain|PF01391:Collagen triple helix repeat (20 copies)|PF00093:von Willebrand factor type C domain	-
103386640	331.075	434.067	305.562	511.01	602.783	558.126	356.901	557.306	-0.642122	0.00485513	0.129562	cldn19	NC_024317.1	17056641	17065264	-	2539	protein_coding	claudin 19%2C transcript variant X2 && sp|Q9ET38|CLD19_MOUSE Claudin-19 OS=Mus musculus OX=10090 GN=Cldn19 PE=1 SV=3 && PF00822:PMP-22/EMP/MP20/Claudin family	-
103389614	45.1466	5.35885	1.92783	2.15616	0	0.85471	17.4778	1.00362	4.06982	0.00486166	0.129562	LOC103389614	NC_024307.1	28739289	28742983	+	1946	protein_coding	fibrinogen alpha chain-like%2C transcript variant X2 && sp|P14448|FIBA_CHICK Fibrinogen alpha chain OS=Gallus gallus OX=9031 GN=FGA PE=1 SV=4 && PF08702:Fibrinogen alpha/beta chain family	-
103384748	5.85234	0	12.5309	18.3274	42.2512	38.462	6.12776	33.0135	-2.43801	0.00488015	0.129871	LOC103384748	NC_024316.1	5920875	5928884	+	5891	protein_coding	E3 ubiquitin/ISG15 ligase TRIM25-like && sp|Q14258|TRI25_HUMAN E3 ubiquitin/ISG15 ligase TRIM25 OS=Homo sapiens OX=9606 GN=TRIM25 PE=1 SV=2 && PF00643:B-box zinc finger|PF00622:SPRY domain|PF13765:SPRY-associated domain|PF13445:RING-type zinc-finger	-
112487581	15.8849	8.03828	10.6031	2.15616	0	1.70942	11.5088	1.28853	3.06026	0.004896	0.129998	LOC112487581	NC_024307.1	1733036	1735212	+	901	lncRNA	uncharacterized LOC112487581 && - && -	-
novel.15	480.728	454.609	685.345	544.431	1150.64	2238.49	540.228	1311.19	-1.27987	0.00489869	0.129998	-	NC_024307.1	20423336	20458956	+	3485	-	- && - && -	-
103380628	13.3768	10.7177	18.3144	24.7959	43.6595	43.5902	14.1363	37.3485	-1.40461	0.00492037	0.130171	frk	NC_024313.1	907369	918354	+	2854	protein_coding	fyn related Src family tyrosine kinase && sp|Q62662|FRK_RAT Tyrosine-protein kinase FRK OS=Rattus norvegicus OX=10116 GN=Frk PE=1 SV=3 && PF07714:Protein tyrosine kinase|PF00017:SH2 domain|PF00018:SH3 domain	-
103397746	23.4094	36.6188	79.0412	187.586	319.7	33.3337	46.3565	180.207	-1.95767	0.00492673	0.130171	LOC103397746	NC_024328.1	9488221	9490276	+	777	protein_coding	myosin regulatory light chain 2%2C atrial isoform && sp|F1SSF9|MLRA_PIG Myosin regulatory light chain 2, atrial isoform OS=Sus scrofa OX=9823 GN=MYL7 PE=1 SV=3 && PF00036:EF hand	-
103386740	148.817	184.88	130.129	109.964	64.7851	45.2996	154.609	73.3497	1.07907	0.00492947	0.130171	LOC103386740	NC_024317.1	19272549	19290992	-	2785	protein_coding	proto-oncogene tyrosine-protein kinase Src-like%2C transcript variant X1 && sp|Q1JPZ3|SRC_DANRE Proto-oncogene tyrosine-protein kinase Src OS=Danio rerio OX=7955 GN=src PE=1 SV=2 && PF00017:SH2 domain|PF00018:SH3 domain|PF07714:Protein tyrosine kinase	-
103397519	7991.79	8366.95	7951.36	6044.8	5909.53	6287.25	8103.37	6080.53	0.414242	0.0049328	0.130171	LOC103397519	NC_024328.1	3912026	3924653	+	4429	protein_coding	ubiquitin-associated protein 2-like%2C transcript variant X1 && sp|Q91VX2|UBAP2_MOUSE Ubiquitin-associated protein 2 OS=Mus musculus OX=10090 GN=Ubap2 PE=1 SV=1 && PF12478:Ubiquitin-associated protein 2	-
112487950	44.3106	46.4434	86.7526	79.778	118.303	282.909	59.1688	160.33	-1.44426	0.00494146	0.130178	LOC112487950	NC_024319.1	16332981	16334297	+	1196	lncRNA	uncharacterized LOC112487950 && - && -	-
103389774	5.01629	5.35885	21.2062	34.4986	32.3926	42.7355	10.5271	36.5422	-1.81337	0.00494688	0.130178	LOC103389774	NC_024320.1	15897908	15900687	-	1489	protein_coding	claudin-10-like && - && PF00822:PMP-22/EMP/MP20/Claudin family	-
103395738	92.8014	116.108	100.247	149.853	181.68	171.797	103.052	167.777	-0.702194	0.00495769	0.130281	LOC103395738	NC_024308.1	6701665	6706240	-	2826	protein_coding	N-acetyllactosaminide beta-1%2C3-N-acetylglucosaminyltransferase 3-like && sp|Q9Y2A9|B3GN3_HUMAN N-acetyllactosaminide beta-1,3-N-acetylglucosaminyltransferase 3 OS=Homo sapiens OX=9606 GN=B3GNT3 PE=1 SV=2 && PF01762:Galactosyltransferase	-
103392747	271.716	312.6	339.299	461.419	640.809	413.68	307.871	505.303	-0.712619	0.00496849	0.130381	arhgap23	NC_024323.1	4072059	4107970	+	11702	protein_coding	Rho GTPase activating protein 23%2C transcript variant X3 && sp|Q9P227|RHG23_HUMAN Rho GTPase-activating protein 23 OS=Homo sapiens OX=9606 GN=ARHGAP23 PE=1 SV=2 && PF17820:PDZ domain|PF00169:PH domain|PF00620:RhoGAP domain	-
103386119	66.0479	94.673	83.8608	168.181	166.188	111.967	81.5272	148.779	-0.864288	0.0049753	0.130381	LOC103386119	NC_024317.1	6016050	6092479	-	8442	protein_coding	disks large-associated protein 4-like%2C transcript variant X1 && sp|P97839|DLGP4_RAT Disks large-associated protein 4 OS=Rattus norvegicus OX=10116 GN=Dlgap4 PE=1 SV=1 && PF03359:Guanylate-kinase-associated protein (GKAP) protein	-
novel.141	7.52444	0.893142	4.81959	5.3904	45.0679	30.7696	4.41239	27.076	-2.60593	0.00502412	0.131477	-	NC_024313.1	6007016	6009981	-	1276	-	- && - && -	-
103388257	156.341	169.697	173.505	223.163	259.14	300.858	166.514	261.054	-0.650971	0.00504827	0.131926	LOC103388257	NC_024307.1	27066779	27077382	-	4985	protein_coding	LIM domain-containing protein ajuba && sp|E1BKA3|AJUBA_BOVIN LIM domain-containing protein ajuba OS=Bos taurus OX=9913 GN=AJUBA PE=3 SV=1 && PF00412:LIM domain	-
103393864	30.9338	32.1531	29.8814	43.1232	61.9684	128.207	30.9895	77.766	-1.33554	0.00506544	0.132192	LOC103393864	NC_024324.1	995493	1119019	-	3410	protein_coding	nectin-2-like%2C transcript variant X1 && sp|P32507|NECT2_MOUSE Nectin-2 OS=Mus musculus OX=10090 GN=Nectin2 PE=1 SV=2 && PF07686:Immunoglobulin V-set domain|PF08205:CD80-like C2-set immunoglobulin domain	-
103380376	1818.41	1747.88	1416.96	1152.47	1137.96	706.845	1661.08	999.093	0.734601	0.00509669	0.132824	tmem86a	NC_024312.1	15119011	15127307	-	4547	protein_coding	transmembrane protein 86A && sp|Q3MHQ7|TM86A_BOVIN Lysoplasmalogenase-like protein TMEM86A OS=Bos taurus OX=9913 GN=TMEM86A PE=2 SV=1 && PF07947:YhhN family	-
103396060	30.0978	16.9697	47.232	102.418	164.78	34.1884	31.4331	100.462	-1.67151	0.00513008	0.133509	thap4	NC_024326.1	3916188	3919369	+	1440	protein_coding	THAP domain containing 4 && sp|Q8WY91|THAP4_HUMAN Peroxynitrite isomerase THAP4 OS=Homo sapiens OX=9606 GN=THAP4 PE=1 SV=2 && PF08768:Domain of unknown function (DUF1794)	-
103392700	239.946	319.745	307.49	442.013	415.47	457.27	289.06	438.251	-0.601979	0.00514282	0.133657	LOC103392700	NC_024323.1	3439897	3442269	-	1669	protein_coding	claudin-6-like && sp|P56747|CLD6_HUMAN Claudin-6 OS=Homo sapiens OX=9606 GN=CLDN6 PE=1 SV=2 && PF00822:PMP-22/EMP/MP20/Claudin family	-
103386003	1466.43	1564.78	1118.14	1059.75	657.71	772.658	1383.12	830.04	0.736185	0.00515565	0.133806	LOC103386003	NC_024317.1	4393408	4410696	+	6426	protein_coding	extended synaptotagmin-1 && sp|Q3U7R1|ESYT1_MOUSE Extended synaptotagmin-1 OS=Mus musculus OX=10090 GN=Esyt1 PE=1 SV=2 && PF17047:Synaptotagmin-like mitochondrial-lipid-binding domain|PF00168:C2 domain	-
103384557	14.2128	46.4434	55.9072	114.277	156.329	62.3938	38.8545	111	-1.5133	0.00520819	0.134984	LOC103384557	NC_024316.1	2457411	2463173	+	1216	protein_coding	troponin I%2C slow skeletal muscle-like%2C transcript variant X3 && sp|P19237|TNNI1_HUMAN Troponin I, slow skeletal muscle OS=Homo sapiens OX=9606 GN=TNNI1 PE=1 SV=3 && PF00992:Troponin	-
103391326	3224.64	2826.79	2419.43	2232.71	1468.93	1542.75	2823.62	1748.13	0.691642	0.00522607	0.135225	LOC103391326	NC_024321.1	18283860	18287451	-	1061	protein_coding	transmembrane protein 182-like && sp|B2RVY9|TM182_MOUSE Transmembrane protein 182 OS=Mus musculus OX=10090 GN=Tmem182 PE=1 SV=1 && PF13903:PMP-22/EMP/MP20/Claudin tight junction	-
103397924	226.569	246.507	209.17	163.868	77.4605	125.642	227.415	122.324	0.888376	0.00523454	0.135225	LOC103397924	NC_024328.1	12917970	12951221	+	3998	protein_coding	protein FAM214B-like%2C transcript variant X3 && sp|Q8BR27|F214B_MOUSE Protein FAM214B OS=Mus musculus OX=10090 GN=Fam214b PE=1 SV=1 && PF13889:Chromosome segregation during meiosis|PF13915:Domain of unknown function (DUF4210)	-
103382287	1194.71	1318.28	1116.22	898.041	759.112	879.497	1209.74	845.55	0.515838	0.00523902	0.135225	traf3	NC_024307.1	16695849	16702180	-	2666	protein_coding	TNF receptor associated factor 3%2C transcript variant X1 && sp|Q60803|TRAF3_MOUSE TNF receptor-associated factor 3 OS=Mus musculus OX=10090 GN=Traf3 PE=1 SV=2 && PF02176:TRAF-type zinc finger	-
103387466	272.552	398.341	277.608	226.397	118.303	165.814	316.167	170.171	0.890239	0.00525933	0.135564	pik3ap1	NC_024318.1	10859971	10870144	-	3971	protein_coding	phosphoinositide-3-kinase adaptor protein 1%2C transcript variant X1 && sp|Q6ZUJ8|BCAP_HUMAN Phosphoinositide 3-kinase adapter protein 1 OS=Homo sapiens OX=9606 GN=PIK3AP1 PE=1 SV=2 && PF18567:Toll/interleukin-1 receptor domain|PF14545:Dof, BCAP, and BANK (DBB) motif,	-
103381773	350.305	329.569	288.211	242.568	188.722	189.746	322.695	207.012	0.640433	0.00528095	0.135858	LOC103381773	NC_024314.1	5941700	5959754	-	2583	protein_coding	cytohesin-1-like%2C transcript variant X3 && sp|Q76MZ1|CYH1_CHLAE Cytohesin-1 OS=Chlorocebus aethiops OX=9534 GN=CYTH1 PE=2 SV=1 && PF00169:PH domain|PF01369:Sec7 domain	-
103382637	523.367	526.954	502.201	354.689	360.543	384.62	517.507	366.617	0.49649	0.00529006	0.135858	rnpepl1	NC_024314.1	18650605	18657089	+	4643	protein_coding	arginyl aminopeptidase like 1 && sp|Q9HAU8|RNPL1_HUMAN Aminopeptidase RNPEPL1 OS=Homo sapiens OX=9606 GN=RNPEPL1 PE=1 SV=3 && PF01433:Peptidase family M1 domain|PF17900:Peptidase M1 N-terminal domain|PF09127:Leukotriene A4 hydrolase, C-terminal	-
103379276	861.966	917.257	653.536	606.96	367.585	470.091	810.92	481.545	0.750728	0.00529232	0.135858	dennd5a	NC_024311.1	15615640	15639110	+	5275	protein_coding	DENN domain containing 5A%2C transcript variant X1 && sp|Q6IQ26|DEN5A_HUMAN DENN domain-containing protein 5A OS=Homo sapiens OX=9606 GN=DENND5A PE=1 SV=2 && PF02759:RUN domain|PF03456:uDENN domain|PF01477:PLAT/LH2 domain|PF03455:dDENN domain|PF02141:DENN (AEX-3) domain	-
103384222	1147.9	1518.34	738.361	771.906	174.638	380.346	1134.87	442.297	1.35844	0.00534466	0.136747	LOC103384222	NC_024315.1	17769522	17773305	+	2117	protein_coding	CD209 antigen-like && sp|Q6ZS10|CL17A_HUMAN C-type lectin domain family 17, member A OS=Homo sapiens OX=9606 GN=CLEC17A PE=1 SV=2 && PF00059:Lectin C-type domain	-
103383383	2.50815	0	0	12.937	8.45023	9.40181	0.836049	10.263	-3.55843	0.00534799	0.136747	map1lc3c	NC_024315.1	3190257	3192371	-	824	protein_coding	microtubule associated protein 1 light chain 3 gamma && sp|Q9BXW4|MLP3C_HUMAN Microtubule-associated proteins 1A/1B light chain 3C OS=Homo sapiens OX=9606 GN=MAP1LC3C PE=1 SV=1 && PF02991:Autophagy protein Atg8 ubiquitin like	-
103396801	9.19654	7.14513	4.81959	12.937	28.1674	33.3337	7.05375	24.8127	-1.80958	0.00534872	0.136747	LOC103396801	NC_024326.1	14798353	14801912	+	3463	lncRNA	uncharacterized LOC103396801%2C transcript variant X1 && - && -	-
103376738	367.025	332.249	205.314	574.617	637.992	416.244	301.53	542.951	-0.846216	0.00535798	0.136799	LOC103376738	NC_024308.1	18629821	18639446	-	2627	protein_coding	angiopoietin-related protein 1-like%2C transcript variant X1 && sp|O95841|ANGL1_HUMAN Angiopoietin-related protein 1 OS=Homo sapiens OX=9606 GN=ANGPTL1 PE=2 SV=1 && PF00147:Fibrinogen beta and gamma chains, C-terminal globular domain	-
112486935	76.0805	56.2679	41.4485	29.1082	15.4921	28.2054	57.9323	24.2686	1.23919	0.00537911	0.136901	LOC112486935	NC_024310.1	17661961	17677041	-	8186	lncRNA	uncharacterized LOC112486935 && - && -	-
103386714	509.99	390.303	627.51	578.929	1201.34	1148.73	509.268	976.334	-0.938919	0.00537968	0.136901	LOC103386714	NC_024317.1	18396201	18409032	+	5181	protein_coding	protein-glutamine gamma-glutamyltransferase 5-like%2C transcript variant X2 && sp|O43548|TGM5_HUMAN Protein-glutamine gamma-glutamyltransferase 5 OS=Homo sapiens OX=9606 GN=TGM5 PE=1 SV=4 && PF00868:Transglutaminase family|PF01841:Transglutaminase-like superfamily	-
103390197	643.758	672.536	715.227	527.182	449.271	415.389	677.173	463.947	0.545889	0.00538375	0.136901	nacc2	NC_024320.1	23671828	23713694	+	8312	protein_coding	NACC family member 2%2C transcript variant X2 && sp|Q9DCM7|NACC2_MOUSE Nucleus accumbens-associated protein 2 OS=Mus musculus OX=10090 GN=Nacc2 PE=2 SV=1 && PF00651:BTB/POZ domain|PF10523:BEN domain	-
103399398	485.744	491.228	482.923	655.473	650.668	763.256	486.632	689.799	-0.504586	0.00540951	0.137289	LOC103399398	NC_024308.1	11220174	11232549	-	3541	protein_coding	protein Niban-like%2C transcript variant X1 && sp|Q3UW53|NIBA1_MOUSE Protein Niban 1 OS=Mus musculus OX=10090 GN=Niban1 PE=1 SV=2 && -	-
103379203	15.8849	17.8628	3.85567	22.6397	52.1098	53.8467	12.5345	42.8654	-1.76571	0.00541945	0.137289	LOC103379203	NC_024311.1	14473431	14484779	+	3671	protein_coding	anoctamin-9-like%2C transcript variant X1 && sp|A1A5B4|ANO9_HUMAN Anoctamin-9 OS=Homo sapiens OX=9606 GN=ANO9 PE=1 SV=3 && PF04547:Calcium-activated chloride channel	-
103389874	5098.23	5214.16	5528.07	3696.74	3688.53	4202.61	5280.15	3862.62	0.450746	0.00542304	0.137289	cnppd1	NC_024320.1	16871164	16875407	-	2543	protein_coding	cyclin Pas1/PHO80 domain containing 1 && sp|Q5ZJH7|CNPD1_CHICK Protein CNPPD1 OS=Gallus gallus OX=9031 GN=CNPPD1 PE=2 SV=1 && PF08613:Cyclin	-
103398206	57.6874	55.3748	51.0876	90.5588	81.6856	141.882	54.7166	104.709	-0.944191	0.00542811	0.137289	LOC103398206	NC_024308.1	10244716	10249003	-	3492	protein_coding	sphingosine 1-phosphate receptor 3-like && sp|Q99500|S1PR3_HUMAN Sphingosine 1-phosphate receptor 3 OS=Homo sapiens OX=9606 GN=S1PR3 PE=1 SV=2 && PF00001:7 transmembrane receptor (rhodopsin family)	-
103389946	28874.6	42995	50556.5	126170	178166	29718.3	40808.7	111351	-1.44817	0.00544989	0.137655	eno3	NC_024307.1	28980777	28986149	+	1831	protein_coding	enolase 3 && sp|B5DGQ7|ENOB_SALSA Beta-enolase OS=Salmo salar OX=8030 GN=ENO3 PE=1 SV=1 && PF00113:Enolase, C-terminal TIM barrel domain|PF03952:Enolase, N-terminal domain	-
103383090	1963.04	1947.94	2029.05	1405.82	1305.56	721.375	1980.01	1144.25	0.792019	0.00546614	0.137881	nav3	NC_024314.1	29457236	29560638	-	11328	protein_coding	neuron navigator 3 && sp|Q5TZ18|NAV3_DANRE Neuron navigator 3 OS=Danio rerio OX=7955 GN=nav3 PE=3 SV=1 && PF00307:Calponin homology (CH) domain	-
103384970	96.9817	109.856	157.119	164.946	228.156	284.618	121.319	225.907	-0.900184	0.00548515	0.138176	LOC103384970	NC_024316.1	10305358	10356293	+	4679	protein_coding	neural cell adhesion molecule L1-like protein && sp|O00533|NCHL1_HUMAN Neural cell adhesion molecule L1-like protein OS=Homo sapiens OX=9606 GN=CHL1 PE=1 SV=4 && PF13927:Immunoglobulin domain|PF00041:Fibronectin type III domain|PF13882:Bravo-like intracellular region|PF07679:Immunoglobulin I-set domain	-
103380477	161.357	145.582	169.649	211.304	285.899	254.704	158.863	250.636	-0.65608	0.00549683	0.138285	LOC103380477	NC_024312.1	16401859	16410714	+	3904	protein_coding	cingulin-like protein 1 && sp|Q6AW69|CGNL1_MOUSE Cingulin-like protein 1 OS=Mus musculus OX=10090 GN=Cgnl1 PE=1 SV=2 && PF01576:Myosin tail	-
103385522	4889.21	5494.61	6549.82	4213.14	3723.74	2806.87	5644.55	3581.25	0.656559	0.00552419	0.138491	LOC103385522	NC_024316.1	20091020	20122690	+	4487	protein_coding	sodium- and chloride-dependent taurine transporter%2C transcript variant X2 && sp|Q9MZ34|SC6A6_BOVIN Sodium- and chloride-dependent taurine transporter OS=Bos taurus OX=9913 GN=SLC6A6 PE=2 SV=1 && PF00209:Sodium:neurotransmitter symporter family	-
103396872	97.8177	7.14513	5.7835	1.07808	1.40837	8.5471	36.9155	3.67785	3.27449	0.00552614	0.138491	LOC103396872	NC_024327.1	347102	348159	-	786	protein_coding	protein disulfide-isomerase A4-like && sp|P08003|PDIA4_MOUSE Protein disulfide-isomerase A4 OS=Mus musculus OX=10090 GN=Pdia4 PE=1 SV=3 && PF00085:Thioredoxin	-
103388685	40.9664	28.5805	50.1237	50.6698	91.5442	154.703	39.8902	98.9722	-1.31688	0.005527	0.138491	bmper	NC_024319.1	15122127	15151194	+	5460	protein_coding	BMP binding endothelial regulator && sp|Q8CJ69|BMPER_MOUSE BMP-binding endothelial regulator protein OS=Mus musculus OX=10090 GN=Bmper PE=1 SV=1 && PF00093:von Willebrand factor type C domain|PF01826:Trypsin Inhibitor like cysteine rich domain|PF00094:von Willebrand factor type D domain|PF08742:C8 domain	-
103387818	380.402	341.18	346.046	686.738	850.657	398.295	355.876	645.23	-0.856239	0.00555883	0.13898	LOC103387818	NC_024319.1	76879	80611	-	2008	protein_coding	microfibrillar-associated protein 2-like%2C transcript variant X1 && sp|P27424|MFAP2_BOVIN Microfibrillar-associated protein 2 OS=Bos taurus OX=9913 GN=MFAP2 PE=1 SV=1 && PF05507:Microfibril-associated glycoprotein (MAGP)	-
103386113	22.5733	22.3285	9.63917	51.7479	28.1674	72.6504	18.1803	50.8552	-1.49011	0.00556128	0.13898	LOC103386113	NC_024317.1	6217740	6224167	-	2179	protein_coding	keratin%2C type II cytoskeletal 8-like && sp|P18520|ION3_CARAU Intermediate filament protein ON3 OS=Carassius auratus OX=7957 PE=2 SV=1 && PF16208:Keratin type II head|PF00038:Intermediate filament protein	-
103387897	305.994	301.882	300.742	235.022	169.005	177.78	302.873	193.935	0.641837	0.00556883	0.138985	LOC103387897	NC_024319.1	1125121	1127346	-	2226	protein_coding	cbp/p300-interacting transactivator 3-like && sp|Q9I8K7|CITE3_CHICK Cbp/p300-interacting transactivator 3 OS=Gallus gallus OX=9031 GN=CITED3 PE=2 SV=1 && PF04487:CITED	-
103398354	18.3931	27.6874	22.1701	51.7479	121.12	29.9149	22.7502	67.5942	-1.55907	0.00558864	0.139295	LOC103398354	NC_024308.1	10503108	10508385	+	1786	protein_coding	leukocyte elastase inhibitor && sp|P05619|ILEU_HORSE Leukocyte elastase inhibitor OS=Equus caballus OX=9796 GN=SERPINB1 PE=1 SV=3 && PF00079:Serpin (serine protease inhibitor)	-
103399104	0.836049	0	2.89175	6.46849	11.267	15.3848	1.2426	11.0401	-3.19155	0.00559674	0.139313	LOC103399104	NW_007585626.1	862	1489	+	423	protein_coding	4-hydroxyphenylpyruvate dioxygenase-like && sp|Q5BKL0|HPPD_XENTR 4-hydroxyphenylpyruvate dioxygenase OS=Xenopus tropicalis OX=8364 GN=hpd PE=2 SV=1 && PF00903:Glyoxalase/Bleomycin resistance protein/Dioxygenase superfamily	-
103395049	1.6721	2.67943	5.7835	9.70273	12.6753	29.0601	3.37834	17.1461	-2.37722	0.00561773	0.139506	LOC103395049	NC_024325.1	6825312	6831757	-	2254	protein_coding	zona pellucida-like domain-containing protein 1 && sp|C0H9B6|ZPLD1_SALSA Zona pellucida-like domain-containing protein 1 OS=Salmo salar OX=8030 GN=zpld1 PE=1 SV=1 && PF00100:Zona pellucida-like domain	-
103386958	1733.13	2212.31	2107.12	1328.2	946.426	1501.73	2017.52	1258.78	0.6794	0.00561929	0.139506	tnfaip3	NC_024318.1	1891696	1905042	+	5574	protein_coding	TNF alpha induced protein 3 && sp|Q60769|TNAP3_MOUSE Tumor necrosis factor alpha-induced protein 3 OS=Mus musculus OX=10090 GN=Tnfaip3 PE=1 SV=2 && PF02338:OTU-like cysteine protease|PF01754:A20-like zinc finger	-
103382833	206.504	198.277	175.433	284.613	277.449	300.858	193.405	287.64	-0.573016	0.00564037	0.139846	LOC103382833	NC_024314.1	23112246	23131222	+	4208	protein_coding	neural Wiskott-Aldrich syndrome protein-like && sp|O08816|WASL_RAT Neural Wiskott-Aldrich syndrome protein OS=Rattus norvegicus OX=10116 GN=Wasl PE=1 SV=2 && PF00568:WH1 domain|PF00786:P21-Rho-binding domain	-
103387068	333.584	267.943	229.412	434.467	387.302	504.279	276.979	442.016	-0.675209	0.00567143	0.140431	LOC103387068	NC_024307.1	25433578	25444902	-	3963	protein_coding	carboxypeptidase Z%2C transcript variant X1 && sp|Q8QGP3|CBPZ_CHICK Carboxypeptidase Z OS=Gallus gallus OX=9031 GN=CPZ PE=1 SV=1 && PF13620:Carboxypeptidase regulatory-like domain|PF00246:Zinc carboxypeptidase|PF01392:Fz domain	-
112486236	86.9491	87.5279	144.588	66.841	28.1674	11.9659	106.355	35.6581	1.58058	0.00568815	0.140497	hoxc11	NC_024316.1	13339621	13343043	-	1926	protein_coding	homeobox C11 && sp|Q1KKV2|HXCBA_TAKRU Homeobox protein Hox-C11a OS=Takifugu rubripes OX=31033 GN=hoxc11a PE=3 SV=1 && PF00046:Homeodomain|PF12045:Protein of unknown function (DUF3528)	-
103385882	657.971	643.955	387.495	376.25	119.712	264.105	563.14	253.356	1.14981	0.00568897	0.140497	LOC103385882	NC_024317.1	2851071	2855911	-	2686	protein_coding	cyclin-dependent kinase inhibitor 1-like%2C transcript variant X2 && - && PF02234:Cyclin-dependent kinase inhibitor	-
103395780	753.28	842.233	989.943	619.897	601.375	510.262	861.819	577.178	0.579091	0.00569952	0.140573	LOC103395780	NC_024325.1	17209529	17213222	+	2267	protein_coding	F-box only protein 40-like && sp|Q9UH90|FBX40_HUMAN F-box only protein 40 OS=Homo sapiens OX=9606 GN=FBXO40 PE=2 SV=2 && PF15966:F-box|PF15965:TRAF-like zinc-finger	-
103391160	76.9165	129.506	72.2938	132.604	195.764	215.387	92.9053	181.252	-0.964352	0.00572273	0.140961	LOC103391160	NC_024321.1	14852423	14858863	+	5940	protein_coding	gap junction beta-1 protein-like%2C transcript variant X3 && sp|Q6WGK6|CXB1_HORSE Gap junction beta-1 protein OS=Equus caballus OX=9796 GN=GJB1 PE=2 SV=1 && PF00029:Connexin	-
103379990	963.128	978.883	847.283	739.564	571.799	547.869	929.765	619.744	0.585353	0.00575814	0.141649	LOC103379990	NC_024312.1	7964123	7972532	+	3623	protein_coding	sorting nexin-1-like%2C transcript variant X1 && sp|Q13596|SNX1_HUMAN Sorting nexin-1 OS=Homo sapiens OX=9606 GN=SNX1 PE=1 SV=3 && PF03700:Sorting nexin, N-terminal domain|PF09325:Vps5 C terminal like|PF00787:PX domain	-
103386536	133.768	204.529	173.505	249.037	259.14	436.757	170.601	314.978	-0.888133	0.00578478	0.142119	LOC103386536	NC_024317.1	15592672	15595900	-	1024	protein_coding	cysteine and glycine-rich protein 1-like && sp|P47875|CSRP1_RAT Cysteine and glycine-rich protein 1 OS=Rattus norvegicus OX=10116 GN=Csrp1 PE=1 SV=2 && PF00412:LIM domain	-
103376695	27.5896	45.5502	37.5928	64.6849	94.3609	66.6674	36.9109	75.2377	-1.02207	0.00579461	0.142175	kiaa1211	NC_024308.1	16639242	16655510	+	5496	protein_coding	KIAA1211 ortholog%2C transcript variant X3 && sp|Q5RG44|CRACD_DANRE Capping protein inhibiting regulator of actin dynamics OS=Danio rerio OX=7955 GN=crad PE=3 SV=3 && -	-
103389739	1636.15	1530.84	1957.72	2431.07	2697.03	2281.22	1708.24	2469.78	-0.531661	0.00580231	0.142179	LOC103389739	NC_024320.1	15212361	15224256	+	2234	protein_coding	CD99 antigen-like && sp|Q6DBW9|C99L2_DANRE CD99 antigen-like protein 2 OS=Danio rerio OX=7955 GN=cd99l2 PE=2 SV=1 && PF12301:CD99 antigen like protein 2	-
103391262	243.29	221.499	250.619	352.532	316.884	398.295	238.469	355.904	-0.580503	0.00584115	0.142823	LOC103391262	NC_024321.1	16787959	16821098	+	5674	protein_coding	probable serine/threonine-protein kinase kinX%2C transcript variant X1 && sp|Q6NV74|CRCDL_HUMAN CRACD-like protein OS=Homo sapiens OX=9606 GN=CRACDL PE=1 SV=3 && PF15262:Domain of unknown function (DUF4592)	-
103386500	5.01629	8.93142	4.81959	22.6397	33.8009	12.8207	6.25577	23.0871	-1.8641	0.00584374	0.142823	cntn2	NC_024317.1	13982552	13999980	-	3628	protein_coding	contactin 2%2C transcript variant X1 && sp|P28685|CNTN2_CHICK Contactin-2 OS=Gallus gallus OX=9031 GN=CNTN2 PE=1 SV=1 && PF00041:Fibronectin type III domain|PF13927:Immunoglobulin domain|PF07679:Immunoglobulin I-set domain	-
103380888	1658.72	1743.41	1673.36	1384.26	960.51	1017.1	1691.83	1120.62	0.59395	0.00587807	0.143418	nfkbie	NC_024313.1	5437273	5445068	-	1998	protein_coding	NFKB inhibitor epsilon && sp|O00221|IKBE_HUMAN NF-kappa-B inhibitor epsilon OS=Homo sapiens OX=9606 GN=NFKBIE PE=1 SV=3 && PF12796:Ankyrin repeats (3 copies)	-
103385794	3727.11	4254.93	3522.15	9619.72	17675.1	2898.32	3834.73	10064.4	-1.39195	0.00589179	0.143418	LOC103385794	NC_024317.1	2099974	2121369	-	7854	pseudogene	- && sp|Q90339|MYSS_CYPCA Myosin heavy chain, fast skeletal muscle OS=Cyprinus carpio OX=7962 PE=2 SV=2 && PF00063:Myosin head (motor domain)|PF01576:Myosin tail	-
103386568	2.50815	0.893142	6.74742	5.3904	32.3926	23.9319	3.3829	20.5716	-2.61392	0.00589537	0.143418	LOC103386568	NC_024307.1	23864126	23870386	-	2194	protein_coding	E3 ubiquitin-protein ligase TRIM39-like && sp|Q02084|A33_PLEWA Zinc-binding protein A33 OS=Pleurodeles waltl OX=8319 PE=1 SV=2 && PF00643:B-box zinc finger|PF00622:SPRY domain|PF13765:SPRY-associated domain|PF00097:Zinc finger, C3HC4 type (RING finger)	-
103394606	774.181	769.888	762.459	971.351	1111.21	1544.46	768.843	1209.01	-0.653918	0.00590103	0.143418	LOC103394606	NC_024324.1	13336380	13348766	-	2465	protein_coding	protein NDRG1-like && sp|Q4R4Q3|NDRG1_MACFA Protein NDRG1 OS=Macaca fascicularis OX=9541 GN=Ndrg1 PE=2 SV=1 && PF03096:Ndr family	-
103380194	187.275	285.805	157.119	142.307	59.1516	94.8728	210.066	98.777	1.08378	0.00590609	0.143418	LOC103380194	NC_024312.1	12062051	12066089	+	1263	protein_coding	transcription factor PU.1-like && sp|P17433|SPI1_MOUSE Transcription factor PU.1 OS=Mus musculus OX=10090 GN=Spi1 PE=1 SV=2 && PF00178:Ets-domain	-
103393281	2.50815	0	0	18.3274	9.8586	5.12826	0.836049	11.1047	-3.66878	0.00593783	0.14379	LOC103393281	NC_024323.1	11206612	11256100	+	5945	protein_coding	protein shisa-8-like && sp|B4DS77|SHSA9_HUMAN Protein shisa-9 OS=Homo sapiens OX=9606 GN=SHISA9 PE=2 SV=3 && PF13908:Wnt and FGF inhibitory regulator	-
103386462	20.9012	19.6491	26.0258	40.9671	39.4344	74.3598	22.192	51.5871	-1.23127	0.00594068	0.14379	sh2d5	NC_024317.1	13521683	13527838	-	2545	protein_coding	SH2 domain containing 5 && sp|Q6ZV89|SH2D5_HUMAN SH2 domain-containing protein 5 OS=Homo sapiens OX=9606 GN=SH2D5 PE=1 SV=2 && PF00640:Phosphotyrosine interaction domain (PTB/PID)	-
103378555	23.4094	39.2982	34.701	44.2013	74.6437	111.967	32.4695	76.9373	-1.25157	0.00594744	0.14379	stard10	NC_024310.1	19296771	19313369	+	1562	protein_coding	StAR related lipid transfer domain containing 10 && sp|Q9JMD3|STA10_MOUSE START domain-containing protein 10 OS=Mus musculus OX=10090 GN=Stard10 PE=1 SV=1 && PF01852:START domain	-
103387913	65.2118	59.8405	68.4381	120.745	153.513	86.3257	64.4968	120.194	-0.889927	0.00595188	0.14379	LOC103387913	NC_024319.1	2788146	2793509	+	4062	protein_coding	POU domain%2C class 3%2C transcription factor 1 && sp|Q90482|PO3F1_DANRE POU domain, class 3, transcription factor 1 OS=Danio rerio OX=7955 GN=pou3f1 PE=2 SV=1 && PF00046:Homeodomain|PF00157:Pou domain - N-terminal to homeobox domain	-
103378261	114.539	102.711	93.5	60.3725	66.1935	54.7014	103.583	60.4225	0.785309	0.0059644	0.143908	sars2	NC_024310.1	14734505	14739973	+	1701	protein_coding	seryl-tRNA synthetase 2%2C mitochondrial && sp|Q9JJL8|SYSM_MOUSE Serine--tRNA ligase, mitochondrial OS=Mus musculus OX=10090 GN=Sars2 PE=1 SV=2 && PF00587:tRNA synthetase class II core domain (G, H, P, S and T)	-
103381136	2891.89	3040.25	1523.95	1706.6	787.28	1216.25	2485.37	1236.71	1.00656	0.00598525	0.144227	lgmn	NC_024307.1	15507385	15515708	+	1799	protein_coding	legumain && sp|Q4R4T8|LGMN_MACFA Legumain OS=Macaca fascicularis OX=9541 GN=LGMN PE=2 SV=1 && PF01650:Peptidase C13 family	-
103390519	0	1.78628	0	3.23424	12.6753	13.6754	0.595428	9.86165	-4.04698	0.00600752	0.144579	LOC103390519	NC_024321.1	195700	204172	-	2299	protein_coding	dynein regulatory complex subunit 4-like && sp|Q60779|DRC4_MOUSE Dynein regulatory complex subunit 4 OS=Mus musculus OX=10090 GN=Gas8 PE=1 SV=2 && PF13851:Growth-arrest specific micro-tubule binding|PF00622:SPRY domain|PF13765:SPRY-associated domain	-
103389521	105.342	109.856	151.335	153.088	216.889	420.517	122.178	263.498	-1.11262	0.00602738	0.144872	mfsd6	NC_024320.1	10167037	10181354	+	4829	protein_coding	major facilitator superfamily domain containing 6%2C transcript variant X1 && sp|A1DWM3|MFSD6_PIG Major facilitator superfamily domain-containing protein 6 OS=Sus scrofa OX=9823 GN=MFSD6 PE=2 SV=1 && PF12832:MFS_1 like family	-
103396535	134.604	85.7416	66.5103	48.5136	49.293	42.7355	95.6186	46.8474	1.03517	0.00603886	0.144963	LOC103396535	NC_024326.1	10814308	10829246	+	2674	protein_coding	acetyl-coenzyme A synthetase%2C cytoplasmic-like && sp|Q9NR19|ACSA_HUMAN Acetyl-coenzyme A synthetase, cytoplasmic OS=Homo sapiens OX=9606 GN=ACSS2 PE=1 SV=1 && PF00501:AMP-binding enzyme|PF13193:AMP-binding enzyme C-terminal domain|PF16177:Acetyl-coenzyme A synthetase N-terminus	-
107988171	2.50815	7.14513	7.71134	0	0	0	5.78821	0	4.84694	0.00603929	1	LOC107988171	NW_007586008.1	51	1200	-	1150	protein_coding	uncharacterized LOC107988171 && - && -	-
107988558	69.3921	60.7336	198.567	167.103	268.999	440.176	109.564	292.092	-1.41763	0.0060546	0.145122	LOC107988558	NC_024311.1	3387453	3391747	-	1692	protein_coding	cell surface A33 antigen-like && sp|Q29RR6|VSIG1_BOVIN V-set and immunoglobulin domain-containing protein 1 OS=Bos taurus OX=9913 GN=VSIG1 PE=2 SV=1 && PF13927:Immunoglobulin domain|PF07686:Immunoglobulin V-set domain	-
103393826	331.075	316.172	339.299	232.865	226.748	224.789	328.849	228.134	0.527552	0.00606087	0.145122	LOC103393826	NC_024324.1	922757	927961	-	3360	protein_coding	uncharacterized LOC103393826 && - && PF00096:Zinc finger, C2H2 type	-
103380356	542.596	669.856	704.624	474.356	405.611	294.875	639.025	391.614	0.707896	0.00609765	0.145542	LOC103380356	NC_024312.1	15562700	15564457	-	1758	protein_coding	ATP-sensitive inward rectifier potassium channel 11 && sp|Q61743|KCJ11_MOUSE ATP-sensitive inward rectifier potassium channel 11 OS=Mus musculus OX=10090 GN=Kcnj11 PE=1 SV=1 && PF17655:Inward rectifier potassium channel C-terminal domain|PF01007:Inward rectifier potassium channel transmembrane domain	-
103392923	431.401	469.793	346.046	326.659	156.329	136.754	415.747	206.58	1.0091	0.00609959	0.145542	LOC103392923	NC_024323.1	6871790	6876267	+	1491	protein_coding	arf-GAP with dual PH domain-containing protein 2-like && sp|Q8R2V5|ADAP2_MOUSE Arf-GAP with dual PH domain-containing protein 2 OS=Mus musculus OX=10090 GN=Adap2 PE=1 SV=1 && PF00169:PH domain|PF01412:Putative GTPase activating protein for Arf	-
103398881	30.9338	38.4051	43.3763	53.904	85.9107	86.3257	37.5717	75.3801	-1.00646	0.00610155	0.145542	LOC103398881	NW_007585140.1	1532	19925	-	4593	protein_coding	ras association domain-containing protein 9-like%2C transcript variant X4 && sp|Q8K342|RASF9_MOUSE Ras association domain-containing protein 9 OS=Mus musculus OX=10090 GN=Rassf9 PE=2 SV=1 && -	-
112486787	59.3595	21.4354	29.8814	67.9191	88.7274	105.129	36.8921	87.2586	-1.23949	0.00614166	0.146278	dio1	NC_024308.1	2378205	2379695	-	765	protein_coding	iodothyronine deiodinase 1 && sp|O42449|IOD1_ORENI Type I iodothyronine deiodinase OS=Oreochromis niloticus OX=8128 GN=dio1 PE=2 SV=3 && PF00837:Iodothyronine deiodinase	-
103385170	150.489	186.667	147.479	250.115	226.748	279.49	161.545	252.118	-0.644775	0.00614917	0.146278	lama5	NC_024316.1	14045635	14105338	+	12473	protein_coding	laminin subunit alpha 5 && sp|O15230|LAMA5_HUMAN Laminin subunit alpha-5 OS=Homo sapiens OX=9606 GN=LAMA5 PE=1 SV=8 && PF06008:Laminin Domain I|PF06009:Laminin Domain II|PF00052:Laminin B (Domain IV)|PF00054:Laminin G domain|PF00053:Laminin EGF domain|PF02210:Laminin G domain|PF00055:Laminin N-terminal (Domain VI)	-
103377367	245.798	217.033	267.969	162.79	164.78	152.993	243.6	160.188	0.605967	0.00615565	0.146278	LOC103377367	NC_024309.1	12373635	12380319	-	1667	protein_coding	ADP-ribosyl cyclase/cyclic ADP-ribose hydrolase 1-like && sp|P28907|CD38_HUMAN ADP-ribosyl cyclase/cyclic ADP-ribose hydrolase 1 OS=Homo sapiens OX=9606 GN=CD38 PE=1 SV=2 && PF02267:ADP-ribosyl cyclase	-
103388900	18.3931	17.8628	24.0979	28.0301	63.3767	56.4109	20.1179	49.2726	-1.29114	0.0061714	0.146468	grhl2	NC_024319.1	19326616	19335435	+	3191	protein_coding	grainyhead like transcription factor 2%2C transcript variant X1 && sp|Q5M7R9|GRHL2_XENTR Grainyhead-like protein 2 homolog OS=Xenopus tropicalis OX=8364 GN=grhl2 PE=2 SV=1 && PF04516:CP2 transcription factor	-
103380205	53.5071	28.5805	78.0773	52.826	176.046	233.336	53.3883	154.069	-1.53123	0.00619519	0.146725	sigirr	NC_024312.1	12192576	12200144	+	3328	protein_coding	single Ig and TIR domain containing%2C transcript variant X1 && sp|Q6IA17|SIGIR_HUMAN Single Ig IL-1-related receptor OS=Homo sapiens OX=9606 GN=SIGIRR PE=1 SV=3 && PF13895:Immunoglobulin domain|PF01582:TIR domain	-
107988787	97.8177	101.818	94.4639	131.526	171.821	176.07	98.0333	159.806	-0.704713	0.00619779	0.146725	LOC107988787	NC_024313.1	9569523	9570644	+	1022	lncRNA	uncharacterized LOC107988787 && - && -	-
103395549	388.763	404.593	435.691	582.164	574.616	561.544	409.682	572.775	-0.483639	0.0062159	0.146826	ak4	NC_024308.1	5965860	5990470	-	5093	protein_coding	adenylate kinase 4%2C transcript variant X1 && sp|P27144|KAD4_HUMAN Adenylate kinase 4, mitochondrial OS=Homo sapiens OX=9606 GN=AK4 PE=1 SV=1 && PF05191:Adenylate kinase, active site lid|PF00406:Adenylate kinase	-
103391197	626.201	878.851	1095.97	1241.95	1759.06	1394.89	867.009	1465.3	-0.756964	0.00621762	0.146826	egr1	NC_024321.1	15698672	15702629	-	3290	protein_coding	early growth response 1 && sp|P26632|EGR1_DANRE Early growth response protein 1 OS=Danio rerio OX=7955 GN=egr1 PE=2 SV=2 && PF11928:Early growth response N-terminal domain|PF11914:Domain of unknown function (DUF3432)	-
novel.64	5.01629	14.2903	9.63917	0	1.40837	0.85471	9.64858	0.754361	3.74128	0.0062362	0.146929	-	NC_024309.1	15809316	15809865	+	315	-	- && - && -	-
103394067	991.554	877.958	1591.43	1502.84	1923.84	3963.29	1153.65	2463.32	-1.09488	0.00623756	0.146929	LOC103394067	NC_024324.1	3959067	3970255	-	2346	protein_coding	sperm acrosome membrane-associated protein 4-like && - && -	-
103398234	18.3931	17.8628	26.9897	32.3424	42.2512	99.1464	21.0819	57.9133	-1.47113	0.00626558	0.147234	egr3	NC_024328.1	18984250	18992115	+	5260	protein_coding	early growth response 3 && sp|P43300|EGR3_MOUSE Early growth response protein 3 OS=Mus musculus OX=10090 GN=Egr3 PE=2 SV=2 && PF11928:Early growth response N-terminal domain	-
103392278	5.01629	7.14513	4.81959	24.7959	12.6753	21.3678	5.66034	19.613	-1.8042	0.00626611	0.147234	LOC103392278	NC_024322.1	14553030	14558908	+	2664	protein_coding	claudin-14-like%2C transcript variant X4 && sp|O95500|CLD14_HUMAN Claudin-14 OS=Homo sapiens OX=9606 GN=CLDN14 PE=1 SV=1 && PF00822:PMP-22/EMP/MP20/Claudin family	-
103384244	76.9165	60.7336	116.634	128.292	139.429	306.841	84.7614	191.52	-1.18159	0.00627998	0.147365	LOC103384244	NC_024315.1	17404644	17423897	+	7179	protein_coding	axin-2-like%2C transcript variant X2 && sp|P57095|AXIN2_DANRE Axin-2 OS=Danio rerio OX=7955 GN=axin2 PE=1 SV=1 && -	-
103399255	27.5896	30.3668	35.6649	12.937	9.8586	13.6754	31.2071	12.157	1.34173	0.00628732	0.147365	LOC103399255	NW_007586663.1	82	952	+	683	protein_coding	ubiquitin-like modifier-activating enzyme 1 && sp|Q29504|UBA1_RABIT Ubiquitin-like modifier-activating enzyme 1 OS=Oryctolagus cuniculus OX=9986 GN=UBA1 PE=1 SV=1 && -	-
103394925	545.104	508.198	569.675	416.139	356.318	280.345	540.992	350.934	0.626136	0.00632025	0.147954	kctd7	NC_024325.1	4257158	4268103	-	3570	protein_coding	potassium channel tetramerization domain containing 7%2C transcript variant X1 && sp|Q0VFV7|KCTD7_DANRE BTB/POZ domain-containing protein KCTD7 OS=Danio rerio OX=7955 GN=kctd7 PE=2 SV=2 && PF02214:BTB/POZ domain	-
103381726	193.963	302.775	261.222	158.478	95.7693	162.395	252.653	138.881	0.856364	0.00639518	0.149522	LOC103381726	NC_024307.1	15779303	15788492	+	1568	C_region	- && - && PF07654:Immunoglobulin C1-set domain	-
103380181	6.68839	3.57257	12.5309	15.0931	29.5758	35.8978	7.5973	26.8556	-1.8336	0.00640581	0.149577	LOC103380181	NC_024307.1	13372726	13377138	+	1326	protein_coding	rab GTPase-activating protein 1-like && sp|B7ZAP0|RBG10_HUMAN Rab GTPase-activating protein 1-like, isoform 10 OS=Homo sapiens OX=9606 GN=RABGAP1L PE=1 SV=1 && -	-
103381482	2.50815	5.35885	5.7835	6.46849	19.7172	40.1714	4.55017	22.119	-2.30036	0.00641337	0.149577	pnmt	NC_024314.1	1682249	1685662	-	3042	protein_coding	phenylethanolamine N-methyltransferase && sp|Q06AU9|PNMT_PIG Phenylethanolamine N-methyltransferase OS=Sus scrofa OX=9823 GN=PNMT PE=2 SV=1 && PF01234:NNMT/PNMT/TEMT family	-
novel.422	66.8839	68.7719	73.2577	37.7328	26.7591	42.7355	69.6379	35.7425	0.944519	0.00642757	0.149723	-	NC_024324.1	1708408	1715981	-	904	-	- && - && -	-
103387703	181.423	184.88	138.804	218.85	274.633	448.723	168.369	314.069	-0.901548	0.00648044	0.150676	ltbp1	NC_024318.1	15910726	15982143	-	8213	protein_coding	latent transforming growth factor beta binding protein 1 && sp|Q00918|LTBP1_RAT Latent-transforming growth factor beta-binding protein 1 OS=Rattus norvegicus OX=10116 GN=Ltbp1 PE=1 SV=1 && PF07645:Calcium-binding EGF domain|PF00683:TB domain	-
103380327	71.9002	102.711	116.634	135.838	180.272	208.549	97.0818	174.886	-0.852497	0.00648694	0.150676	LOC103380327	NC_024312.1	14002867	14042751	-	6093	protein_coding	SRSF protein kinase 2-like%2C transcript variant X1 && sp|P78362|SRPK2_HUMAN SRSF protein kinase 2 OS=Homo sapiens OX=9606 GN=SRPK2 PE=1 SV=3 && PF00069:Protein kinase domain	-
103390225	379.566	353.684	374	228.553	215.481	287.183	369.083	243.739	0.594296	0.00649911	0.150676	fbxw5	NC_024320.1	24382625	24393481	+	2225	protein_coding	F-box and WD repeat domain containing 5 && sp|Q969U6|FBXW5_HUMAN F-box/WD repeat-containing protein 5 OS=Homo sapiens OX=9606 GN=FBXW5 PE=1 SV=1 && PF00400:WD domain, G-beta repeat|PF12937:F-box-like	-
103389969	0.836049	0	0	4.31232	7.04186	8.5471	0.278683	6.63376	-4.37251	0.00650722	1	LOC103389969	NC_024307.1	4248890	4250134	-	512	lncRNA	uncharacterized LOC103389969 && - && -	-
103396288	72.7363	57.1611	80.0051	114.277	101.403	189.746	69.9675	135.142	-0.957339	0.0065089	0.150676	tns3	NC_024326.1	6619225	6648575	-	5681	protein_coding	tensin 3%2C transcript variant X1 && sp|Q68CZ2|TENS3_HUMAN Tensin-3 OS=Homo sapiens OX=9606 GN=TNS3 PE=1 SV=2 && PF08416:Phosphotyrosine-binding domain|PF10409:C2 domain of PTEN tumour-suppressor protein|PF00017:SH2 domain	-
103384125	95.3096	68.7719	221.701	186.508	370.402	380.346	128.594	312.419	-1.28206	0.0065094	0.150676	LOC103384125	NC_024315.1	15700141	15706309	-	2007	protein_coding	sialic acid synthase-like && sp|Q9NR45|SIAS_HUMAN Sialic acid synthase OS=Homo sapiens OX=9606 GN=NANS PE=1 SV=2 && PF08666:SAF domain|PF03102:NeuB family	-
103387571	3.3442	8.93142	7.71134	16.1712	28.1674	23.0772	6.66232	22.4719	-1.75638	0.00652315	0.150676	prr18	NC_024318.1	12855940	12858543	-	2604	protein_coding	proline rich 18 && sp|Q8N4B5|PRR18_HUMAN Proline-rich protein 18 OS=Homo sapiens OX=9606 GN=PRR18 PE=2 SV=2 && PF15671:Proline-rich protein family 18	-
103396409	75.2444	88.421	95.4278	139.072	122.528	179.489	86.3644	147.03	-0.774922	0.00652905	0.150676	vim	NC_024326.1	9109219	9113874	-	1858	protein_coding	vimentin && sp|P48616|VIME_BOVIN Vimentin OS=Bos taurus OX=9913 GN=VIM PE=1 SV=3 && PF00038:Intermediate filament protein|PF04732:Intermediate filament head (DNA binding) region	-
103386244	119.555	124.147	112.778	175.727	225.339	169.233	118.827	190.1	-0.672564	0.00653237	0.150676	nhsl2	NC_024307.1	23642523	23672821	+	13600	protein_coding	NHS like 2%2C transcript variant X1 && sp|Q5HYW2|NHSL2_HUMAN NHS-like protein 2 OS=Homo sapiens OX=9606 GN=NHSL2 PE=1 SV=2 && -	-
103396781	1016.64	1638.92	1144.17	1780.99	2702.67	1938.48	1266.57	2140.71	-0.756757	0.00654959	0.150889	mpz	NC_024326.1	14407388	14423249	-	1483	protein_coding	myelin protein zero && sp|P10522|MYP0_BOVIN Myelin protein P0 OS=Bos taurus OX=9913 GN=MPZ PE=1 SV=2 && PF07686:Immunoglobulin V-set domain	-
103396092	5.01629	0	5.7835	16.1712	16.9005	21.3678	3.59993	18.1465	-2.34138	0.0066372	0.152546	c2h1orf210	NC_024308.1	7195567	7200605	-	1865	protein_coding	chromosome 2 C1orf210 homolog%2C transcript variant X2 && - && PF15176:Leucine-rich repeat family 19 TM domain	-
103385945	76.0805	107.177	146.515	195.133	159.146	293.166	109.924	215.815	-0.979186	0.00664048	0.152546	LOC103385945	NC_024317.1	3811455	3833077	+	5042	protein_coding	receptor tyrosine-protein kinase erbB-3-like && sp|P21860|ERBB3_HUMAN Receptor tyrosine-protein kinase erbB-3 OS=Homo sapiens OX=9606 GN=ERBB3 PE=1 SV=1 && PF01030:Receptor L domain|PF07714:Protein tyrosine kinase|PF00757:Furin-like cysteine rich region|PF14843:Growth factor receptor domain IV	-
103390579	836.049	731.483	584.134	477.59	221.114	451.287	717.222	383.33	0.901241	0.00664578	0.152546	abcc5	NC_024321.1	1992436	2027381	-	6739	protein_coding	ATP binding cassette subfamily C member 5%2C transcript variant X2 && sp|O15440|MRP5_HUMAN Multidrug resistance-associated protein 5 OS=Homo sapiens OX=9606 GN=ABCC5 PE=1 SV=2 && PF00005:ABC transporter|PF00664:ABC transporter transmembrane region	-
103396459	59.3595	66.0925	74.2216	88.4026	122.528	158.121	66.5579	123.017	-0.890937	0.00665548	0.152555	LOC103396459	NC_024326.1	9598880	9609665	-	4323	protein_coding	rho guanine nucleotide exchange factor 18-like && sp|Q6P9R4|ARHGI_MOUSE Rho guanine nucleotide exchange factor 18 OS=Mus musculus OX=10090 GN=Arhgef18 PE=1 SV=3 && PF17838:PH domain|PF00621:RhoGEF domain	-
103386030	963.964	1023.54	724.866	693.206	316.884	464.108	904.124	491.399	0.878417	0.00666485	0.152555	ctsz	NC_024317.1	4787451	4790920	+	1441	protein_coding	cathepsin Z && sp|P05689|CATZ_BOVIN Cathepsin Z OS=Bos taurus OX=9913 GN=CTSZ PE=2 SV=2 && PF00112:Papain family cysteine protease	-
103388789	149.653	126.826	116.634	168.181	222.523	301.713	131.038	230.805	-0.818447	0.00667046	0.152555	has2	NC_024319.1	16561953	16578037	+	5133	protein_coding	hyaluronan synthase 2 && sp|O35776|HYAS2_RAT Hyaluronan synthase 2 OS=Rattus norvegicus OX=10116 GN=Has2 PE=2 SV=1 && PF13641:Glycosyltransferase like family 2	-
103389789	43.4745	36.6188	119.526	78.6999	260.549	232.481	66.5397	190.577	-1.51967	0.00669264	0.152753	sh3yl1	NC_024320.1	16025483	16033920	-	2441	protein_coding	SH3 and SYLF domain containing 1 && sp|Q5RAQ2|SH3Y1_PONAB SH3 domain-containing YSC84-like protein 1 OS=Pongo abelii OX=9601 GN=SH3YL1 PE=2 SV=1 && PF04366:Las17-binding protein actin regulator|PF00018:SH3 domain	-
103379025	479.892	249.187	1738.91	3243.95	9599.46	2329.08	822.662	5057.5	-2.62008	0.00669527	0.152753	LOC103379025	NC_024311.1	10325136	10337661	-	4529	protein_coding	intestinal mucin-like protein%2C transcript variant X1 && sp|Q80Z19|MUC2_MOUSE Mucin-2 (Fragments) OS=Mus musculus OX=10090 GN=Muc2 PE=1 SV=2 && PF08742:C8 domain|PF00094:von Willebrand factor type D domain	-
103377963	46.8187	42.8708	40.4845	88.4026	69.0102	76.9239	43.3914	78.1123	-0.849756	0.00672194	0.153176	arhgap42	NC_024310.1	8694773	8755309	+	3429	protein_coding	Rho GTPase activating protein 42 && sp|A6NI28|RHG42_HUMAN Rho GTPase-activating protein 42 OS=Homo sapiens OX=9606 GN=ARHGAP42 PE=1 SV=3 && PF00620:RhoGAP domain|PF14604:Variant SH3 domain|PF16746:BAR domain of APPL family|PF00169:PH domain	-
103395550	1066.8	1318.28	1230.92	1821.96	2209.74	1494.89	1205.33	1842.19	-0.611311	0.00674211	0.15345	LOC103395550	NC_024325.1	15431604	15466169	-	5653	protein_coding	unconventional myosin-Ic-like%2C transcript variant X4 && sp|A5PF48|MYO1C_DANRE Unconventional myosin-Ic OS=Danio rerio OX=7955 GN=myo1c PE=3 SV=1 && PF06017:Unconventional myosin tail, actin- and lipid-binding|PF00063:Myosin head (motor domain)	-
112487460	96.1456	101.818	87.7165	169.259	170.413	129.061	95.2268	156.244	-0.709327	0.00678483	0.154236	LOC112487460	NC_024315.1	4705160	4708515	-	1058	protein_coding	uncharacterized LOC112487460 && - && -	-
103394125	49.3269	55.3748	83.8608	122.901	116.895	104.275	62.8542	114.69	-0.869664	0.00681039	0.154631	mpp6	NC_024324.1	4895935	4913958	+	2630	protein_coding	membrane palmitoylated protein 6%2C transcript variant X1 && sp|Q9NZW5|PALS2_HUMAN Protein PALS2 OS=Homo sapiens OX=9606 GN=PALS2 PE=1 SV=2 && PF00625:Guanylate kinase|PF07653:Variant SH3 domain|PF00595:PDZ domain|PF02828:L27 domain	-
103393965	756.624	975.311	778.845	1183.73	1583.01	1122.23	836.927	1296.33	-0.630286	0.00685166	0.15505	LOC103393965	NC_024324.1	2319188	2322884	+	706	protein_coding	myelin basic protein-like%2C transcript variant X3 && - && PF01669:Myelin basic protein	-
103393895	295.961	391.196	282.428	250.115	149.287	143.591	323.195	180.998	0.836166	0.00685193	0.15505	LOC103393895	NC_024324.1	1721565	1725457	+	1752	protein_coding	CD209 antigen-like protein D && sp|P07307|ASGR2_HUMAN Asialoglycoprotein receptor 2 OS=Homo sapiens OX=9606 GN=ASGR2 PE=1 SV=2 && PF00059:Lectin C-type domain	-
novel.578	198.144	274.195	240.015	658.707	1205.57	160.685	237.451	674.986	-1.50594	0.00685351	0.15505	-	NW_007586532.1	428	1017	+	310	-	- && sp|Q867C9|PFKAM_HORSE ATP-dependent 6-phosphofructokinase, muscle type OS=Equus caballus OX=9796 GN=PFKM PE=2 SV=3 && PF00365:Phosphofructokinase	-
103380484	331.075	421.563	369.18	266.286	135.204	232.481	373.94	211.324	0.818559	0.00689945	0.155745	LOC103380484	NC_024307.1	14138273	14182233	+	21604	protein_coding	nesprin-1 && sp|Q8NF91|SYNE1_HUMAN Nesprin-1 OS=Homo sapiens OX=9606 GN=SYNE1 PE=1 SV=4 && PF00435:Spectrin repeat|PF10541:Nuclear envelope localisation domain	-
103380384	10520	12085.1	20563.3	38924.1	56356	12284.7	14389.5	35855	-1.31714	0.00690435	0.155745	LOC103380384	NC_024312.1	14776302	14782290	-	3793	protein_coding	L-lactate dehydrogenase A chain%2C transcript variant X2 && sp|P69083|LDHA_GILMI L-lactate dehydrogenase A chain OS=Gillichthys mirabilis OX=8222 GN=ldha PE=2 SV=2 && PF02866:lactate/malate dehydrogenase, alpha/beta C-terminal domain|PF00056:lactate/malate dehydrogenase, NAD binding domain	-
103388465	5.85234	12.504	30.8454	32.3424	56.3349	69.2315	16.4006	52.6363	-1.69373	0.00690899	0.155745	kdf1	NC_024319.1	9704534	9711384	+	2968	protein_coding	keratinocyte differentiation factor 1%2C transcript variant X1 && sp|Q6AY88|KDF1_RAT Keratinocyte differentiation factor 1 OS=Rattus norvegicus OX=10116 GN=Kdf1 PE=2 SV=1 && PF15551:Domain of unknown function (DUF4656)	-
103387441	24.2454	24.1148	21.2062	109.964	170.413	9.40181	23.1888	96.593	-2.05244	0.00695641	0.156398	LOC103387441	NC_024318.1	10231984	10233764	-	1161	protein_coding	dual specificity protein phosphatase 13-like && sp|Q6B8I0|DS13A_MOUSE Dual specificity protein phosphatase 13 isoform A OS=Mus musculus OX=10090 GN=Dusp13 PE=2 SV=1 && PF00782:Dual specificity phosphatase, catalytic domain	-
novel.466	20.9012	42.8708	38.5567	94.8711	163.371	35.8978	34.1096	98.0467	-1.51708	0.00695843	0.156398	-	NC_024325.1	15127555	15128472	-	839	-	- && - && -	-
103390001	796.755	861.882	472.32	466.809	302.8	426.5	710.319	398.703	0.831815	0.00697677	0.156398	hexb	NC_024320.1	18893085	18899585	+	2188	protein_coding	hexosaminidase subunit beta%2C transcript variant X1 && sp|P49614|HEXB_FELCA Beta-hexosaminidase subunit beta OS=Felis catus OX=9685 GN=HEXB PE=2 SV=2 && PF14845:beta-acetyl hexosaminidase like|PF00728:Glycosyl hydrolase family 20, catalytic domain	-
103382915	2.50815	4.46571	1.92783	7.54657	9.8586	31.6243	2.96723	16.3431	-2.47831	0.00697937	0.156398	il17rel	NC_024314.1	25922795	25927821	+	1336	protein_coding	interleukin 17 receptor E like && - && PF15037:Interleukin-17 receptor extracellular region	-
103378566	83.6049	81.2759	53.9794	122.901	104.22	215.387	72.9534	147.503	-1.02046	0.00698547	0.156398	pde2a	NC_024310.1	19442330	19543977	+	6284	protein_coding	phosphodiesterase 2A && sp|Q922S4|PDE2A_MOUSE cGMP-dependent 3',5'-cyclic phosphodiesterase OS=Mus musculus OX=10090 GN=Pde2a PE=1 SV=4 && PF13185:GAF domain|PF01590:GAF domain|PF00233:3'5'-cyclic nucleotide phosphodiesterase	-
103377488	25.0815	16.9697	70.366	79.778	129.57	94.8728	37.4724	101.407	-1.43866	0.00698795	0.156398	adgrg2	NC_024309.1	15083725	15100879	+	6770	protein_coding	adhesion G protein-coupled receptor G2 && sp|Q8CJ12|AGRG2_MOUSE Adhesion G-protein coupled receptor G2 OS=Mus musculus OX=10090 GN=Adgrg2 PE=1 SV=1 && -	-
103386249	100.326	69.6651	136.876	177.883	161.963	227.353	102.289	189.066	-0.890746	0.00700319	0.156398	cytl1	NC_024317.1	9433526	9435628	-	1053	protein_coding	cytokine like 1 && - && PF15153:Cytokine-like protein 1	-
103386355	868.655	937.799	854.995	726.627	477.438	508.552	887.15	570.872	0.635429	0.00700426	0.156398	LOC103386355	NC_024317.1	11767831	11784032	-	5247	protein_coding	protein SSUH2 homolog && sp|Q08C76|SSUH2_DANRE Protein SSUH2 homolog OS=Danio rerio OX=7955 GN=ssuh2 PE=2 SV=2 && -	-
103392851	171.39	163.445	142.66	113.199	92.9525	90.5993	159.165	98.9168	0.687138	0.00705152	0.157088	LOC103392851	NC_024323.1	6075939	6083916	+	2768	protein_coding	procollagen galactosyltransferase 1-like%2C transcript variant X1 && sp|A5PMF6|GT251_DANRE Procollagen galactosyltransferase 1 OS=Danio rerio OX=7955 GN=colgalt1 PE=3 SV=1 && PF13704:Glycosyl transferase family 2|PF01755:Glycosyltransferase family 25 (LPS biosynthesis protein)	-
103397747	3.3442	0	1.92783	6.46849	42.2512	4.27355	1.75734	17.6644	-3.29953	0.0070518	0.157088	gck	NC_024328.1	9482080	9487750	+	2023	protein_coding	glucokinase && sp|P35557|HXK4_HUMAN Hexokinase-4 OS=Homo sapiens OX=9606 GN=GCK PE=1 SV=1 && PF00349:Hexokinase|PF03727:Hexokinase	-
103386188	285.929	74.1308	24.0979	49.5917	5.63349	23.9319	128.052	26.3857	2.27191	0.00711989	0.158411	LOC103386188	NC_024317.1	7338190	7346008	+	3307	protein_coding	inter-alpha-trypsin inhibitor heavy chain H3-like%2C transcript variant X3 && sp|Q61704|ITIH3_MOUSE Inter-alpha-trypsin inhibitor heavy chain H3 OS=Mus musculus OX=10090 GN=Itih3 PE=1 SV=3 && PF00092:von Willebrand factor type A domain|PF08487:Vault protein inter-alpha-trypsin domain|PF06668:Inter-alpha-trypsin inhibitor heavy chain C-terminus	-
103385072	45.1466	52.6954	51.0876	63.6068	115.486	107.693	49.6432	95.5956	-0.943918	0.00712798	0.158411	lmbr1l	NC_024316.1	12725133	12741291	+	3219	protein_coding	limb development membrane protein 1 like && sp|Q803C7|LMBRL_DANRE Limb region 1 homolog-like protein OS=Danio rerio OX=7955 GN=lmbr1l PE=2 SV=1 && PF04791:LMBR1-like membrane protein	-
103386540	3564.91	3902.14	3607.94	10058.5	13026	2852.17	3691.66	8645.56	-1.22757	0.00714513	0.158441	LOC103386540	NC_024317.1	15567532	15576087	-	2141	protein_coding	troponin T%2C cardiac muscle isoforms-like%2C transcript variant X1 && sp|P02642|TNNT2_CHICK Troponin T, cardiac muscle isoforms OS=Gallus gallus OX=9031 GN=TNNT2 PE=2 SV=2 && PF00992:Troponin	-
103385890	63.5397	55.3748	112.778	99.1835	132.387	403.423	77.231	211.665	-1.4593	0.00714614	0.158441	LOC103385890	NC_024317.1	2979903	2989838	+	3714	protein_coding	uncharacterized protein C6orf132 homolog%2C transcript variant X1 && - && -	-
103383445	407.992	434.96	299.778	291.082	194.355	159.831	380.91	215.089	0.825754	0.00718397	0.159058	LOC103383445	NC_024315.1	4081669	4090594	+	3187	protein_coding	lysosomal alpha-mannosidase-like && sp|Q29451|MA2B1_BOVIN Lysosomal alpha-mannosidase OS=Bos taurus OX=9913 GN=MAN2B1 PE=1 SV=4 && PF09261:Alpha mannosidase middle domain|PF17677:Glycosyl hydrolases family 38 C-terminal beta sandwich domain|PF01074:Glycosyl hydrolases family 38 N-terminal domain|PF07748:Glycosyl hydrolases family 38 C-terminal domain	-
103380631	5.85234	1.78628	2.89175	14.0151	9.8586	24.7866	3.51013	16.2201	-2.21442	0.00719483	0.159058	wisp3	NC_024313.1	1031853	1043612	-	2757	protein_coding	WNT1 inducible signaling pathway protein 3%2C transcript variant X1 && sp|O95389|CCN6_HUMAN Cellular communication network factor 6 OS=Homo sapiens OX=9606 GN=CCN6 PE=2 SV=1 && PF00007:Cystine-knot domain|PF00090:Thrombospondin type 1 domain|PF00219:Insulin-like growth factor binding protein	-
103380453	11796.7	16760.7	16972.7	41889.9	59109.4	11464.2	15176.7	37487.8	-1.30455	0.00719924	0.159058	LOC103380453	NC_024312.1	16642477	16648924	-	2106	protein_coding	pyruvate kinase PKM-like && sp|Q92122|KPYM_XENLA Pyruvate kinase PKM OS=Xenopus laevis OX=8355 GN=pkm PE=2 SV=1 && PF02887:Pyruvate kinase, alpha/beta domain|PF00224:Pyruvate kinase, barrel domain	-
103392858	0.836049	5.35885	2.89175	12.937	11.267	20.513	3.02888	14.9057	-2.32113	0.00721135	0.159139	LOC103392858	NC_024323.1	6133220	6135513	+	1159	protein_coding	heme-binding protein 2-like && sp|Q9Y5Z4|HEBP2_HUMAN Heme-binding protein 2 OS=Homo sapiens OX=9606 GN=HEBP2 PE=1 SV=1 && PF04832:SOUL heme-binding protein	-
novel.218	62.7037	53.5885	58.799	149.853	190.13	59.8297	58.3637	133.271	-1.18398	0.00724117	0.15961	-	NC_024316.1	1341018	1343576	-	2528	-	- && - && -	-
103379232	42.6385	33.9394	59.7629	83.0122	111.261	74.3598	45.4469	89.5445	-0.974253	0.00727322	0.16013	LOC103379232	NC_024311.1	15121373	15137999	+	2333	protein_coding	asc-type amino acid transporter 1 && sp|Q9NS82|AAA1_HUMAN Asc-type amino acid transporter 1 OS=Homo sapiens OX=9606 GN=SLC7A10 PE=1 SV=1 && PF13520:Amino acid permease	-
103382035	0	0	0	5.3904	1.40837	9.40181	0	5.4002	-5.05523	0.00728306	1	LOC103382035	NC_024314.1	10445388	10450312	+	2641	protein_coding	carbonic anhydrase 4-like && sp|P22748|CAH4_HUMAN Carbonic anhydrase 4 OS=Homo sapiens OX=9606 GN=CA4 PE=1 SV=2 && PF00194:Eukaryotic-type carbonic anhydrase	-
103392362	337.764	484.976	334.479	264.13	99.9944	210.259	385.74	191.461	1.00629	0.00730517	0.160646	arhgap15	NC_024322.1	15925488	15929090	+	1862	protein_coding	Rho GTPase activating protein 15%2C transcript variant X6 && sp|A4IF90|RHG15_BOVIN Rho GTPase-activating protein 15 OS=Bos taurus OX=9913 GN=ARHGAP15 PE=2 SV=1 && PF00620:RhoGAP domain|PF00169:PH domain	-
103397400	25.0815	22.3285	15.4227	32.3424	56.3349	56.4109	20.9442	48.3627	-1.20195	0.00731723	0.160723	ttc39a	NC_024308.1	8996479	9019361	+	5051	protein_coding	tetratricopeptide repeat domain 39A%2C transcript variant X3 && sp|Q28D40|TT39A_XENTR Tetratricopeptide repeat protein 39A OS=Xenopus tropicalis OX=8364 GN=ttc39a PE=2 SV=1 && PF10300:Protein of unknown function (DUF3808)	-
103382534	870.327	1335.25	858.85	1451.1	1963.27	1576.09	1021.47	1663.48	-0.703113	0.00734781	0.161114	LOC103382534	NC_024314.1	17312363	17320849	-	1475	protein_coding	CD9 antigen%2C transcript variant X2 && sp|P40239|CD9_FELCA CD9 antigen OS=Felis catus OX=9685 GN=CD9 PE=2 SV=2 && PF00335:Tetraspanin family	-
103378634	96.9817	91.9936	82.8969	47.4356	63.3767	32.479	90.6241	47.7638	0.943619	0.0073521	0.161114	mmp15	NC_024311.1	1668722	1698623	-	4335	protein_coding	matrix metallopeptidase 15 && sp|P51511|MMP15_HUMAN Matrix metalloproteinase-15 OS=Homo sapiens OX=9606 GN=MMP15 PE=1 SV=1 && PF00045:Hemopexin|PF11857:Domain of unknown function (DUF3377)|PF00413:Matrixin|PF01471:Putative peptidoglycan binding domain	-
103393100	10.0326	9.82456	9.63917	11.8589	36.6177	47.8638	9.83211	32.1134	-1.71106	0.00738882	0.161731	LOC103393100	NC_024323.1	8668486	8691157	-	3345	protein_coding	brain-specific angiogenesis inhibitor 1-associated protein 2-like protein 1 && sp|Q9DBJ3|BI2L1_MOUSE Brain-specific angiogenesis inhibitor 1-associated protein 2-like protein 1 OS=Mus musculus OX=10090 GN=Baiap2l1 PE=1 SV=1 && PF08397:IRSp53/MIM homology domain|PF14604:Variant SH3 domain	-
103378592	63.5397	83.0622	65.5464	137.994	114.078	108.548	70.7161	120.207	-0.76505	0.00741402	0.161969	LOC103378592	NC_024311.1	174715	185542	-	1133	protein_coding	annexin A2-like && sp|P17785|ANXA2_CHICK Annexin A2 OS=Gallus gallus OX=9031 GN=ANXA2 PE=1 SV=2 && PF00191:Annexin	-
103383216	13.3768	20.5423	17.3505	5.3904	4.22512	4.27355	17.0899	4.62969	1.88138	0.00741686	0.161969	LOC103383216	NC_024315.1	962508	975996	-	2430	protein_coding	neuronal pentraxin receptor%2C transcript variant X1 && sp|O95502|NPTXR_HUMAN Neuronal pentraxin receptor OS=Homo sapiens OX=9606 GN=NPTXR PE=3 SV=2 && PF00354:Pentaxin family	-
103384672	147.981	184.88	128.201	112.12	52.1098	73.5051	153.687	79.2451	0.950076	0.00744524	0.162401	LOC103384672	NC_024316.1	4534060	4540256	+	4775	protein_coding	toll-like receptor 7%2C transcript variant X2 && sp|P58681|TLR7_MOUSE Toll-like receptor 7 OS=Mus musculus OX=10090 GN=Tlr7 PE=1 SV=1 && PF01582:TIR domain|PF13855:Leucine rich repeat	-
103396274	83.6049	123.254	120.49	73.3095	46.4763	55.5562	109.116	58.4473	0.89444	0.00748191	0.162898	irf4	NC_024326.1	6447215	6453975	-	2250	protein_coding	interferon regulatory factor 4 && sp|Q15306|IRF4_HUMAN Interferon regulatory factor 4 OS=Homo sapiens OX=9606 GN=IRF4 PE=1 SV=1 && PF00605:Interferon regulatory factor transcription factor|PF10401:Interferon-regulatory factor 3	-
107989358	30.0978	26.7943	60.7268	89.4807	119.712	61.5391	39.2063	90.2438	-1.20015	0.0074853	0.162898	cxcl9	NC_024318.1	9452737	9454031	+	827	protein_coding	C-X-C motif chemokine ligand 9 && - && -	-
103388915	167.21	201.85	167.722	281.379	281.674	246.156	178.927	269.737	-0.590364	0.00749686	0.162936	fzd6	NC_024319.1	19813355	19821981	+	3208	protein_coding	frizzled class receptor 6 && sp|Q8WMU5|FZD6_CANLF Frizzled-6 OS=Canis lupus familiaris OX=9615 GN=FZD6 PE=2 SV=1 && PF01534:Frizzled/Smoothened family membrane region|PF01392:Fz domain	-
103385876	102.834	100.925	89.6443	167.103	156.329	140.172	97.8011	154.535	-0.657179	0.00750441	0.162936	LOC103385876	NC_024317.1	2904338	2909353	+	4791	protein_coding	putative RNA-binding protein 15 && sp|Q0VBL3|RBM15_MOUSE RNA-binding protein 15 OS=Mus musculus OX=10090 GN=Rbm15 PE=1 SV=1 && PF07744:SPOC domain|PF00076:RNA recognition motif. (a.k.a. RRM, RBD, or RNP domain)	-
103386862	4.18024	4.46571	34.701	34.4986	60.56	88.8898	14.449	61.3161	-2.09731	0.00752432	0.162936	mall	NC_024318.1	79997	86544	+	1616	protein_coding	mal%2C T cell differentiation protein like && sp|P21145|MAL_HUMAN Myelin and lymphocyte protein OS=Homo sapiens OX=9606 GN=MAL PE=1 SV=1 && PF01284:Membrane-associating domain	-
103381515	289.273	251.866	261.222	213.46	108.445	127.352	267.454	149.752	0.834457	0.00752504	0.162936	tmem206	NC_024307.1	15998147	16002047	-	1950	protein_coding	transmembrane protein 206 && sp|Q7SY31|PACC1_DANRE Proton-activated chloride channel OS=Danio rerio OX=7955 GN=pacc1 PE=2 SV=1 && PF15122:TMEM206 protein family	-
103393345	311.846	256.332	375.928	213.46	188.722	200.002	314.702	200.728	0.647206	0.0075302	0.162936	xpr1	NC_024308.1	1609320	1659377	+	7202	protein_coding	xenotropic and polytropic retrovirus receptor 1 && sp|Q6DD44|XPR1_XENLA Xenotropic and polytropic retrovirus receptor 1 homolog OS=Xenopus laevis OX=8355 GN=xpr1 PE=2 SV=1 && -	-
103384680	262.519	325.997	322.912	565.993	709.819	343.593	303.809	539.802	-0.827132	0.00755005	0.163004	col20a1	NC_024316.1	4683301	4707646	+	5998	protein_coding	collagen type XX alpha 1 chain%2C transcript variant X1 && sp|Q9P218|COKA1_HUMAN Collagen alpha-1(XX) chain OS=Homo sapiens OX=9606 GN=COL20A1 PE=1 SV=4 && PF00041:Fibronectin type III domain|PF00092:von Willebrand factor type A domain|PF01391:Collagen triple helix repeat (20 copies)	-
103391394	53.5071	74.1308	47.232	118.589	130.979	82.0522	58.29	110.54	-0.916113	0.00756006	0.163004	LOC103391394	NC_024321.1	19185343	19207261	+	4663	protein_coding	actin filament-associated protein 1-like 1%2C transcript variant X2 && sp|Q4V8Y7|AF1L1_DANRE Actin filament-associated protein 1-like 1 OS=Danio rerio OX=7955 GN=afap1l1 PE=2 SV=1 && PF00169:PH domain	-
103388129	152.161	241.148	133.021	117.511	53.5181	85.471	175.443	85.5	1.03123	0.00756641	0.163004	LOC103388129	NC_024319.1	3621794	3626682	-	2577	protein_coding	semaphorin-4A-like && sp|Q62178|SEM4A_MOUSE Semaphorin-4A OS=Mus musculus OX=10090 GN=Sema4a PE=1 SV=2 && PF01437:Plexin repeat|PF01403:Sema domain	-
103376899	53.5071	55.3748	74.2216	94.8711	81.6856	284.618	61.0345	153.725	-1.33965	0.00757168	0.163004	LOC103376899	NC_024309.1	2585411	2601337	-	6195	protein_coding	tumor necrosis factor receptor superfamily member 11A%2C transcript variant X1 && sp|Q9Y6Q6|TNR11_HUMAN Tumor necrosis factor receptor superfamily member 11A OS=Homo sapiens OX=9606 GN=TNFRSF11A PE=1 SV=1 && -	-
103379050	2945.4	2957.19	3366.96	2247.8	2215.37	2379.51	3089.85	2280.89	0.437658	0.00757656	0.163004	mapk6	NC_024311.1	11553369	11565917	-	4551	protein_coding	mitogen-activated protein kinase 6%2C transcript variant X2 && sp|Q5F3W3|MK06_CHICK Mitogen-activated protein kinase 6 OS=Gallus gallus OX=9031 GN=MAPK6 PE=2 SV=1 && PF00069:Protein kinase domain	-
103398849	360.337	392.089	296.887	197.289	169.005	269.234	349.771	211.842	0.718384	0.00760379	0.163404	LOC103398849	NW_007585132.1	78418	92902	-	4366	protein_coding	zinc metalloproteinase-disintegrin-like batroxstatin-1%2C transcript variant X1 && sp|P78325|ADAM8_HUMAN Disintegrin and metalloproteinase domain-containing protein 8 OS=Homo sapiens OX=9606 GN=ADAM8 PE=1 SV=2 && PF00200:Disintegrin|PF01421:Reprolysin (M12B) family zinc metalloprotease|PF08516:ADAM cysteine-rich|PF01562:Reprolysin family propeptide	-
103376833	15.8849	12.504	13.4948	22.6397	39.4344	42.7355	13.9613	34.9365	-1.32248	0.00761861	0.163475	LOC103376833	NC_024309.1	6550	21800	-	1351	protein_coding	E3 ubiquitin-protein ligase DTX3L-like%2C transcript variant X1 && sp|Q8TDB6|DTX3L_HUMAN E3 ubiquitin-protein ligase DTX3L OS=Homo sapiens OX=9606 GN=DTX3L PE=1 SV=1 && PF18102:Deltex C-terminal domain	-
107988782	4.18024	2.67943	4.81959	7.54657	32.3926	14.5301	3.89309	18.1564	-2.20444	0.00762443	0.163475	LOC107988782	NC_024313.1	4427648	4444621	-	2229	lncRNA	uncharacterized LOC107988782%2C transcript variant X1 && - && -	-
103390478	732.379	743.987	862.706	373.016	530.956	586.331	779.691	496.768	0.649759	0.00765719	0.163845	slc35e4	NC_024320.1	28705422	28714692	+	6659	protein_coding	solute carrier family 35 member E4%2C transcript variant X1 && sp|Q6ICL7|S35E4_HUMAN Solute carrier family 35 member E4 OS=Homo sapiens OX=9606 GN=SLC35E4 PE=1 SV=1 && PF03151:Triose-phosphate Transporter family	-
103393613	181.423	183.094	195.675	119.667	108.445	134.189	186.731	120.767	0.622829	0.00765906	0.163845	gadd45gip1	NC_024323.1	14514005	14515760	+	888	protein_coding	GADD45G interacting protein 1 && sp|A1A4P4|G45IP_BOVIN Growth arrest and DNA damage-inducible proteins-interacting protein 1 OS=Bos taurus OX=9913 GN=GADD45GIP1 PE=2 SV=1 && PF10147:Growth arrest and DNA-damage-inducible proteins-interacting protein 1	-
103393348	130.424	157.193	110.851	199.445	216.889	211.968	132.822	209.434	-0.655676	0.00767642	0.16391	LOC103393348	NC_024323.1	12416815	12426246	+	5347	protein_coding	transcription factor Sox-10%2C transcript variant X1 && sp|Q9W757|SOX10_CHICK Transcription factor SOX-10 OS=Gallus gallus OX=9031 GN=SOX10 PE=2 SV=2 && PF00505:HMG (high mobility group) box|PF12444:Sox developmental protein N terminal	-
103398779	247.47	342.966	217.845	194.055	83.0939	135.899	269.427	137.682	0.96421	0.00767947	0.16391	LOC103398779	NW_007585126.1	149366	154320	+	3456	protein_coding	uncharacterized LOC103398779 && - && -	-
112486981	127.079	155.407	177.361	103.496	94.3609	72.6504	153.282	90.169	0.769437	0.00771018	0.164218	LOC112486981	NC_024310.1	3863259	3870966	+	3307	protein_coding	uncharacterized protein DDB_G0284459-like && - && -	-
103395716	87.7851	46.4434	69.4021	86.2465	135.204	236.755	67.8769	152.735	-1.173	0.0077113	0.164218	LOC103395716	NC_024325.1	17272294	17282803	+	4559	protein_coding	adhesion G-protein coupled receptor G2-like && sp|Q8CJ12|AGRG2_MOUSE Adhesion G-protein coupled receptor G2 OS=Mus musculus OX=10090 GN=Adgrg2 PE=1 SV=1 && PF01825:GPCR proteolysis site, GPS, motif|PF00002:7 transmembrane receptor (Secretin family)	-
103399573	4.18024	9.82456	12.5309	19.4055	25.3507	37.6072	8.84524	27.4545	-1.65248	0.00774176	0.16468	LOC103399573	NW_007590442.1	7	625	-	457	lncRNA	uncharacterized LOC103399573 && sp|D3ZAZ5|BCAR3_RAT Breast cancer anti-estrogen resistance protein 3 homolog OS=Rattus norvegicus OX=10116 GN=Bcar3 PE=1 SV=1 && -	-
103378279	25.9175	38.4051	28.9175	17.2493	1.40837	5.12826	31.08	7.92864	1.94826	0.00779349	0.165594	mfrp	NC_024310.1	14634993	14648098	+	3087	protein_coding	membrane frizzled-related protein%2C transcript variant X1 && sp|Q9BY79|MFRP_HUMAN Membrane frizzled-related protein OS=Homo sapiens OX=9606 GN=MFRP PE=1 SV=1 && PF01392:Fz domain|PF00431:CUB domain|PF00057:Low-density lipoprotein receptor domain class A	-
103378988	1131.17	1190.56	934.036	1807.94	1960.45	1293.18	1085.26	1687.19	-0.635722	0.00782408	0.166057	mmp2	NC_024311.1	9491033	9500893	+	3184	protein_coding	matrix metallopeptidase 2 && sp|P08253|MMP2_HUMAN 72 kDa type IV collagenase OS=Homo sapiens OX=9606 GN=MMP2 PE=1 SV=2 && PF00040:Fibronectin type II domain|PF00413:Matrixin|PF00045:Hemopexin|PF01471:Putative peptidoglycan binding domain	-
103386422	1255.75	1301.31	1230.92	889.417	828.123	1011.98	1262.66	909.839	0.471546	0.00784009	0.16621	ell2	NC_024317.1	13069463	13080445	-	4046	protein_coding	elongation factor for RNA polymerase II 2%2C transcript variant X1 && sp|Q3UKU1|ELL2_MOUSE RNA polymerase II elongation factor ELL2 OS=Mus musculus OX=10090 GN=Ell2 PE=1 SV=2 && PF10390:RNA polymerase II elongation factor ELL|PF07303:Occludin homology domain	-
103386743	234.094	262.584	167.722	145.541	123.937	133.335	221.466	134.271	0.721323	0.0078583	0.166409	LOC103386743	NC_024317.1	19186131	19192302	+	1196	protein_coding	ras-related protein Rab-22A && sp|P35285|RB22A_MOUSE Ras-related protein Rab-22A OS=Mus musculus OX=10090 GN=Rab22a PE=1 SV=2 && PF00071:Ras family	-
103386911	0	0	0	7.54657	2.81674	4.27355	0	4.87895	-4.89405	0.00786026	1	LOC103386911	NC_024318.1	672448	678479	-	3616	protein_coding	fibrillin-2-like%2C transcript variant X1 && - && PF07645:Calcium-binding EGF domain|PF12947:EGF domain	-
112488087	0	0	0	6.46849	2.81674	5.12826	0	4.8045	-4.87467	0.00789913	1	LOC112488087	NC_024320.1	17568744	17598641	+	4341	lncRNA	uncharacterized LOC112488087%2C transcript variant X1 && - && -	-
103392488	0	0	0	6.46849	2.81674	5.12826	0	4.8045	-4.87467	0.00789913	1	fev	NC_024322.1	17915775	17918994	-	1067	protein_coding	FEV%2C ETS transcription factor && sp|A3FEM2|FEV_DANRE Protein FEV OS=Danio rerio OX=7955 GN=fev PE=2 SV=1 && PF00178:Ets-domain	-
107988079	8.36049	13.3971	7.71134	0	2.81674	0	9.82299	0.938915	3.65995	0.00791382	0.167397	LOC107988079	NC_024328.1	21865090	21875857	-	644	protein_coding	hemicentin-1-like && sp|D3YXG0|HMCN1_MOUSE Hemicentin-1 OS=Mus musculus OX=10090 GN=Hmcn1 PE=1 SV=1 && -	-
103388919	16.721	10.7177	13.4948	37.7328	26.7591	34.1884	13.6445	32.8934	-1.27334	0.00793524	0.167662	rims2	NC_024319.1	19839243	19939732	+	8407	protein_coding	regulating synaptic membrane exocytosis 2 && sp|Q9EQZ7|RIMS2_MOUSE Regulating synaptic membrane exocytosis protein 2 OS=Mus musculus OX=10090 GN=Rims2 PE=1 SV=1 && PF00168:C2 domain|PF17820:PDZ domain|PF02318:FYVE-type zinc finger	-
103393911	634.561	480.51	1036.21	954.102	1137.96	2848.75	717.094	1646.94	-1.20025	0.00794621	0.167706	LOC103393911	NC_024324.1	1829061	1834462	-	1881	protein_coding	elongation factor 1-alpha-like%2C transcript variant X2 && sp|Q92005|EF1A_DANRE Elongation factor 1-alpha OS=Danio rerio OX=7955 GN=eef1a PE=2 SV=1 && PF00009:Elongation factor Tu GTP binding domain|PF03143:Elongation factor Tu C-terminal domain|PF03144:Elongation factor Tu domain 2	-
103377038	21.7373	23.2217	19.2783	36.6548	57.7432	43.5902	21.4124	45.9961	-1.09315	0.00798602	0.168274	LOC103377038	NC_024309.1	6308941	6312959	+	1594	protein_coding	cAMP-responsive element modulator && sp|P79145|CREM_CANLF cAMP-responsive element modulator OS=Canis lupus familiaris OX=9615 GN=CREM PE=2 SV=2 && PF00170:bZIP transcription factor	-
103382862	0	0	0	6.46849	9.8586	0.85471	0	5.72727	-5.09781	0.00799327	1	LOC103382862	NC_024314.1	24308482	24352655	-	6033	protein_coding	neuronal cell adhesion molecule%2C transcript variant X1 && sp|P35331|NRCAM_CHICK Neuronal cell adhesion molecule OS=Gallus gallus OX=9031 PE=1 SV=1 && PF13882:Bravo-like intracellular region|PF07679:Immunoglobulin I-set domain|PF13927:Immunoglobulin domain|PF00041:Fibronectin type III domain	-
103398269	84.4409	96.4593	97.3557	113.199	171.821	211.968	92.752	165.663	-0.839535	0.0080138	0.168274	cpamd8	NC_024308.1	10118421	10156450	+	6979	protein_coding	C3 and PZP like%2C alpha-2-macroglobulin domain containing 8%2C transcript variant X1 && sp|Q8IZJ3|CPMD8_HUMAN C3 and PZP-like alpha-2-macroglobulin domain-containing protein 8 OS=Homo sapiens OX=9606 GN=CPAMD8 PE=1 SV=2 && PF17789:Macroglobulin domain MG4|PF07648:Kazal-type serine protease inhibitor domain|PF01835:MG2 domain|PF00207:Alpha-2-macroglobulin family|PF07678:A-macroglobulin TED domain…	-
103381329	1641.16	2212.31	2036.76	1432.77	1319.64	1353.01	1963.41	1368.47	0.520573	0.00802087	0.168274	hivep2	NC_024313.1	13387203	13421637	-	9073	protein_coding	human immunodeficiency virus type I enhancer binding protein 2%2C transcript variant X2 && sp|Q00900|ZEP2_RAT Human immunodeficiency virus type I enhancer-binding protein 2 homolog OS=Rattus norvegicus OX=10116 GN=Hivep2 PE=1 SV=2 && -	-
103387090	21.7373	13.3971	44.3402	30.1863	84.5023	131.625	26.4915	82.1046	-1.63841	0.00802433	0.168274	tnk1	NC_024307.1	25486627	25496742	+	2901	protein_coding	tyrosine kinase non receptor 1 && sp|Q07912|ACK1_HUMAN Activated CDC42 kinase 1 OS=Homo sapiens OX=9606 GN=TNK2 PE=1 SV=3 && PF07714:Protein tyrosine kinase	-
103396123	648.774	631.451	521.479	1424.14	2132.27	511.117	600.568	1355.85	-1.17389	0.00802695	0.168274	LOC103396123	NC_024326.1	4312480	4335715	-	5770	protein_coding	B-cell lymphoma 6 protein homolog%2C transcript variant X5 && sp|Q5ZM39|BCL6_CHICK B-cell lymphoma 6 protein homolog OS=Gallus gallus OX=9031 GN=BCL6 PE=2 SV=1 && PF00651:BTB/POZ domain	-
103395313	48.4908	30.3668	89.6443	53.904	176.046	257.268	56.1673	162.406	-1.53484	0.00803134	0.168274	LOC103395313	NC_024325.1	11651306	11657778	+	1986	protein_coding	myelin protein zero-like protein 2 && sp|Q5EAB0|MPZL2_BOVIN Myelin protein zero-like protein 2 OS=Bos taurus OX=9913 GN=MPZL2 PE=2 SV=1 && PF07686:Immunoglobulin V-set domain	-
112486315	0.836049	0	0	5.3904	11.267	3.41884	0.278683	6.69207	-4.35785	0.00803724	1	LOC112486315	NC_024326.1	4170542	4170723	+	182	snoRNA	small nucleolar RNA SNORA81 && - && -	-
103395917	1846.83	1934.55	2002.06	1421.99	1392.88	1509.42	1927.81	1441.43	0.418995	0.00803755	0.168274	LOC103395917	NC_024326.1	1687745	1691165	+	3421	protein_coding	protein fem-1 homolog A-like && sp|Q6P9Z4|FEM1A_DANRE Protein fem-1 homolog A OS=Danio rerio OX=7955 GN=fem1a PE=2 SV=1 && PF13857:Ankyrin repeats (many copies)|PF12796:Ankyrin repeats (3 copies)	-
103377817	882.868	918.15	676.67	649.005	467.579	454.706	825.896	523.763	0.65716	0.00804449	0.168274	prss16	NC_024310.1	6319694	6328605	+	2040	protein_coding	serine protease 16 && sp|P34528|YM67_CAEEL Putative serine protease K12H4.7 OS=Caenorhabditis elegans OX=6239 GN=K12H4.7 PE=3 SV=2 && PF05577:Serine carboxypeptidase S28	-
103394742	123.735	95.5662	79.0412	335.283	266.182	93.1634	99.4475	231.543	-1.21583	0.0080966	0.169177	LOC103394742	NC_024325.1	32591	56814	-	2614	protein_coding	potassium channel subfamily K member 2-like && sp|P97438|KCNK2_MOUSE Potassium channel subfamily K member 2 OS=Mus musculus OX=10090 GN=Kcnk2 PE=1 SV=3 && PF07885:Ion channel	-
103394556	366.189	297.416	224.593	683.503	676.018	327.354	296.066	562.292	-0.923266	0.00819462	0.171036	LOC103394556	NC_024324.1	12134040	12154286	-	8815	protein_coding	brevican core protein && sp|P55068|PGCB_RAT Brevican core protein OS=Rattus norvegicus OX=10116 GN=Bcan PE=1 SV=2 && PF00193:Extracellular link domain|PF07686:Immunoglobulin V-set domain	-
103378360	1014.96	1029.79	1325.39	1430.61	1674.55	2059	1123.38	1721.39	-0.616303	0.00820928	0.171082	LOC103378360	NC_024310.1	15482043	15495244	+	1929	protein_coding	calpain small subunit 1%2C transcript variant X1 && sp|P13135|CPNS1_BOVIN Calpain small subunit 1 OS=Bos taurus OX=9913 GN=CAPNS1 PE=2 SV=1 && -	-
novel.513	49.3269	58.0542	14.4588	122.901	109.853	74.3598	40.6133	102.371	-1.32787	0.00822198	0.171082	-	NC_024327.1	11677623	11679358	-	1736	-	- && sp|P60509|ERB1_HUMAN Endogenous retrovirus group PABLB member 1 Env polyprotein OS=Homo sapiens OX=9606 GN=ERVPABLB-1 PE=2 SV=1 && -	-
103388520	300.142	207.209	460.753	433.389	653.485	779.496	322.701	622.123	-0.947886	0.00822816	0.171082	LOC103388520	NC_024319.1	10441600	10444265	+	1550	protein_coding	urokinase plasminogen activator surface receptor && - && -	-
103394145	81.0967	153.62	86.7526	164.946	150.696	467.526	107.157	261.056	-1.28809	0.00824087	0.171082	tfpi2	NC_024324.1	5320455	5322556	-	1267	protein_coding	tissue factor pathway inhibitor 2 && sp|Q7YRQ8|TFPI2_BOVIN Tissue factor pathway inhibitor 2 OS=Bos taurus OX=9913 GN=TFPI2 PE=2 SV=1 && PF00014:Kunitz/Bovine pancreatic trypsin inhibitor domain	-
novel.208	21.7373	6.25199	27.9536	33.4205	50.7014	83.7616	18.6476	55.9612	-1.59276	0.00825389	0.171082	-	NC_024316.1	16164673	16165810	+	1093	-	- && - && -	-
103398979	76.9165	114.322	97.3557	67.9191	19.7172	35.0431	96.1981	40.8931	1.2244	0.0082663	0.171082	LOC103398979	NW_007585228.1	6108	7258	-	393	protein_coding	H-2 class II histocompatibility antigen%2C E-S beta chain-like && sp|O19477|HMR1_RAT Major histocompatibility complex class I-related gene protein OS=Rattus norvegicus OX=10116 GN=Mr1 PE=2 SV=2 && PF07654:Immunoglobulin C1-set domain	-
103398585	142.964	97.3525	38.5567	54.9821	21.1256	17.0942	92.9578	31.0673	1.58278	0.00826878	0.171082	LOC103398585	NW_007585116.1	164622	181992	-	2474	protein_coding	tumor necrosis factor receptor superfamily member 21 && sp|D3ZF92|TNR21_RAT Tumor necrosis factor receptor superfamily member 21 OS=Rattus norvegicus OX=10116 GN=Tnfrsf21 PE=1 SV=1 && PF00531:Death domain	-
103388045	9.19654	10.7177	24.0979	20.4835	57.7432	53.8467	14.6707	44.0245	-1.591	0.00827277	0.171082	tmem79	NC_024319.1	3105643	3108219	-	1500	protein_coding	transmembrane protein 79%2C transcript variant X2 && sp|Q9BSE2|TMM79_HUMAN Transmembrane protein 79 OS=Homo sapiens OX=9606 GN=TMEM79 PE=1 SV=1 && -	-
103383015	4325.72	4362.1	3603.12	2917.29	2663.23	3183.79	4096.98	2921.44	0.48761	0.008283	0.171082	mkrn1	NC_024314.1	28315590	28323698	+	2506	protein_coding	makorin ring finger protein 1 && sp|Q5NU14|MKRN1_TAKRU Probable E3 ubiquitin-protein ligase makorin-1 OS=Takifugu rubripes OX=31033 GN=mkrn1 PE=2 SV=1 && PF15815:E3 ubiquitin-protein ligase makorin-1, C-terminal|PF18044:CCCH-type zinc finger	-
103377717	99.4898	99.1387	78.0773	56.0602	35.2093	57.2656	92.2353	49.5117	0.884664	0.00829228	0.171082	fat3	NC_024310.1	2709208	2836346	+	14878	protein_coding	FAT atypical cadherin 3 && sp|Q8R508|FAT3_RAT Protocadherin Fat 3 OS=Rattus norvegicus OX=10116 GN=Fat3 PE=1 SV=1 && PF02210:Laminin G domain|PF07645:Calcium-binding EGF domain|PF00028:Cadherin domain	-
103388118	6.68839	5.35885	15.4227	17.2493	30.9842	39.3167	9.15664	29.1834	-1.68637	0.00829657	0.171082	vsig10l	NC_024319.1	3335176	3340234	-	2542	protein_coding	V-set and immunoglobulin domain containing 10 like && sp|P14781|CNTN1_CHICK Contactin-1 OS=Gallus gallus OX=9031 GN=CNTN1 PE=1 SV=1 && PF13927:Immunoglobulin domain|PF07679:Immunoglobulin I-set domain	-
103388003	91.9654	121.467	150.371	194.055	174.638	269.234	121.268	212.642	-0.815918	0.00830828	0.171136	LOC103388003	NC_024319.1	1245772	1253517	-	4029	protein_coding	rho guanine nucleotide exchange factor 19-like%2C transcript variant X1 && sp|E9Q7D5|ARHG5_MOUSE Rho guanine nucleotide exchange factor 5 OS=Mus musculus OX=10090 GN=Arhgef5 PE=1 SV=1 && PF00621:RhoGEF domain|PF00018:SH3 domain	-
103390080	47.6548	75.0239	65.5464	144.463	140.837	80.3427	62.7417	121.881	-0.953769	0.00834957	0.171652	LOC103390080	NC_024320.1	20783513	20813470	+	3953	protein_coding	carboxyl-terminal PDZ ligand of neuronal nitric oxide synthase protein-like%2C transcript variant X2 && sp|O75052|CAPON_HUMAN Carboxyl-terminal PDZ ligand of neuronal nitric oxide synthase protein OS=Homo sapiens OX=9606 GN=NOS1AP PE=1 SV=3 && PF00640:Phosphotyrosine interaction domain (PTB/PID)	-
103389527	35.9501	49.1228	16.3866	17.2493	7.04186	4.27355	33.8198	9.52157	1.83724	0.00835151	0.171652	LOC103389527	NC_024320.1	10020690	10025551	-	4862	protein_coding	ADP-ribosylation factor-like protein 4C && sp|P56559|ARL4C_HUMAN ADP-ribosylation factor-like protein 4C OS=Homo sapiens OX=9606 GN=ARL4C PE=1 SV=1 && PF00025:ADP-ribosylation factor family	-
103387336	174.734	187.56	130.129	119.667	81.6856	82.0522	164.141	94.4682	0.796985	0.00837571	0.17172	sptlc3	NC_024318.1	8952477	8968651	+	2401	protein_coding	serine palmitoyltransferase long chain base subunit 3%2C transcript variant X1 && sp|Q9NUV7|SPTC3_HUMAN Serine palmitoyltransferase 3 OS=Homo sapiens OX=9606 GN=SPTLC3 PE=1 SV=3 && PF00155:Aminotransferase class I and II	-
103382392	163.03	122.36	110.851	253.349	328.151	158.976	132.08	246.825	-0.896532	0.00838487	0.17172	LOC103382392	NC_024314.1	14810779	14814761	-	2407	protein_coding	urokinase-type plasminogen activator-like && sp|P00749|UROK_HUMAN Urokinase-type plasminogen activator OS=Homo sapiens OX=9606 GN=PLAU PE=1 SV=2 && PF00051:Kringle domain|PF00089:Trypsin	-
112487835	281.749	384.051	422.196	570.305	521.098	570.092	362.665	553.831	-0.612218	0.00838745	0.17172	LOC112487835	NC_024318.1	9446483	9447647	+	925	protein_coding	uncharacterized LOC112487835 && - && -	-
103391212	911.293	961.021	599.557	532.572	325.334	558.126	823.957	472.011	0.801815	0.00839125	0.17172	atp7a	NC_024321.1	15499951	15513129	+	6206	protein_coding	ATPase copper transporting alpha && sp|Q04656|ATP7A_HUMAN Copper-transporting ATPase 1 OS=Homo sapiens OX=9606 GN=ATP7A PE=1 SV=4 && PF00403:Heavy-metal-associated domain|PF00702:haloacid dehalogenase-like hydrolase|PF00122:E1-E2 ATPase	-
103386161	1440.51	1150.37	1372.62	818.263	854.882	1043.6	1321.17	905.582	0.544021	0.00842196	0.171879	LOC103386161	NC_024317.1	7587793	7602807	+	3053	protein_coding	MAP kinase-activated protein kinase 2-like%2C transcript variant X1 && sp|Q3SYZ2|MAPK3_BOVIN MAP kinase-activated protein kinase 3 OS=Bos taurus OX=9913 GN=MAPKAPK3 PE=2 SV=1 && PF00069:Protein kinase domain	-
103385056	97.8177	144.689	65.5464	60.3725	19.7172	47.0091	102.684	42.3663	1.26536	0.00843841	0.171879	gpr157	NC_024316.1	12307874	12313293	-	1716	protein_coding	G protein-coupled receptor 157 && sp|Q5UAW9|GP157_HUMAN G-protein coupled receptor 157 OS=Homo sapiens OX=9606 GN=GPR157 PE=2 SV=2 && PF00002:7 transmembrane receptor (Secretin family)	-
103378283	3.3442	5.35885	0.963917	19.4055	14.0837	11.1112	3.22232	14.8668	-2.19008	0.00844171	0.171879	kctd14	NC_024310.1	14610996	14613267	+	1298	protein_coding	potassium channel tetramerization domain containing 14%2C transcript variant X1 && sp|Q9BQ13|KCD14_HUMAN BTB/POZ domain-containing protein KCTD14 OS=Homo sapiens OX=9606 GN=KCTD14 PE=1 SV=2 && PF02214:BTB/POZ domain	-
103379012	1982.27	1500.48	1387.08	758.969	939.384	1265.83	1623.28	988.06	0.715645	0.0084454	0.171879	LOC103379012	NC_024311.1	10233137	10241850	+	4278	protein_coding	phosphatidate phosphatase LPIN1-like%2C transcript variant X1 && sp|Q91ZP3|LPIN1_MOUSE Phosphatidate phosphatase LPIN1 OS=Mus musculus OX=10090 GN=Lpin1 PE=1 SV=1 && PF08235:LNS2 (Lipin/Ned1/Smp2)|PF16876:Lipin/Ned1/Smp2 multi-domain protein middle domain|PF04571:lipin, N-terminal conserved region	-
103383250	123.735	137.544	163.866	139.072	311.25	464.962	141.715	305.095	-1.10814	0.00845081	0.171879	msln	NC_024315.1	1370896	1394273	-	8749	protein_coding	mesothelin%2C transcript variant X2 && - && -	-
103388714	16.721	3.57257	3.85567	0	0	0.85471	8.04974	0.284903	4.37012	0.00845367	0.171879	LOC103388714	NC_024319.1	15393970	15397838	+	1704	protein_coding	hyaluronan and proteoglycan link protein 2 && sp|Q9ESM3|HPLN2_MOUSE Hyaluronan and proteoglycan link protein 2 OS=Mus musculus OX=10090 GN=Hapln2 PE=1 SV=1 && PF07686:Immunoglobulin V-set domain|PF00193:Extracellular link domain	-
103397382	16.721	12.504	20.2423	28.0301	45.0679	42.7355	16.4891	38.6112	-1.22769	0.00847038	0.172033	ccdc125	NC_024328.1	1199780	1208066	+	2377	protein_coding	coiled-coil domain containing 125 && sp|A2BGP7|CC125_DANRE Coiled-coil domain-containing protein 125 OS=Danio rerio OX=7955 GN=ccdc125 PE=3 SV=1 && -	-
103393917	9.19654	8.93142	12.5309	23.7178	25.3507	29.9149	10.2196	26.3278	-1.37446	0.00849304	0.17213	LOC103393917	NC_024324.1	1871791	1873852	-	1778	protein_coding	fatty acid-binding protein%2C liver-like && sp|Q9I8L5|FA10A_DANRE Fatty acid-binding protein 10-A, liver basic OS=Danio rerio OX=7955 GN=fabp10a PE=1 SV=1 && PF14651:Lipocalin / cytosolic fatty-acid binding protein family	-
103389566	2283.25	2369.51	2140.86	1507.16	1733.71	949.583	2264.54	1396.82	0.698117	0.00849914	0.17213	tns1	NC_024320.1	10628404	10706390	-	5803	protein_coding	tensin 1%2C transcript variant X4 && sp|Q04205|TENS_CHICK Tensin OS=Gallus gallus OX=9031 GN=TNS PE=1 SV=2 && PF10409:C2 domain of PTEN tumour-suppressor protein|PF08416:Phosphotyrosine-binding domain|PF00017:SH2 domain	-
103377339	8.36049	5.35885	9.63917	25.8739	67.6018	7.69239	7.78617	33.7227	-2.09881	0.00851255	0.17213	gpr158	NC_024309.1	11788536	11842889	+	8000	protein_coding	G protein-coupled receptor 158 && sp|D4A6L0|GP158_RAT Probable G-protein coupled receptor 158 OS=Rattus norvegicus OX=10116 GN=Gpr158 PE=1 SV=1 && PF00003:7 transmembrane sweet-taste receptor of 3 GCPR	-
103387591	36.7862	32.1531	58.799	57.1383	95.7693	122.224	42.5794	91.7104	-1.11247	0.00851967	0.17213	ablim1	NC_024318.1	14229496	14264876	+	4570	protein_coding	actin binding LIM protein 1%2C transcript variant X1 && sp|Q8K4G5|ABLM1_MOUSE Actin-binding LIM protein 1 OS=Mus musculus OX=10090 GN=Ablim1 PE=1 SV=1 && PF16182:Putative adherens-junction anchoring region of AbLIM|PF00412:LIM domain|PF02209:Villin headpiece domain	-
103394354	855.278	839.553	725.83	608.038	585.883	531.63	806.887	575.183	0.489369	0.00852075	0.17213	fbxl2	NC_024324.1	9959215	9979038	-	3505	protein_coding	F-box and leucine rich repeat protein 2%2C transcript variant X1 && sp|Q8BH16|FBXL2_MOUSE F-box/LRR-repeat protein 2 OS=Mus musculus OX=10090 GN=Fbxl2 PE=1 SV=1 && PF12937:F-box-like	-
103391584	81.0967	135.758	29.8814	46.3575	8.45023	12.8207	82.2452	22.5428	1.86241	0.00855079	0.172552	adam23	NC_024322.1	1653344	1673887	-	3142	protein_coding	ADAM metallopeptidase domain 23%2C transcript variant X2 && sp|O75077|ADA23_HUMAN Disintegrin and metalloproteinase domain-containing protein 23 OS=Homo sapiens OX=9606 GN=ADAM23 PE=1 SV=1 && PF08516:ADAM cysteine-rich|PF01562:Reprolysin family propeptide|PF00200:Disintegrin|PF01421:Reprolysin (M12B) family zinc metalloprotease	-
103378146	27.5896	19.6491	56.8711	40.9671	111.261	132.48	34.7033	94.9028	-1.45563	0.00857053	0.172766	LOC103378146	NC_024310.1	12488843	12491326	-	2484	protein_coding	claudin-8-like && sp|Q9Z260|CLD8_MOUSE Claudin-8 OS=Mus musculus OX=10090 GN=Cldn8 PE=1 SV=1 && PF00822:PMP-22/EMP/MP20/Claudin family	-
103387248	208.176	200.957	275.68	307.253	346.459	450.432	228.271	368.048	-0.69181	0.00860635	0.173199	capg	NC_024307.1	25600239	25608825	-	1550	protein_coding	capping actin protein%2C gelsolin like && sp|Q6AYC4|CAPG_RAT Macrophage-capping protein OS=Rattus norvegicus OX=10116 GN=Capg PE=1 SV=1 && PF00626:Gelsolin repeat	-
103395687	6.68839	14.2903	6.74742	34.4986	38.026	15.3848	9.24203	29.3031	-1.65098	0.00861334	0.173199	LOC103395687	NC_024325.1	17021686	17023811	+	1336	protein_coding	alpha-crystallin B chain && sp|P41316|CRYAB_RABIT Alpha-crystallin B chain OS=Oryctolagus cuniculus OX=9986 GN=CRYAB PE=1 SV=1 && PF00011:Hsp20/alpha crystallin family	-
103377755	1264.94	1479.94	1203.93	1057.6	759.112	835.906	1316.27	884.205	0.573509	0.00861958	0.173199	atf5	NC_024310.1	5393905	5398603	-	3056	protein_coding	activating transcription factor 5%2C transcript variant X2 && sp|Q9Y2D1|ATF5_HUMAN Cyclic AMP-dependent transcription factor ATF-5 OS=Homo sapiens OX=9606 GN=ATF5 PE=1 SV=4 && PF00170:bZIP transcription factor	-
103389110	333.584	328.676	273.753	218.85	114.078	204.276	312.004	179.068	0.795473	0.00865809	0.173548	LOC103389110	NC_024320.1	2899359	2935799	+	5165	protein_coding	NAD(P) transhydrogenase%2C mitochondrial-like%2C transcript variant X3 && sp|Q13423|NNTM_HUMAN NAD(P) transhydrogenase, mitochondrial OS=Homo sapiens OX=9606 GN=NNT PE=1 SV=3 && PF05222:Alanine dehydrogenase/PNT, N-terminal domain|PF01262:Alanine dehydrogenase/PNT, C-terminal domain|PF12769:4TM region of pyridine nucleotide transhydrogenase, mitoch|PF02233:NAD(P) transhydrogenase beta subunit	-
103398728	673.855	598.405	662.211	476.512	398.569	216.242	644.824	363.774	0.828112	0.00866437	0.173548	LOC103398728	NW_007585124.1	96235	98698	+	2130	protein_coding	dual specificity protein phosphatase 18-like%2C transcript variant X5 && sp|Q17QM8|DUS14_BOVIN Dual specificity protein phosphatase 14 OS=Bos taurus OX=9913 GN=DUSP14 PE=2 SV=1 && PF00782:Dual specificity phosphatase, catalytic domain	-
103380558	12.5407	10.7177	7.71134	1.07808	0	2.56413	10.3233	1.21407	2.93868	0.0086645	0.173548	LOC103380558	NC_024312.1	18425139	18427468	-	1657	protein_coding	potassium voltage-gated channel subfamily A member 1-like && sp|Q09470|KCNA1_HUMAN Potassium voltage-gated channel subfamily A member 1 OS=Homo sapiens OX=9606 GN=KCNA1 PE=1 SV=2 && PF02214:BTB/POZ domain|PF00520:Ion transport protein	-
103384833	23.4094	21.4354	30.8454	57.1383	69.0102	37.6072	25.23	54.5853	-1.10454	0.00869371	0.173948	LOC103384833	NC_024307.1	20511947	20530929	+	4697	protein_coding	zinc finger protein 219-like%2C transcript variant X2 && sp|F1QQA8|ZN219_DANRE Zinc finger protein 219 OS=Danio rerio OX=7955 GN=znf219 PE=1 SV=2 && -	-
107988063	84.4409	119.681	108.923	67.9191	42.2512	60.6844	104.348	56.9516	0.863067	0.00871044	0.174098	LOC107988063	NC_024325.1	11276929	11278901	+	1243	protein_coding	uncharacterized LOC107988063 && - && -	-
103388229	3.3442	3.57257	7.71134	34.4986	39.4344	3.41884	4.87603	25.7839	-2.39824	0.00875912	0.174886	LOC103388229	NC_024319.1	4461050	4463699	-	1029	protein_coding	protein S100-A11-like%2C transcript variant X3 && sp|P24480|S10AB_RABIT Protein S100-A11 OS=Oryctolagus cuniculus OX=9986 GN=S100A11 PE=1 SV=2 && -	-
103396062	31.7699	21.4354	27.9536	38.8109	78.8688	58.975	27.053	58.8849	-1.11393	0.008865	0.176813	LOC103396062	NC_024326.1	3919432	3926410	-	1779	protein_coding	bcl-2-related ovarian killer protein-like && sp|Q9I8I2|BOK_CHICK Bcl-2-related ovarian killer protein OS=Gallus gallus OX=9031 GN=BOK PE=1 SV=1 && PF00452:Apoptosis regulator proteins, Bcl-2 family	-
103387464	311.846	370.654	407.737	505.62	494.339	647.87	363.412	549.276	-0.598219	0.00888519	0.177006	pdlim1	NC_024318.1	10803610	10812577	-	1947	protein_coding	PDZ and LIM domain 1%2C transcript variant X1 && sp|O00151|PDLI1_HUMAN PDZ and LIM domain protein 1 OS=Homo sapiens OX=9606 GN=PDLIM1 PE=1 SV=4 && PF15936:Domain of unknown function (DUF4749)|PF00595:PDZ domain|PF00412:LIM domain	-
103385123	3.3442	6.25199	8.67526	23.7178	19.7172	16.2395	6.09048	19.8915	-1.71629	0.0088942	0.177006	hoxc6	NC_024316.1	13296234	13298595	-	1873	protein_coding	homeobox C6 && sp|O42504|HXC6A_TAKRU Homeobox protein Hox-C6a OS=Takifugu rubripes OX=31033 GN=hoxc6a PE=3 SV=1 && PF00046:Homeodomain	-
103378562	0	0.893142	0	8.62465	8.45023	2.56413	0.297714	6.54634	-4.33325	0.00889421	1	grm5	NC_024310.1	19058266	19128249	-	5663	protein_coding	glutamate metabotropic receptor 5 && sp|P41594|GRM5_HUMAN Metabotropic glutamate receptor 5 OS=Homo sapiens OX=9606 GN=GRM5 PE=1 SV=2 && -	-
103394920	603.627	778.82	515.696	426.92	161.963	373.508	632.714	320.797	0.977041	0.00890989	0.177006	LOC103394920	NC_024308.1	5335809	5349890	+	4656	protein_coding	unconventional myosin-If-like%2C transcript variant X1 && sp|O00160|MYO1F_HUMAN Unconventional myosin-If OS=Homo sapiens OX=9606 GN=MYO1F PE=1 SV=3 && PF06017:Unconventional myosin tail, actin- and lipid-binding|PF14604:Variant SH3 domain|PF00063:Myosin head (motor domain)	-
103388681	215.701	303.668	257.366	158.478	188.722	143.591	258.912	163.597	0.66665	0.00891221	0.177006	LOC103388681	NC_024319.1	14124528	14212939	+	5124	protein_coding	semaphorin-6D-like%2C transcript variant X1 && sp|Q8NFY4|SEM6D_HUMAN Semaphorin-6D OS=Homo sapiens OX=9606 GN=SEMA6D PE=1 SV=1 && PF01403:Sema domain	-
103379124	12050.8	12067.2	11035.9	9210.05	5312.38	7853.93	11718	7458.78	0.651562	0.00895324	0.177634	ddx21	NC_024311.1	12895716	12903584	-	3218	protein_coding	DExD-box helicase 21 && sp|Q9NR30|DDX21_HUMAN Nucleolar RNA helicase 2 OS=Homo sapiens OX=9606 GN=DDX21 PE=1 SV=5 && PF08152:GUCT (NUC152) domain|PF00271:Helicase conserved C-terminal domain|PF00270:DEAD/DEAH box helicase	-
103394629	14.2128	18.756	28.9175	29.1082	69.0102	55.5562	20.6288	51.2249	-1.31272	0.00896909	0.177761	LOC103394629	NC_024324.1	13569568	13571927	+	1949	protein_coding	alpha-(1%2C3)-fucosyltransferase 9-like%2C transcript variant X2 && sp|O88819|FUT9_MOUSE 4-galactosyl-N-acetylglucosaminide 3-alpha-L-fucosyltransferase 9 OS=Mus musculus OX=10090 GN=Fut9 PE=1 SV=1 && PF17039:Fucosyltransferase, N-terminal|PF00852:Glycosyltransferase family 10 (fucosyltransferase) C-term	-
103384564	158.849	223.285	167.722	135.838	77.4605	97.4369	183.285	103.579	0.819123	0.00900335	0.178224	LOC103384564	NC_024316.1	2363346	2374642	-	4018	protein_coding	hemicentin-1-like && sp|P97528|CNTN6_RAT Contactin-6 OS=Rattus norvegicus OX=10116 GN=Cntn6 PE=1 SV=1 && PF13927:Immunoglobulin domain|PF13895:Immunoglobulin domain	-
103397303	31.7699	23.2217	27.9536	36.6548	69.0102	73.5051	27.6484	59.7233	-1.11037	0.00901718	0.178224	gal3st1	NC_024328.1	83046	88894	-	3414	protein_coding	galactose-3-O-sulfotransferase 1 && sp|Q99999|G3ST1_HUMAN Galactosylceramide sulfotransferase OS=Homo sapiens OX=9606 GN=GAL3ST1 PE=1 SV=1 && PF06990:Galactose-3-O-sulfotransferase	-
112487799	0	0	4.81959	4.31232	29.5758	15.3848	1.60653	16.4243	-3.38725	0.00902077	0.178224	LOC112487799	NC_024307.1	25206110	25208585	+	1920	lncRNA	uncharacterized LOC112487799%2C transcript variant X1 && - && -	-
103391432	61.8676	20.5423	9.63917	6.46849	4.22512	10.2565	30.683	6.98337	2.11022	0.00903962	0.178381	LOC103391432	NC_024321.1	20001898	20002757	+	427	protein_coding	probable pancreatic secretory proteinase inhibitor && sp|P09656|ISK1L_RAT Serine protease inhibitor Kazal-type 1-like OS=Rattus norvegicus OX=10116 GN=Spink1l PE=1 SV=2 && PF00050:Kazal-type serine protease inhibitor domain	-
103395304	52.6711	42.8708	138.804	120.745	163.371	320.516	78.1153	201.544	-1.37203	0.00904761	0.178381	LOC103395304	NC_024325.1	11761194	11766161	+	1487	protein_coding	junctional adhesion molecule A && sp|O88792|JAM1_MOUSE Junctional adhesion molecule A OS=Mus musculus OX=10090 GN=F11r PE=1 SV=2 && PF07686:Immunoglobulin V-set domain|PF13927:Immunoglobulin domain	-
103387160	37.6222	23.2217	74.2216	87.3246	128.162	94.0181	45.0218	103.168	-1.19693	0.00907489	0.178643	LOC103387160	NC_024318.1	5664635	5668004	+	1734	protein_coding	prostatic spermine-binding protein-like%2C transcript variant X1 && - && -	-
112488020	20.0652	16.9697	14.4588	4.31232	5.63349	5.12826	17.1645	5.02469	1.78146	0.00908199	0.178643	LOC112488020	NC_024320.1	5790668	5791789	+	894	protein_coding	cilia- and flagella-associated protein 251-like && - && -	-
103378972	105.342	130.399	140.732	79.778	69.0102	78.6333	125.491	75.8072	0.72191	0.00908932	0.178643	LOC103378972	NC_024311.1	8742753	8748318	+	2194	protein_coding	adhesion G-protein coupled receptor G1-like && sp|Q50DM5|AGRG1_PONPY Adhesion G-protein coupled receptor G1 OS=Pongo pygmaeus OX=9600 GN=ADGRG1 PE=3 SV=1 && PF00002:7 transmembrane receptor (Secretin family)|PF01825:GPCR proteolysis site, GPS, motif	-
103395797	132.932	195.598	168.686	98.1054	78.8688	114.531	165.738	97.1684	0.762013	0.00914562	0.179367	LOC103395797	NC_024308.1	6678373	6689848	+	5007	protein_coding	tyrosine-protein kinase JAK2 && sp|Q75R65|JAK2_CHICK Tyrosine-protein kinase JAK2 OS=Gallus gallus OX=9031 GN=JAK2 PE=2 SV=1 && PF17887:Jak1 pleckstrin homology-like domain|PF18379:FERM F1 ubiquitin-like domain|PF07714:Protein tyrosine kinase|PF18377:FERM F2 acyl-CoA binding protein-like domain	-
103396765	75.2444	91.1005	64.5825	167.103	130.979	106.839	76.9758	134.973	-0.807278	0.00915044	0.179367	LOC103396765	NC_024326.1	13870962	13924896	-	4064	protein_coding	neuropilin-1a-like && sp|Q8QFX6|NRP1A_DANRE Neuropilin-1a OS=Danio rerio OX=7955 GN=nrp1a PE=2 SV=1 && PF00431:CUB domain|PF00754:F5/8 type C domain|PF11980:C-terminal domain of neuropilin glycoprotein|PF00629:MAM domain, meprin/A5/mu	-
103387824	51.835	42.8708	39.5206	75.4657	77.4605	82.9069	44.7422	78.611	-0.812143	0.00915465	0.179367	atg12	NC_024319.1	107129	109965	+	779	protein_coding	autophagy related 12 && sp|O94817|ATG12_HUMAN Ubiquitin-like protein ATG12 OS=Homo sapiens OX=9606 GN=ATG12 PE=1 SV=1 && PF04110:Ubiquitin-like autophagy protein Apg12	-
103393928	84.4409	217.033	26.9897	53.904	5.63349	15.3848	109.488	24.9741	2.1264	0.00917969	0.179483	pkhd1l1	NC_024324.1	1953172	1983073	-	13209	protein_coding	PKHD1 like 1%2C transcript variant X2 && sp|Q86WI1|PKHL1_HUMAN Fibrocystin-L OS=Homo sapiens OX=9606 GN=PKHD1L1 PE=2 SV=2 && PF01833:IPT/TIG domain|PF10162:G8 domain	-
103384437	6.68839	7.14513	8.67526	24.7959	11.267	35.8978	7.50293	23.9869	-1.70057	0.00918201	0.179483	LOC103384437	NC_024307.1	2822574	2839384	-	4483	protein_coding	CD109 antigen-like && sp|Q6YHK3|CD109_HUMAN CD109 antigen OS=Homo sapiens OX=9606 GN=CD109 PE=1 SV=2 && PF07703:Alpha-2-macroglobulin bait region domain|PF01835:MG2 domain|PF07678:A-macroglobulin TED domain|PF00207:Alpha-2-macroglobulin family|PF17791:Macroglobulin domain MG3	-
103380371	173.062	157.193	146.515	202.679	246.465	323.935	158.924	257.693	-0.699355	0.00918915	0.179483	LOC103380371	NC_024312.1	15133518	15138474	+	2080	protein_coding	ubiquitin-conjugating enzyme E2 variant 3-like && sp|Q6DBY5|UEVLD_DANRE Ubiquitin-conjugating enzyme E2 variant 3 OS=Danio rerio OX=7955 GN=uevld PE=2 SV=1 && PF00056:lactate/malate dehydrogenase, NAD binding domain|PF05743:UEV domain|PF02866:lactate/malate dehydrogenase, alpha/beta C-terminal domain	-
103388453	8.36049	7.14513	23.134	24.7959	67.6018	31.6243	12.8799	41.3407	-1.6804	0.00921036	0.179712	LOC103388453	NC_024319.1	9272341	9275514	+	1795	protein_coding	prostate stem cell antigen-like && - && -	-
103381896	65.2118	68.7719	69.4021	118.589	87.3191	148.72	67.7953	118.209	-0.810961	0.00924836	0.180267	LOC103381896	NC_024314.1	7034455	7047188	-	3924	protein_coding	nuclear distribution protein nudE-like 1-B%2C transcript variant X1 && sp|Q803Q2|NDL1B_DANRE Nuclear distribution protein nudE-like 1-B OS=Danio rerio OX=7955 GN=ndel1b PE=2 SV=1 && PF04880:NUDE protein, C-terminal conserved region	-
103381055	1669.59	1452.25	1406.36	1085.63	857.698	1165.82	1509.4	1036.38	0.54128	0.00929509	0.18089	dcaf5	NC_024307.1	15248175	15264409	+	3539	protein_coding	DDB1 and CUL4 associated factor 5%2C transcript variant X1 && sp|Q80T85|DCAF5_MOUSE DDB1- and CUL4-associated factor 5 OS=Mus musculus OX=10090 GN=Dcaf5 PE=1 SV=2 && -	-
103382085	70.2281	66.9856	89.6443	115.355	145.062	117.95	75.6194	126.122	-0.735546	0.00930048	0.18089	LOC103382085	NC_024314.1	11118273	11126540	-	4369	protein_coding	casein kinase I-like%2C transcript variant X2 && sp|Q9JMK2|KC1E_MOUSE Casein kinase I isoform epsilon OS=Mus musculus OX=10090 GN=Csnk1e PE=1 SV=2 && PF00069:Protein kinase domain	-
103379588	185.603	267.049	249.655	381.641	311.25	405.133	234.102	366.008	-0.647649	0.00930986	0.18089	cav1	NC_024312.1	2447900	2455654	-	648	protein_coding	caveolin 1 && sp|Q9YGM8|CAV1_TAKRU Caveolin-1 OS=Takifugu rubripes OX=31033 GN=cav1 PE=3 SV=1 && PF01146:Caveolin	-
103385509	46.8187	40.1914	61.6907	60.3725	101.403	158.121	49.5669	106.632	-1.11108	0.0093187	0.18089	LOC103385509	NC_024316.1	19993458	19998208	+	2338	protein_coding	receptor-type tyrosine-protein phosphatase V-like%2C transcript variant X1 && sp|Q64612|PTPRV_RAT Receptor-type tyrosine-protein phosphatase V OS=Rattus norvegicus OX=10116 GN=Ptprv PE=1 SV=1 && PF00102:Protein-tyrosine phosphatase	-
103385384	22.5733	26.7943	48.1959	47.4356	83.0939	87.1804	32.5211	72.57	-1.16305	0.00939403	0.182109	LOC103385384	NC_024316.1	18088108	18132683	-	7388	protein_coding	membrane-associated guanylate kinase%2C WW and PDZ domain-containing protein 1-like && sp|Q4L1J4|MAGI1_RAT Membrane-associated guanylate kinase, WW and PDZ domain-containing protein 1 OS=Rattus norvegicus OX=10116 GN=Magi1 PE=1 SV=1 && PF17820:PDZ domain|PF00625:Guanylate kinase|PF00595:PDZ domain	-
103383752	1611.9	1461.18	1290.69	1152.47	647.851	361.542	1454.59	720.621	1.01382	0.0094008	0.182109	LOC103383752	NC_024315.1	8994473	8996160	-	895	protein_coding	myoglobin-like%2C transcript variant X1 && sp|P02205|MYG_THUAL Myoglobin OS=Thunnus albacares OX=8236 GN=mb PE=1 SV=2 && PF00042:Globin	-
103392006	525.875	585.008	427.015	398.89	171.821	269.234	512.633	279.982	0.870296	0.00941758	0.182247	mospd2	NC_024322.1	9261121	9275062	+	2081	protein_coding	motile sperm domain containing 2 && sp|Q9CWP6|MSPD2_MOUSE Motile sperm domain-containing protein 2 OS=Mus musculus OX=10090 GN=Mospd2 PE=1 SV=2 && PF00635:MSP (Major sperm protein) domain|PF00650:CRAL/TRIO domain	-
107989793	2.50815	4.46571	3.85567	11.8589	9.8586	23.0772	3.60984	14.9316	-2.07384	0.00943517	0.1824	LOC107989793	NC_024322.1	17488452	17505366	+	3398	lncRNA	uncharacterized LOC107989793%2C transcript variant X4 && - && -	-
103378944	3264.77	3238.53	2692.22	2508.69	1901.3	1654.72	3065.17	2021.57	0.600672	0.00944994	0.182499	fhod1	NC_024311.1	7998648	8017923	-	4673	protein_coding	formin homology 2 domain containing 1%2C transcript variant X1 && sp|Q2V2M9|FHOD3_HUMAN FH1/FH2 domain-containing protein 3 OS=Homo sapiens OX=9606 GN=FHOD3 PE=1 SV=2 && PF18382:Formin N-terminal GTPase-binding domain|PF02181:Formin Homology 2 Domain	-
103394242	71.9002	35.7257	88.6804	73.3095	197.172	194.874	65.4354	155.118	-1.24548	0.00947065	0.182712	LOC103394242	NC_024324.1	8365494	8368801	-	2313	protein_coding	proline-rich protein 15-like && - && -	-
103376880	996.57	1202.17	804.871	767.594	422.512	589.75	1001.2	593.285	0.753818	0.00949147	0.182927	tpp1	NC_024307.1	7069712	7076431	+	2959	protein_coding	tripeptidyl peptidase 1 && sp|F8W2M8|TPP1_DANRE Tripeptidyl-peptidase 1 OS=Danio rerio OX=7955 GN=tpp1 PE=1 SV=2 && PF09286:Pro-kumamolisin, activation domain	-
107990129	10.8686	1.78628	20.2423	18.3274	52.1098	58.975	10.9657	43.1374	-1.98224	0.00950493	0.182999	LOC107990129	NC_024326.1	2041119	2043533	-	1342	protein_coding	solute carrier family 22 member 21-like%2C transcript variant X1 && sp|Q9WTN6|S22AL_MOUSE Solute carrier family 22 member 21 OS=Mus musculus OX=10090 GN=Slc22a21 PE=2 SV=1 && PF07690:Major Facilitator Superfamily	-
103394907	2582.56	2281.98	2105.2	1620.36	1736.52	1733.35	2323.24	1696.74	0.45353	0.00954168	0.183519	ncor1	NC_024325.1	3930646	3960739	-	8960	protein_coding	nuclear receptor corepressor 1%2C transcript variant X5 && sp|Q60974|NCOR1_MOUSE Nuclear receptor corepressor 1 OS=Mus musculus OX=10090 GN=Ncor1 PE=1 SV=1 && PF00249:Myb-like DNA-binding domain	-
107989877	425.549	595.726	482.923	612.35	937.976	831.633	501.399	793.986	-0.662648	0.00959308	0.18432	LOC107989877	NC_024323.1	3098983	3101224	+	2037	lncRNA	uncharacterized LOC107989877 && - && -	-
103385305	221.553	263.477	220.737	305.097	340.826	543.596	235.256	396.506	-0.75566	0.00960405	0.184343	plekhg5	NC_024316.1	16453927	16520255	+	5423	protein_coding	pleckstrin homology and RhoGEF domain containing G5 && sp|Q6RFZ7|PKHG5_RAT Pleckstrin homology domain-containing family G member 5 OS=Rattus norvegicus OX=10116 GN=Plekhg5 PE=1 SV=1 && PF00621:RhoGEF domain	-
103393490	551.792	567.145	574.495	395.656	299.983	438.466	564.477	378.035	0.574712	0.00961884	0.184393	cog1	NC_024323.1	13840349	13847000	+	3136	protein_coding	component of oligomeric golgi complex 1%2C transcript variant X1 && sp|Q9Z160|COG1_MOUSE Conserved oligomeric Golgi complex subunit 1 OS=Mus musculus OX=10090 GN=Cog1 PE=1 SV=3 && -	-
103384504	1806.7	2150.69	1325.39	1346.52	387.302	743.598	1760.92	825.808	1.0918	0.00962622	0.184393	LOC103384504	NC_024316.1	1909951	1915135	+	2136	protein_coding	lipopolysaccharide-binding protein-like%2C transcript variant X2 && sp|P17213|BPI_HUMAN Bactericidal permeability-increasing protein OS=Homo sapiens OX=9606 GN=BPI PE=1 SV=4 && PF01273:LBP / BPI / CETP family, N-terminal domain|PF02886:LBP / BPI / CETP family, C-terminal domain	-
103387924	15.8849	19.6491	27.9536	28.0301	61.9684	62.3938	21.1626	50.7974	-1.26681	0.00964928	0.184648	LOC103387924	NC_024319.1	2455229	2462691	+	4967	protein_coding	uncharacterized LOC103387924%2C transcript variant X1 && - && PF01108:Tissue factor	-
103381676	192.291	237.576	244.835	295.394	345.051	374.363	224.901	338.269	-0.590392	0.00969161	0.18527	egr2	NC_024314.1	4871664	4877805	+	5850	protein_coding	early growth response 2 && sp|Q05159|EGR2B_DANRE Early growth response protein 2b OS=Danio rerio OX=7955 GN=egr2b PE=2 SV=1 && PF00096:Zinc finger, C2H2 type|PF11928:Early growth response N-terminal domain	-
103385434	10.8686	23.2217	10.6031	43.1232	39.4344	29.9149	14.8978	37.4908	-1.32607	0.00973262	0.185866	LOC103385434	NC_024316.1	18338226	18355923	+	1817	protein_coding	bone morphogenetic protein 7-like && sp|P23359|BMP7_MOUSE Bone morphogenetic protein 7 OS=Mus musculus OX=10090 GN=Bmp7 PE=1 SV=2 && PF00019:Transforming growth factor beta like domain|PF00688:TGF-beta propeptide	-
103389701	136.276	152.727	114.706	195.133	152.104	678.64	134.57	341.959	-1.34817	0.00981493	0.18696	adamts1	NC_024320.1	14930530	14942170	+	7456	protein_coding	ADAM metallopeptidase with thrombospondin type 1 motif 1%2C transcript variant X1 && sp|P97857|ATS1_MOUSE A disintegrin and metalloproteinase with thrombospondin motifs 1 OS=Mus musculus OX=10090 GN=Adamts1 PE=1 SV=4 && PF01562:Reprolysin family propeptide|PF05986:ADAM-TS Spacer 1|PF01421:Reprolysin (M12B) family zinc metalloprotease|PF00090:Thrombospondin type 1 domain|PF17771:ADAM cysteine-rich…	-
112487832	8.36049	15.1834	14.4588	34.4986	69.0102	16.2395	12.6676	39.9161	-1.6426	0.00981736	0.18696	LOC112487832	NC_024318.1	10555298	10557870	-	2573	protein_coding	desmoplakin-like && - && PF00681:Plectin repeat	-
103386863	1103.58	1154.83	949.459	796.702	187.313	467.526	1069.29	483.847	1.1427	0.00981969	0.18696	LOC103386863	NC_024307.1	24122298	24128379	+	816	protein_coding	placenta-specific gene 8 protein-like && - && PF04749:PLAC8 family	-
103397389	17.557	21.4354	25.0619	28.0301	53.5181	68.3768	21.3514	49.975	-1.23366	0.0098714	0.187756	LOC103397389	NC_024328.1	1093615	1150641	+	7729	protein_coding	AT-rich interactive domain-containing protein 3A-like && sp|A2BEA6|ARI3A_DANRE AT-rich interactive domain-containing protein 3A OS=Danio rerio OX=7955 GN=arid3a PE=1 SV=1 && PF01388:ARID/BRIGHT DNA binding domain	-
103383749	337.764	433.174	350.866	253.349	277.449	199.147	373.934	243.315	0.623908	0.0098905	0.187929	LOC103383749	NC_024315.1	9032269	9057019	+	7745	protein_coding	activating transcription factor 7-interacting protein 1%2C transcript variant X3 && sp|A0JME2|MCAF1_DANRE Activating transcription factor 7-interacting protein 1 OS=Danio rerio OX=7955 GN=atf7ip PE=1 SV=2 && PF16794:Fibronectin-III type domain|PF16788:ATF-interacting protein binding domain	-
103394524	65.2118	87.5279	55.9072	112.12	102.811	164.959	69.549	126.63	-0.86983	0.00992082	0.188175	LOC103394524	NC_024324.1	12524535	12577684	+	4664	protein_coding	ephrin-A1-like%2C transcript variant X2 && sp|P52794|EFNA1_XENLA Ephrin-A1 OS=Xenopus laevis OX=8355 GN=efna1 PE=2 SV=1 && PF00812:Ephrin	-
103390121	3.3442	6.25199	11.567	11.8589	30.9842	31.6243	7.0544	24.8224	-1.82693	0.00992335	0.188175	LOC103390121	NC_024320.1	22023701	22032186	+	2106	protein_coding	synaptic vesicle 2-related protein-like && sp|Q2XWK0|SVOP_XENLA Synaptic vesicle 2-related protein OS=Xenopus laevis OX=8355 GN=svop PE=2 SV=1 && PF07690:Major Facilitator Superfamily|PF00083:Sugar (and other) transporter	-
103396005	15.0489	8.93142	41.4485	35.5767	52.1098	126.497	21.8096	71.3945	-1.72193	0.00994299	0.18821	LOC103396005	NC_024326.1	2886086	2892428	+	2191	protein_coding	AP-1 complex subunit sigma-3-like%2C transcript variant X1 && sp|Q3ZBS3|AP1S2_BOVIN AP-1 complex subunit sigma-2 OS=Bos taurus OX=9913 GN=AP1S2 PE=2 SV=1 && PF01217:Clathrin adaptor complex small chain	-
103386666	230.75	169.697	240.979	443.091	485.888	235.9	213.809	388.293	-0.858273	0.00994517	0.18821	LOC103386666	NC_024317.1	17712016	17722203	+	3377	protein_coding	LIM and cysteine-rich domains protein 1-like && sp|Q17QE2|LMCD1_BOVIN LIM and cysteine-rich domains protein 1 OS=Bos taurus OX=9913 GN=LMCD1 PE=2 SV=1 && PF06297:PET Domain|PF00412:LIM domain	-
103388517	104.506	219.713	121.454	76.5438	26.7591	84.6163	148.558	62.6397	1.23404	0.00999615	0.188748	LOC103388517	NC_024319.1	10451026	10454000	-	1347	protein_coding	uncharacterized LOC103388517%2C transcript variant X1 && - && PF07686:Immunoglobulin V-set domain	-
103392045	3251.39	3285.87	4247.98	2267.2	1826.66	2857.3	3595.08	2317.05	0.633098	0.0100234	0.188748	LOC103392045	NC_024322.1	10069296	10086116	+	13803	protein_coding	sacsin-like && sp|Q9NZJ4|SACS_HUMAN Sacsin OS=Homo sapiens OX=9606 GN=SACS PE=1 SV=2 && PF05168:HEPN domain	-
103385221	122.899	142.01	126.273	73.3095	80.2772	90.5993	130.394	81.3953	0.676308	0.0100258	0.188748	rap1gds1	NC_024307.1	21609728	21645649	-	2286	protein_coding	Rap1 GTPase-GDP dissociation stimulator 1 && sp|O93614|GDS1A_XENLA Rap1 GTPase-GDP dissociation stimulator 1-A OS=Xenopus laevis OX=8355 GN=rap1gds1-a PE=1 SV=1 && PF00514:Armadillo/beta-catenin-like repeat	-
103378102	240.782	288.485	229.412	190.82	142.246	157.267	252.893	163.444	0.627756	0.0100272	0.188748	mfsd1	NC_024310.1	11745026	11755963	-	3550	protein_coding	major facilitator superfamily domain containing 1%2C transcript variant X2 && sp|Q32LQ6|MFSD1_DANRE Major facilitator superfamily domain-containing protein 1 OS=Danio rerio OX=7955 GN=mfsd1 PE=2 SV=1 && PF07690:Major Facilitator Superfamily	-
103378440	27.5896	29.4737	62.6546	54.9821	188.722	76.0692	39.906	106.591	-1.41374	0.0100355	0.188748	LOC103378440	NC_024310.1	16688471	16701854	+	5158	protein_coding	transmembrane protease serine 3-like%2C transcript variant X1 && sp|Q8K1T0|TMPS3_MOUSE Transmembrane protease serine 3 OS=Mus musculus OX=10090 GN=Tmprss3 PE=1 SV=2 && PF00089:Trypsin|PF15494:Scavenger receptor cysteine-rich domain	-
103385888	58.5234	57.1611	95.4278	86.2465	161.963	170.942	70.3708	139.717	-0.99161	0.0100366	0.188748	nuak2	NC_024317.1	2811246	2821749	+	3673	protein_coding	NUAK family kinase 2 && sp|Q9H093|NUAK2_HUMAN NUAK family SNF1-like kinase 2 OS=Homo sapiens OX=9606 GN=NUAK2 PE=1 SV=1 && PF00069:Protein kinase domain	-
103389072	261.683	348.325	352.794	227.475	218.298	159.831	320.934	201.868	0.671823	0.0100519	0.188748	strbp	NC_024320.1	1209425	1292346	-	3803	protein_coding	spermatid perinuclear RNA binding protein%2C transcript variant X2 && sp|Q91WM1|STRBP_MOUSE Spermatid perinuclear RNA-binding protein OS=Mus musculus OX=10090 GN=Strbp PE=1 SV=1 && PF07528:DZF domain|PF00035:Double-stranded RNA binding motif	-
103386036	0.836049	0.893142	2.89175	11.8589	7.04186	10.2565	1.54031	9.71909	-2.69356	0.0100536	0.188748	gdf11	NC_024317.1	4859403	4879655	-	4447	protein_coding	growth differentiation factor 11%2C transcript variant X1 && sp|O95390|GDF11_HUMAN Growth/differentiation factor 11 OS=Homo sapiens OX=9606 GN=GDF11 PE=1 SV=1 && PF00019:Transforming growth factor beta like domain|PF00688:TGF-beta propeptide	-
103390270	27.5896	20.5423	20.2423	70.0753	114.078	19.6583	22.7914	67.9372	-1.56345	0.0100688	0.188846	znf532	NC_024320.1	25159325	25171795	+	8541	protein_coding	zinc finger protein 532%2C transcript variant X1 && sp|Q9HCE3|ZN532_HUMAN Zinc finger protein 532 OS=Homo sapiens OX=9606 GN=ZNF532 PE=1 SV=2 && -	-
103386697	72.7363	77.7033	84.8247	93.793	146.471	187.181	78.4214	142.482	-0.864842	0.010116	0.189383	lmod1	NC_024317.1	18156329	18160702	-	2814	protein_coding	leiomodin 1 && sp|P29536|LMOD1_HUMAN Leiomodin-1 OS=Homo sapiens OX=9606 GN=LMOD1 PE=1 SV=3 && -	-
103379193	122.063	131.292	148.443	176.805	202.806	262.396	133.933	214.002	-0.680112	0.010123	0.189383	tpcn2	NC_024311.1	14733306	14753743	+	4145	protein_coding	two pore segment channel 2 && sp|A0JMD4|TPC2_DANRE Two pore calcium channel protein 2 OS=Danio rerio OX=7955 GN=tpcn2 PE=2 SV=1 && PF00520:Ion transport protein	-
103381068	387.927	415.311	342.191	481.902	549.265	879.497	381.809	636.888	-0.739677	0.0101276	0.189383	actn1	NC_024307.1	15272510	15330452	+	3597	protein_coding	actinin alpha 1%2C transcript variant X2 && sp|Q3B7N2|ACTN1_BOVIN Alpha-actinin-1 OS=Bos taurus OX=9913 GN=ACTN1 PE=2 SV=1 && -	-
103377535	59.3595	32.1531	113.742	103.496	163.371	222.225	68.4183	163.031	-1.25629	0.0101529	0.189669	LOC103377535	NC_024307.1	7189900	7209189	+	2511	protein_coding	grainyhead-like protein 1 homolog && sp|Q9NZI5|GRHL1_HUMAN Grainyhead-like protein 1 homolog OS=Homo sapiens OX=9606 GN=GRHL1 PE=1 SV=2 && PF04516:CP2 transcription factor	-
103393420	27.5896	29.4737	27.9536	45.2794	102.811	45.2996	28.339	64.4634	-1.172	0.0101676	0.189754	LOC103393420	NC_024323.1	13120042	13131180	-	5106	protein_coding	MBT domain-containing protein 1-like%2C transcript variant X3 && sp|Q05BQ5|MBTD1_HUMAN MBT domain-containing protein 1 OS=Homo sapiens OX=9606 GN=MBTD1 PE=1 SV=2 && PF02820:mbt repeat	-
novel.85	58.5234	41.9777	71.3299	135.838	157.738	66.6674	57.277	120.081	-1.06222	0.0101946	0.189874	-	NC_024310.1	6317803	6318645	-	843	-	- && - && -	-
103384721	139.62	192.025	171.577	118.589	91.5442	100.856	167.741	103.663	0.69111	0.010197	0.189874	LOC103384721	NC_024316.1	5220557	5225384	-	1332	protein_coding	deoxyribonuclease gamma-like%2C transcript variant X1 && sp|Q13609|DNSL3_HUMAN Deoxyribonuclease gamma OS=Homo sapiens OX=9606 GN=DNASE1L3 PE=1 SV=1 && PF03372:Endonuclease/Exonuclease/phosphatase family	-
103389443	11.7047	16.9697	19.2783	35.5767	69.0102	23.9319	15.9842	42.8396	-1.40935	0.0102042	0.189874	LOC103389443	NC_024320.1	8196818	8209993	-	3050	protein_coding	dipeptidyl peptidase 4-like && sp|P22411|DPP4_PIG Dipeptidyl peptidase 4 OS=Sus scrofa OX=9823 GN=DPP4 PE=1 SV=3 && PF00326:Prolyl oligopeptidase family|PF00930:Dipeptidyl peptidase IV (DPP IV) N-terminal region	-
103385207	477.384	395.662	443.402	567.071	608.417	1019.67	438.816	731.719	-0.739182	0.0102491	0.190352	LOC103385207	NC_024316.1	14410408	14432125	+	3411	protein_coding	LIM domain and actin-binding protein 1-like%2C transcript variant X1 && sp|Q9UHB6|LIMA1_HUMAN LIM domain and actin-binding protein 1 OS=Homo sapiens OX=9606 GN=LIMA1 PE=1 SV=1 && PF00412:LIM domain	-
103381884	6146.63	5491.93	5325.64	3993.21	3913.87	4565.01	5654.73	4157.36	0.443606	0.01025	0.190352	calcoco2	NC_024314.1	7165538	7171924	-	3101	protein_coding	calcium binding and coiled-coil domain 2%2C transcript variant X2 && sp|O18737|CACO2_BOVIN Calcium-binding and coiled-coil domain-containing protein 2 OS=Bos taurus OX=9913 GN=CALCOCO2 PE=2 SV=1 && PF17751:SKICH domain	-
novel.252	5.85234	8.93142	20.2423	25.8739	60.56	24.7866	11.6753	37.0735	-1.66395	0.010284	0.190795	-	NC_024317.1	16377211	16378776	-	1566	-	- && - && -	-
103390222	973.161	902.073	979.34	689.972	590.108	753.854	951.525	677.978	0.48717	0.0102995	0.190894	LOC103390222	NC_024320.1	24345594	24366431	+	3651	protein_coding	far upstream element-binding protein 3%2C transcript variant X1 && sp|Q96I24|FUBP3_HUMAN Far upstream element-binding protein 3 OS=Homo sapiens OX=9606 GN=FUBP3 PE=1 SV=2 && PF00013:KH domain	-
103384237	67.72	56.2679	61.6907	72.2314	118.303	183.763	61.8929	124.766	-1.01534	0.0103527	0.191317	LOC103384237	NC_024315.1	17605850	17613419	+	3422	protein_coding	E3 SUMO-protein ligase CBX4 && sp|O55187|CBX4_MOUSE E3 SUMO-protein ligase CBX4 OS=Mus musculus OX=10090 GN=Cbx4 PE=1 SV=2 && PF17218:CBX family C-terminal motif|PF00385:Chromo (CHRromatin Organisation MOdifier) domain	-
103378650	5.85234	0.893142	6.74742	15.0931	18.3088	19.6583	4.49764	17.6868	-1.98015	0.0103677	0.191317	pcdh20	NC_024311.1	2829674	2834822	+	4737	protein_coding	protocadherin 20 && sp|Q8BIZ0|PCD20_MOUSE Protocadherin-20 OS=Mus musculus OX=10090 GN=Pcdh20 PE=2 SV=3 && PF08266:Cadherin-like|PF00028:Cadherin domain	-
103397873	142.964	128.612	122.418	161.712	214.073	287.183	131.331	220.989	-0.75297	0.010375	0.191317	LOC103397873	NC_024328.1	10356354	10361351	+	2024	lncRNA	uncharacterized LOC103397873 && - && -	-
103385786	202.324	225.072	152.299	113.199	46.4763	125.642	193.232	95.1057	1.01284	0.0103774	0.191317	LOC103385786	NC_024317.1	2005229	2037122	+	2529	protein_coding	sodium- and chloride-dependent GABA transporter 2-like && sp|P31647|S6A11_RAT Sodium- and chloride-dependent GABA transporter 3 OS=Rattus norvegicus OX=10116 GN=Slc6a11 PE=1 SV=1 && PF02893:GRAM domain|PF00209:Sodium:neurotransmitter symporter family	-
103391902	0	0	0	3.23424	7.04186	3.41884	0	4.56498	-4.7762	0.0103788	1	LOC103391902	NC_024322.1	7329983	7333526	+	849	lncRNA	uncharacterized LOC103391902 && sp|B0V207|FHI1B_DANRE FHF complex subunit HOOK interacting protein 1B OS=Danio rerio OX=7955 GN=fhip1b PE=3 SV=1 && -	-
103390211	262.519	327.783	251.582	395.656	376.035	560.69	280.628	444.127	-0.664643	0.01038	0.191317	rgs3	NC_024320.1	24068731	24206871	-	7161	protein_coding	regulator of G protein signaling 3%2C transcript variant X4 && sp|P49796|RGS3_HUMAN Regulator of G-protein signaling 3 OS=Homo sapiens OX=9606 GN=RGS3 PE=1 SV=2 && PF17820:PDZ domain|PF00615:Regulator of G protein signaling domain|PF00168:C2 domain	-
103395146	3.3442	23.2217	4.81959	1.07808	1.40837	0	10.4618	0.828818	3.79225	0.0103831	0.191317	gpr119	NC_024325.1	8268107	8271179	+	2941	protein_coding	G protein-coupled receptor 119 && sp|Q8TDV5|GP119_HUMAN Glucose-dependent insulinotropic receptor OS=Homo sapiens OX=9606 GN=GPR119 PE=1 SV=1 && PF00001:7 transmembrane receptor (rhodopsin family)	-
103386578	144.636	170.59	147.479	109.964	63.3767	97.4369	154.235	90.2593	0.764113	0.0104089	0.191606	pfkfb2	NC_024317.1	15856817	15866155	-	2351	protein_coding	6-phosphofructo-2-kinase/fructose-2%2C6-biphosphatase 2%2C transcript variant X1 && sp|O60825|F262_HUMAN 6-phosphofructo-2-kinase/fructose-2,6-bisphosphatase 2 OS=Homo sapiens OX=9606 GN=PFKFB2 PE=1 SV=2 && PF01591:6-phosphofructo-2-kinase|PF00300:Histidine phosphatase superfamily (branch 1)	-
103381415	211.52	29.4737	405.809	48.5136	71.827	71.7956	215.601	64.0454	1.75103	0.0104501	0.192176	LOC103381415	NC_024314.1	52567	56917	+	1601	protein_coding	26S proteasome regulatory subunit 8%2C transcript variant X2 && sp|P62194|PRS8_BOVIN 26S proteasome regulatory subunit 8 OS=Bos taurus OX=9913 GN=PSMC5 PE=2 SV=1 && PF16450:Proteasomal ATPase OB C-terminal domain|PF00004:ATPase family associated with various cellular activities (AAA)|PF17862:AAA+ lid domain	-
103392448	9.19654	5.35885	25.0619	36.6548	66.1935	25.6413	13.2057	42.8298	-1.69588	0.010495	0.192723	dnah7	NC_024322.1	17256549	17313018	-	13562	protein_coding	dynein axonemal heavy chain 7 && sp|Q8WXX0|DYH7_HUMAN Dynein axonemal heavy chain 7 OS=Homo sapiens OX=9606 GN=DNAH7 PE=1 SV=2 && PF12774:Hydrolytic ATP binding site of dynein motor region|PF12780:P-loop containing dynein motor region D4|PF08393:Dynein heavy chain, N-terminal region 2|PF12777:Microtubule-binding stalk of dynein motor|PF17852:Dynein heavy chain AAA lid domain|PF18199:Dynein heavy …	-
103391193	58.5234	76.8102	93.5	94.8711	143.654	205.13	76.2779	147.885	-0.960106	0.0105003	0.192723	LOC103391193	NC_024321.1	15299912	15316272	-	3607	protein_coding	putative E3 ubiquitin-protein ligase SH3RF2 && sp|Q28E95|SH3R1_XENTR E3 ubiquitin-protein ligase SH3RF1 OS=Xenopus tropicalis OX=8364 GN=sh3rf1 PE=2 SV=1 && PF13445:RING-type zinc-finger|PF14604:Variant SH3 domain|PF07653:Variant SH3 domain	-
103387751	45.9827	40.1914	39.5206	17.2493	25.3507	17.9489	41.8982	20.183	1.07234	0.0105134	0.192776	LOC103387751	NC_024318.1	16497408	16510154	+	4758	protein_coding	condensin-2 complex subunit D3-like && sp|P42695|CNDD3_HUMAN Condensin-2 complex subunit D3 OS=Homo sapiens OX=9606 GN=NCAPD3 PE=1 SV=2 && PF12717:non-SMC mitotic condensation complex subunit 1	-
103394985	136.276	136.651	170.613	255.505	294.35	181.199	147.847	243.684	-0.71732	0.0105326	0.192941	LOC103394985	NC_024325.1	5879773	5890479	+	4220	protein_coding	tumor necrosis factor alpha-induced protein 2-like && sp|Q2M3D2|EX3L2_HUMAN Exocyst complex component 3-like protein 2 OS=Homo sapiens OX=9606 GN=EXOC3L2 PE=1 SV=1 && PF06046:Exocyst complex component Sec6	-
103382517	581.89	534.099	546.541	437.701	298.575	174.361	554.177	303.546	0.870179	0.0105574	0.193208	akap6	NC_024307.1	17202877	17321242	+	10511	protein_coding	A-kinase anchoring protein 6%2C transcript variant X2 && sp|Q9WVC7|AKAP6_RAT A-kinase anchor protein 6 OS=Rattus norvegicus OX=10116 GN=Akap6 PE=1 SV=1 && -	-
103395015	22.5733	22.3285	96.3917	78.6999	149.287	178.634	47.0979	135.541	-1.52956	0.0105901	0.193618	LOC103395015	NC_024325.1	6150737	6151649	+	913	protein_coding	claudin-3-like && sp|Q95KM5|CLD3_CANLF Claudin-3 OS=Canis lupus familiaris OX=9615 GN=CLDN3 PE=2 SV=1 && PF00822:PMP-22/EMP/MP20/Claudin family	-
103379236	15.8849	17.8628	17.3505	66.841	36.6177	24.7866	17.0328	42.7484	-1.32504	0.0106052	0.193707	LOC103379236	NC_024311.1	15039068	15042920	-	1832	protein_coding	lactoylglutathione lyase-like%2C transcript variant X2 && sp|Q6P7Q4|LGUL_RAT Lactoylglutathione lyase OS=Rattus norvegicus OX=10116 GN=Glo1 PE=1 SV=3 && PF00903:Glyoxalase/Bleomycin resistance protein/Dioxygenase superfamily	-
112487608	109.522	100.032	172.541	341.752	623.909	88.0351	127.365	351.232	-1.46149	0.0106373	0.194106	LOC112487608	NC_024316.1	17976172	17977471	-	1190	lncRNA	uncharacterized LOC112487608 && - && -	-
103392347	117.047	100.032	102.175	76.5438	47.8846	23.9319	106.418	49.4534	1.11338	0.0106484	0.19412	LOC103392347	NC_024322.1	15648809	15657243	-	2577	protein_coding	glycerol kinase-like && sp|Q63060|GLPK_RAT Glycerol kinase OS=Rattus norvegicus OX=10116 GN=Gk PE=2 SV=1 && PF00370:FGGY family of carbohydrate kinases, N-terminal domain|PF02782:FGGY family of carbohydrate kinases, C-terminal domain	-
103377128	10.8686	10.7177	17.3505	21.5616	21.1256	83.7616	12.979	42.1496	-1.71714	0.0107092	0.19504	crh	NC_024309.1	8995380	8997277	+	1372	protein_coding	corticotropin releasing hormone && sp|Q9PTS1|CRF_CARAU Corticoliberin OS=Carassius auratus OX=7957 GN=crh PE=1 SV=1 && PF00473:Corticotropin-releasing factor family	-
103379114	3967.05	4866.73	3677.35	2893.57	3026.59	1673.52	4170.38	2531.23	0.720814	0.0107233	0.195108	uaca	NC_024311.1	12282305	12309484	+	4460	protein_coding	uveal autoantigen with coiled-coil domains and ankyrin repeats && sp|Q9GL21|UACA_CANLF Uveal autoantigen with coiled-coil domains and ankyrin repeats OS=Canis lupus familiaris OX=9615 GN=UACA PE=2 SV=2 && PF12796:Ankyrin repeats (3 copies)	-
103390690	58.5234	67.8788	53.0155	93.793	88.7274	125.642	59.8059	102.721	-0.786286	0.0107415	0.195201	lurap1l	NC_024307.1	29737490	29741619	-	1049	protein_coding	leucine rich adaptor protein 1 like && sp|Q5BJW5|LUR1L_RAT Leucine rich adaptor protein 1-like OS=Rattus norvegicus OX=10116 GN=Lurap1l PE=2 SV=1 && PF14854:Leucine rich adaptor protein	-
103384776	234.93	214.354	221.701	163.868	83.0939	142.737	223.662	129.9	0.776676	0.0107491	0.195201	LOC103384776	NC_024316.1	6983474	6990529	-	1698	protein_coding	uncharacterized LOC103384776%2C transcript variant X1 && - && -	-
103382021	22.5733	20.5423	106.031	182.196	287.308	52.992	49.7155	174.165	-1.80875	0.0107608	0.195226	LOC103382021	NC_024314.1	9820696	9826896	+	3109	protein_coding	uncharacterized LOC103382021 && sp|P0CG20|PRR35_HUMAN Proline-rich protein 35 OS=Homo sapiens OX=9606 GN=PRR35 PE=1 SV=1 && PF15269:Zinc-finger	-
103389340	632.053	639.49	528.227	416.139	436.595	246.156	599.923	366.297	0.715065	0.0107974	0.195702	LOC103389340	NC_024320.1	5773406	5790597	+	8471	protein_coding	uncharacterized LOC103389340 && - && -	-
103391783	101.162	83.9553	133.021	174.649	170.413	170.087	106.046	171.716	-0.697046	0.0108108	0.195757	LOC103391783	NC_024322.1	4977583	4989191	-	7812	protein_coding	filamin A-interacting protein 1-like%2C transcript variant X4 && sp|Q6P6L0|FIL1L_MOUSE Filamin A-interacting protein 1-like OS=Mus musculus OX=10090 GN=Filip1l PE=1 SV=2 && -	-
103392614	581.89	647.528	584.134	471.121	322.517	424.791	604.517	406.143	0.571325	0.0108454	0.196194	LOC103392614	NC_024323.1	2191686	2204824	-	3282	protein_coding	mitogen-activated protein kinase kinase kinase 14-like && sp|Q9WUL6|M3K14_MOUSE Mitogen-activated protein kinase kinase kinase 14 OS=Mus musculus OX=10090 GN=Map3k14 PE=1 SV=1 && PF00069:Protein kinase domain	-
112487865	30.9338	50.9091	19.2783	14.0151	14.0837	3.41884	33.7071	10.5059	1.71748	0.0108718	0.196483	LOC112487865	NC_024318.1	5760976	5762090	+	1083	lncRNA	uncharacterized LOC112487865 && - && -	-
103377986	999.079	1287.91	1038.14	1758.35	1721.03	1368.39	1108.38	1615.92	-0.543421	0.0109076	0.196943	ehd2	NC_024310.1	9499971	9507206	-	3559	protein_coding	EH domain containing 2%2C transcript variant X1 && sp|Q4V8H8|EHD2_RAT EH domain-containing protein 2 OS=Rattus norvegicus OX=10116 GN=Ehd2 PE=1 SV=1 && PF12763:Cytoskeletal-regulatory complex EF hand|PF16880:N-terminal EH-domain containing protein|PF18150:Domain of unknown function (DUF5600)|PF00350:Dynamin family	-
103380797	3.3442	10.7177	12.5309	30.1863	39.4344	16.2395	8.86427	28.6201	-1.68801	0.0109303	0.197012	LOC103380797	NC_024313.1	3584344	3589742	+	3695	protein_coding	uncharacterized LOC103380797 && - && PF01108:Tissue factor|PF09294:Interferon-alpha/beta receptor, fibronectin type III	-
103391510	1004.09	1182.52	1030.43	682.425	307.025	763.256	1072.35	584.235	0.873987	0.0109324	0.197012	lcp1	NC_024322.1	397796	405390	+	2523	protein_coding	lymphocyte cytosolic protein 1 && sp|Q6P698|PLSL_DANRE Plastin-2 OS=Danio rerio OX=7955 GN=lcp1 PE=2 SV=1 && PF00307:Calponin homology (CH) domain|PF00036:EF hand	-
103391085	76.9165	128.612	78.0773	163.868	132.387	221.37	94.5354	172.542	-0.872587	0.0110175	0.198358	pcdh12	NC_024321.1	13196866	13216218	+	5570	protein_coding	protocadherin 12%2C transcript variant X1 && sp|Q9NPG4|PCD12_HUMAN Protocadherin-12 OS=Homo sapiens OX=9606 GN=PCDH12 PE=1 SV=1 && PF00028:Cadherin domain|PF08266:Cadherin-like	-
103378386	144.636	140.223	124.345	246.881	267.591	161.54	136.402	225.337	-0.718917	0.0110801	0.199211	LOC103378386	NC_024310.1	15472097	15478505	+	3450	protein_coding	delta-like protein C && sp|Q9IAT6|DLLC_DANRE Delta-like protein C OS=Danio rerio OX=7955 GN=dlc PE=2 SV=1 && PF01414:Delta serrate ligand|PF00008:EGF-like domain	-
novel.339	2.50815	3.57257	0	12.937	9.8586	11.9659	2.0269	11.5872	-2.49745	0.0110872	0.199211	-	NC_024320.1	18797256	18797741	-	444	-	- && - && -	-
103386393	64.3758	0.893142	2.89175	1.07808	0	3.41884	22.7202	1.49897	3.8334	0.0110966	0.199211	LOC103386393	NC_024317.1	12741555	12744403	-	2321	protein_coding	inhibin beta B chain-like && sp|P55103|INHBC_HUMAN Inhibin beta C chain OS=Homo sapiens OX=9606 GN=INHBC PE=2 SV=1 && PF00019:Transforming growth factor beta like domain|PF00688:TGF-beta propeptide	-
103386132	1346.04	1203.96	1092.12	841.981	571.799	930.779	1214.04	781.52	0.633798	0.0111186	0.199416	LOC103386132	NC_024317.1	6882748	6888910	+	2998	protein_coding	ATP-dependent RNA helicase DDX19A && sp|Q9UMR2|DD19B_HUMAN ATP-dependent RNA helicase DDX19B OS=Homo sapiens OX=9606 GN=DDX19B PE=1 SV=1 && PF00271:Helicase conserved C-terminal domain|PF00270:DEAD/DEAH box helicase	-
103396792	55.1792	56.2679	58.799	35.5767	18.3088	30.7696	56.7487	28.2184	0.989761	0.0111606	0.199979	LOC103396792	NC_024326.1	14582460	14584107	+	1369	protein_coding	acyl-coenzyme A thioesterase 1-like && sp|P49753|ACOT2_HUMAN Acyl-coenzyme A thioesterase 2, mitochondrial OS=Homo sapiens OX=9606 GN=ACOT2 PE=1 SV=6 && PF04775:Acyl-CoA thioester hydrolase/BAAT N-terminal region|PF08840:BAAT / Acyl-CoA thioester hydrolase C terminal	-
103399551	23.4094	34.8325	37.5928	11.8589	16.9005	11.1112	31.9449	13.2902	1.2837	0.0112185	0.200826	LOC103399551	NW_007589984.1	4	643	-	640	pseudogene	- && sp|Q6ZVN8|RGMC_HUMAN Hemojuvelin OS=Homo sapiens OX=9606 GN=HJV PE=1 SV=1 && PF06534:Repulsive guidance molecule (RGM) C-terminus	-
103398136	2.50815	1.78628	4.81959	3.23424	14.0837	35.0431	3.03801	17.4537	-2.54504	0.0112437	0.200937	LOC103398136	NC_024328.1	15799684	15801528	+	1172	protein_coding	arrestin domain-containing protein 3-like && sp|Q96B67|ARRD3_HUMAN Arrestin domain-containing protein 3 OS=Homo sapiens OX=9606 GN=ARRDC3 PE=1 SV=1 && PF02752:Arrestin (or S-antigen), C-terminal domain|PF00339:Arrestin (or S-antigen), N-terminal domain	-
103390348	86.113	64.3062	50.1237	129.37	123.937	100.856	66.8477	118.054	-0.814495	0.0112469	0.200937	LOC103390348	NC_024307.1	31170383	31173565	-	1076	protein_coding	borealin-2-like%2C transcript variant X2 && sp|P86347|BORE2_DANRE Borealin-2 OS=Danio rerio OX=7955 GN=cdca9 PE=2 SV=1 && PF10444:Nbl1 / Borealin N terminal	-
103396287	2.50815	1.78628	5.7835	16.1712	5.63349	25.6413	3.35931	15.8153	-2.2706	0.0112839	0.200937	LOC103396287	NC_024326.1	6606887	6611441	-	1435	protein_coding	insulin-like growth factor-binding protein 3 && sp|P16611|IBP3_PIG Insulin-like growth factor-binding protein 3 OS=Sus scrofa OX=9823 GN=IGFBP3 PE=1 SV=3 && PF00086:Thyroglobulin type-1 repeat|PF00219:Insulin-like growth factor binding protein	-
103395883	1789.14	2250.72	1547.09	1506.08	447.862	750.435	1862.32	901.459	1.04623	0.0112846	0.200937	LOC103395883	NC_024326.1	570046	572435	-	774	protein_coding	gamma-interferon-inducible lysosomal thiol reductase-like && sp|Q5XJN2|GILT_DANRE Gamma-interferon-inducible lysosomal thiol reductase OS=Danio rerio OX=7955 GN=ifi30 PE=1 SV=1 && PF03227:Gamma interferon inducible lysosomal thiol reductase (GILT)	-
103392020	428.057	461.754	403.881	245.802	357.726	210.259	431.231	271.263	0.674155	0.0113033	0.200937	gpc6	NC_024322.1	9560208	9644944	-	4600	protein_coding	glypican 6 && sp|Q9R087|GPC6_MOUSE Glypican-6 OS=Mus musculus OX=10090 GN=Gpc6 PE=1 SV=1 && -	-
103394709	25.0815	33.9394	35.6649	78.6999	77.4605	41.0261	31.5619	65.7288	-1.05183	0.0113087	0.200937	LOC103394709	NC_024324.1	14828599	14831549	-	1305	protein_coding	stathmin-like%2C transcript variant X3 && sp|Q9H169|STMN4_HUMAN Stathmin-4 OS=Homo sapiens OX=9606 GN=STMN4 PE=1 SV=1 && PF00836:Stathmin family	-
103386134	3923.58	3962.87	3521.19	3133.98	2006.93	2517.12	3802.55	2552.68	0.574638	0.0113224	0.200937	cda	NC_024317.1	6850856	6853605	-	1229	protein_coding	cytidine deaminase%2C transcript variant X2 && sp|P56389|CDD_MOUSE Cytidine deaminase OS=Mus musculus OX=10090 GN=Cda PE=1 SV=2 && PF00383:Cytidine and deoxycytidylate deaminase zinc-binding region	-
103394294	46.8187	66.9856	22.1701	25.8739	7.04186	11.9659	45.3248	14.9606	1.58867	0.0113277	0.200937	LOC103394294	NC_024324.1	8919990	8925513	+	3357	protein_coding	eomesodermin-like%2C transcript variant X1 && sp|P79944|EOMES_XENLA Eomesodermin OS=Xenopus laevis OX=8355 GN=eomes PE=2 SV=1 && -	-
103378864	154.669	219.713	151.335	309.409	266.182	252.139	175.239	275.91	-0.654414	0.0113566	0.200937	LOC103378864	NC_024311.1	7306700	7325163	-	3544	protein_coding	cadherin-related family member 5-like%2C transcript variant X2 && sp|Q9NYQ8|FAT2_HUMAN Protocadherin Fat 2 OS=Homo sapiens OX=9606 GN=FAT2 PE=1 SV=2 && PF00028:Cadherin domain	-
103383582	382.074	534.099	408.701	313.722	205.622	304.277	441.625	274.54	0.682279	0.0113567	0.200937	pik3r5	NC_024315.1	6172165	6190509	-	3624	protein_coding	phosphoinositide-3-kinase regulatory subunit 5%2C transcript variant X1 && sp|Q5SW28|PI3R5_MOUSE Phosphoinositide 3-kinase regulatory subunit 5 OS=Mus musculus OX=10090 GN=Pik3r5 PE=1 SV=1 && PF10486:Phosphoinositide 3-kinase gamma adapter protein p101 subunit	-
103388563	21.7373	25.008	42.4124	11.8589	8.45023	12.8207	29.7192	11.0433	1.40599	0.011358	0.200937	LOC103388563	NC_024307.1	26652202	26654578	-	1264	protein_coding	interleukin-8-like && sp|P50228|CXCL5_MOUSE C-X-C motif chemokine 5 OS=Mus musculus OX=10090 GN=Cxcl5 PE=1 SV=2 && PF00048:Small cytokines (intecrine/chemokine), interleukin-8 like	-
103393305	546.776	562.679	542.686	405.358	383.077	423.081	550.714	403.839	0.446122	0.0113655	0.200937	tnrc18	NC_024323.1	11928804	11969878	-	10803	protein_coding	trinucleotide repeat containing 18 && sp|O15417|TNC18_HUMAN Trinucleotide repeat-containing gene 18 protein OS=Homo sapiens OX=9606 GN=TNRC18 PE=1 SV=3 && -	-
103393868	1014.13	1156.62	732.577	734.173	463.354	588.04	967.774	595.189	0.700489	0.0113747	0.200937	LOC103393868	NC_024324.1	1165855	1170350	-	1853	protein_coding	tubulin beta chain-like && sp|Q91575|TBB5_XENLA Tubulin beta chain OS=Xenopus laevis OX=8355 GN=tubb PE=2 SV=1 && PF00091:Tubulin/FtsZ family, GTPase domain|PF03953:Tubulin C-terminal domain	-
103395668	90.2933	132.185	85.7887	73.3095	26.7591	45.2996	102.756	48.4561	1.07555	0.0113806	0.200937	LOC103395668	NC_024325.1	16905352	16908556	-	1385	protein_coding	T-cell immunoglobulin and mucin domain-containing protein 4-like%2C transcript variant X3 && sp|Q5QNS5|HAVR1_MOUSE Hepatitis A virus cellular receptor 1 homolog OS=Mus musculus OX=10090 GN=Havcr1 PE=1 SV=2 && PF07686:Immunoglobulin V-set domain	-
103396570	2507.31	2165.87	1901.81	6960.09	6771.45	1510.27	2191.66	5080.61	-1.2128	0.0113863	0.200937	LOC103396570	NC_024326.1	11438173	11461825	+	6362	protein_coding	myosin-7%2C transcript variant X1 && sp|Q02566|MYH6_MOUSE Myosin-6 OS=Mus musculus OX=10090 GN=Myh6 PE=1 SV=2 && PF01576:Myosin tail|PF02736:Myosin N-terminal SH3-like domain|PF00063:Myosin head (motor domain)	-
103390567	11.7047	9.82456	9.63917	26.952	33.8009	19.6583	10.3895	26.8038	-1.3504	0.0113951	0.200937	c15h4orf47	NC_024321.1	1430939	1442559	+	5578	protein_coding	chromosome 15 C4orf47 homolog%2C transcript variant X5 && sp|Q0P4C5|CD047_DANRE UPF0602 protein C4orf47 homolog OS=Danio rerio OX=7955 GN=zgc:153146 PE=2 SV=1 && PF15239:Domain of unknown function (DUF4586)	-
103379793	4.18024	1.78628	16.3866	12.937	4.22512	141.027	7.45104	52.7297	-2.8377	0.011448	0.201682	LOC103379793	NC_024312.1	5122796	5137254	+	6446	protein_coding	aggrecan core protein && sp|Q61282|PGCA_MOUSE Aggrecan core protein OS=Mus musculus OX=10090 GN=Acan PE=1 SV=2 && PF07686:Immunoglobulin V-set domain|PF00193:Extracellular link domain	-
103379930	469.86	443.891	591.845	644.692	788.688	770.094	501.865	734.491	-0.549648	0.011459	0.201687	LOC103379930	NC_024312.1	7036062	7065190	+	4448	protein_coding	septin-7-like%2C transcript variant X1 && sp|Q6Q137|SEPT7_BOVIN Septin-7 OS=Bos taurus OX=9913 GN=SEPTIN7 PE=2 SV=2 && PF00735:Septin	-
103393113	0.836049	0	0	15.0931	2.81674	2.56413	0.278683	6.82467	-4.4122	0.0114705	1	LOC103393113	NC_024323.1	9543894	9546285	+	1434	protein_coding	P43 5S RNA-binding protein-like && sp|P25066|P43_XENBO P43 5S RNA-binding protein OS=Xenopus borealis OX=8354 PE=2 SV=1 && -	-
103387104	432.237	400.128	430.871	298.628	321.109	292.311	421.079	304.016	0.471584	0.0114805	0.201843	ccser2	NC_024318.1	4776828	4816807	-	3840	protein_coding	coiled-coil serine rich protein 2%2C transcript variant X1 && sp|Q3UHI0|CCSE2_MOUSE Serine-rich coiled-coil domain-containing protein 2 OS=Mus musculus OX=10090 GN=Ccser2 PE=1 SV=1 && -	-
103385965	12.5407	8.03828	5.7835	17.2493	29.5758	28.2054	8.78751	25.0102	-1.49727	0.0114893	0.201843	LOC103385965	NC_024317.1	4068062	4071879	-	950	protein_coding	myosin light polypeptide 6-like && sp|Q64119|MYL6_RAT Myosin light polypeptide 6 OS=Rattus norvegicus OX=10116 GN=Myl6 PE=1 SV=3 && PF13405:EF-hand domain	-
103388018	8.36049	14.2903	31.8093	26.952	70.4186	58.975	18.1533	52.1152	-1.52643	0.0115222	0.202233	plekhg6	NC_024319.1	2119764	2129886	-	3902	protein_coding	pleckstrin homology and RhoGEF domain containing G6%2C transcript variant X7 && sp|Q6RFZ7|PKHG5_RAT Pleckstrin homology domain-containing family G member 5 OS=Rattus norvegicus OX=10116 GN=Plekhg5 PE=1 SV=1 && PF00621:RhoGEF domain	-
103391645	948.08	785.965	909.938	653.317	670.385	528.211	881.327	617.304	0.515294	0.0115411	0.202241	coq10b	NC_024322.1	2529431	2538000	+	2716	protein_coding	coenzyme Q10B && sp|Q567E6|CQ10B_DANRE Coenzyme Q-binding protein COQ10 homolog B, mitochondrial OS=Danio rerio OX=7955 GN=coq10b PE=2 SV=1 && PF03364:Polyketide cyclase / dehydrase and lipid transport	-
103392793	112.867	151.834	214.954	196.211	302.8	412.825	159.885	303.945	-0.929378	0.0115441	0.202241	baiap2	NC_024323.1	5261273	5315036	-	4649	protein_coding	BAI1 associated protein 2%2C transcript variant X2 && sp|Q9UQB8|BAIP2_HUMAN Brain-specific angiogenesis inhibitor 1-associated protein 2 OS=Homo sapiens OX=9606 GN=BAIAP2 PE=1 SV=1 && PF08397:IRSp53/MIM homology domain|PF14604:Variant SH3 domain	-
103378327	47.6548	66.0925	60.7268	109.964	123.937	77.7786	58.158	103.893	-0.83107	0.0116134	0.203258	ncam1	NC_024310.1	14973247	15040051	+	7726	protein_coding	neural cell adhesion molecule 1%2C transcript variant X1 && sp|P31836|NCAM1_BOVIN Neural cell adhesion molecule 1 OS=Bos taurus OX=9913 GN=NCAM1 PE=1 SV=1 && PF13927:Immunoglobulin domain|PF00041:Fibronectin type III domain|PF07679:Immunoglobulin I-set domain	-
103383013	107.014	92.8867	139.768	147.697	198.58	223.079	113.223	189.786	-0.747526	0.0116314	0.203258	il17ra	NC_024314.1	28329233	28339651	-	3997	protein_coding	interleukin 17 receptor A%2C transcript variant X1 && sp|Q60943|I17RA_MOUSE Interleukin-17 receptor A OS=Mus musculus OX=10090 GN=Il17ra PE=1 SV=1 && PF08357:SEFIR domain|PF16556:Interleukin-17 receptor, fibronectin-III-like domain 1	-
103392263	27.5896	31.26	12.5309	6.46849	11.267	5.12826	23.7935	7.62124	1.68467	0.0116597	0.203258	dnase2b	NC_024308.1	963955	968167	+	2306	protein_coding	deoxyribonuclease 2 beta && sp|Q8WZ79|DNS2B_HUMAN Deoxyribonuclease-2-beta OS=Homo sapiens OX=9606 GN=DNASE2B PE=2 SV=1 && PF03265:Deoxyribonuclease II	-
103385649	76.0805	97.3525	97.3557	46.3575	21.1256	60.6844	90.2629	42.7225	1.05735	0.0116652	0.203258	hyal1	NC_024317.1	821303	824858	+	1745	protein_coding	hyaluronoglucosaminidase 1 && sp|Q6RHW4|HYAL1_PIG Hyaluronidase-1 OS=Sus scrofa OX=9823 GN=HYAL1 PE=2 SV=1 && PF01630:Hyaluronidase	-
103387567	37.6222	37.512	47.232	56.0602	84.5023	84.6163	40.7887	75.0596	-0.8811	0.0116687	0.203258	fbln7	NC_024318.1	12894901	12913767	-	5517	protein_coding	fibulin 7 && sp|Q53RD9|FBLN7_HUMAN Fibulin-7 OS=Homo sapiens OX=9606 GN=FBLN7 PE=2 SV=1 && PF12662:Complement Clr-like EGF-like|PF00008:EGF-like domain|PF00084:Sushi repeat (SCR repeat)	-
103389949	77.7526	50.9091	200.495	122.901	249.282	579.493	109.719	317.225	-1.53439	0.0116734	0.203258	LOC103389949	NC_024320.1	18081145	18089152	-	2451	protein_coding	occludin-like && sp|Q16625|OCLN_HUMAN Occludin OS=Homo sapiens OX=9606 GN=OCLN PE=1 SV=1 && PF01284:Membrane-associating domain|PF07303:Occludin homology domain	-
novel.147	3.3442	2.67943	18.3144	26.952	70.4186	13.6754	8.11268	37.0153	-2.19098	0.0116861	0.203258	-	NC_024313.1	11758591	11760762	-	1155	-	- && - && -	-
103389092	703.117	842.233	1256.95	451.716	543.632	676.076	934.099	557.141	0.744452	0.0116968	0.203258	LOC103389092	NC_024320.1	1970750	1985029	-	3081	protein_coding	growth hormone receptor && sp|Q90375|GHR_COLLI Growth hormone receptor OS=Columba livia OX=8932 GN=GHR PE=2 SV=1 && PF00041:Fibronectin type III domain|PF12772:Growth hormone receptor binding	-
103393165	0.836049	5.35885	2.89175	7.54657	19.7172	16.2395	3.02888	14.5011	-2.26234	0.0117051	0.203258	hsd17b1	NC_024323.1	10180393	10201629	+	2247	protein_coding	hydroxysteroid 17-beta dehydrogenase 1 && sp|Q1WNP0|DHB1_PANTR Estradiol 17-beta-dehydrogenase 1 OS=Pan troglodytes OX=9598 GN=HSD17B1 PE=3 SV=3 && PF00106:short chain dehydrogenase	-
103382473	41.8024	49.1228	43.3763	85.1684	92.9525	62.3938	44.7672	80.1716	-0.832682	0.0117098	0.203258	LOC103382473	NC_024307.1	16663896	16667182	+	2263	protein_coding	C-type lectin domain containing 14A && - && -	-
103396728	34.278	45.5502	71.3299	49.5917	85.9107	321.371	50.386	152.291	-1.60159	0.0117449	0.203508	LOC103396728	NC_024326.1	12955821	12960313	+	2285	protein_coding	leukotriene B4 receptor 1 && sp|Q15722|LT4R1_HUMAN Leukotriene B4 receptor 1 OS=Homo sapiens OX=9606 GN=LTB4R PE=1 SV=2 && PF00001:7 transmembrane receptor (rhodopsin family)	-
103390764	360.337	452.823	227.485	268.442	126.753	109.403	346.881	168.2	1.04454	0.0117531	0.203508	p2ry4	NC_024321.1	7892209	7895806	+	2898	protein_coding	pyrimidinergic receptor P2Y4 && sp|Q9JJS7|P2RY4_MOUSE P2Y purinoceptor 4 OS=Mus musculus OX=10090 GN=P2ry4 PE=2 SV=1 && PF00001:7 transmembrane receptor (rhodopsin family)	-
103377191	530.891	518.022	629.438	848.45	1159.09	664.964	559.45	890.835	-0.669684	0.0117566	0.203508	ssr1	NC_024309.1	10031599	10039600	+	2417	protein_coding	signal sequence receptor subunit 1%2C transcript variant X1 && sp|Q5R4X4|SSRA_PONAB Translocon-associated protein subunit alpha OS=Pongo abelii OX=9601 GN=SSR1 PE=2 SV=1 && PF03896:Translocon-associated protein (TRAP), alpha subunit	-
103382911	2.50815	2.67943	2.89175	17.2493	19.7172	4.27355	2.69311	13.7467	-2.33224	0.0117861	0.203653	LOC103382911	NC_024314.1	25855415	25863104	+	2817	protein_coding	sodium- and chloride-dependent GABA transporter 2-like && sp|A5PJX7|S6A13_BOVIN Sodium- and chloride-dependent GABA transporter 2 OS=Bos taurus OX=9913 GN=SLC6A13 PE=2 SV=1 && PF00209:Sodium:neurotransmitter symporter family	-
103384325	18.3931	20.5423	7.71134	33.4205	61.9684	29.0601	15.5489	41.483	-1.39686	0.0118174	0.203653	clmn	NC_024307.1	20252766	20269503	+	5704	protein_coding	calmin%2C transcript variant X4 && sp|Q96JQ2|CLMN_HUMAN Calmin OS=Homo sapiens OX=9606 GN=CLMN PE=1 SV=1 && PF00307:Calponin homology (CH) domain	-
103394371	35.9501	37.512	39.5206	19.4055	12.6753	19.6583	37.6609	17.2464	1.10657	0.0118317	0.203653	LOC103394371	NC_024308.1	3986402	3996398	+	2574	protein_coding	PDZ domain-containing protein GIPC3 && sp|Q8TF64|GIPC3_HUMAN PDZ domain-containing protein GIPC3 OS=Homo sapiens OX=9606 GN=GIPC3 PE=1 SV=1 && PF00595:PDZ domain	-
103394529	10.8686	12.504	36.6289	34.4986	66.1935	61.5391	20.0005	54.0771	-1.4416	0.0118457	0.203653	LOC103394529	NC_024324.1	12376411	12378017	-	674	protein_coding	protein S100-A13-like && sp|P79342|S10AD_BOVIN Protein S100-A13 OS=Bos taurus OX=9913 GN=S100A13 PE=3 SV=2 && PF01023:S-100/ICaBP type calcium binding domain	-
103398003	1024.16	877.958	2443.53	1649.46	2177.34	8345.39	1448.55	4057.4	-1.48622	0.0118458	0.203653	LOC103398003	NC_024328.1	14412031	14416712	+	1183	protein_coding	actin%2C muscle-like && sp|Q8JJB8|ACTG_TRISC Actin, cytoplasmic 2 OS=Triakis scyllium OX=30494 GN=actg1 PE=2 SV=1 && PF00022:Actin	-
103380774	532.563	626.986	425.088	307.253	399.978	329.063	528.212	345.431	0.615001	0.0118472	0.203653	LOC103380774	NC_024313.1	4126134	4134413	-	3530	protein_coding	protein SOGA3 && sp|Q5TF21|SOGA3_HUMAN Protein SOGA3 OS=Homo sapiens OX=9606 GN=SOGA3 PE=3 SV=1 && PF11365:Protein SOGA	-
103385155	243.29	219.713	220.737	163.868	115.486	162.395	227.913	147.25	0.624013	0.0118525	0.203653	LOC103385155	NC_024316.1	14111015	14122586	+	3605	protein_coding	dnaJ homolog subfamily C member 5-like%2C transcript variant X2 && sp|O42196|DNJC5_XENLA DnaJ homolog subfamily C member 5 OS=Xenopus laevis OX=8355 GN=dnajc5 PE=2 SV=1 && PF00226:DnaJ domain	-
103385451	235.766	219.713	250.619	164.946	146.471	170.087	235.366	160.501	0.548571	0.011854	0.203653	slc9a8	NC_024316.1	19115621	19125418	+	2270	protein_coding	solute carrier family 9 member A8 && sp|Q9Y2E8|SL9A8_HUMAN Sodium/hydrogen exchanger 8 OS=Homo sapiens OX=9606 GN=SLC9A8 PE=1 SV=4 && PF00999:Sodium/hydrogen exchanger family	-
103377865	342.78	309.027	739.325	424.764	1102.76	1896.6	463.711	1141.37	-1.30013	0.0118732	0.203653	LOC103377865	NC_024310.1	7174103	7176026	+	1924	protein_coding	claudin-4-like && sp|Q6BBL6|CLD4_BOVIN Claudin-4 OS=Bos taurus OX=9913 GN=CLDN4 PE=2 SV=1 && PF00822:PMP-22/EMP/MP20/Claudin family	-
103380445	45.1466	58.9474	66.5103	80.8561	104.22	111.967	56.8681	99.0142	-0.803607	0.0118801	0.203653	tp53i11	NC_024312.1	16725655	16759235	+	1288	protein_coding	tumor protein p53 inducible protein 11%2C transcript variant X4 && sp|Q0VCQ8|P5I11_BOVIN Tumor protein p53-inducible protein 11 OS=Bos taurus OX=9913 GN=TP53I11 PE=2 SV=1 && PF14936:Tumour protein p53-inducible protein 11	-
103388822	280.912	278.66	271.825	353.611	411.245	398.295	277.132	387.717	-0.483667	0.0118929	0.203653	LOC103388822	NC_024319.1	17681626	17684991	+	1965	protein_coding	uncharacterized LOC103388822 && - && -	-
103398412	7.52444	30.3668	17.3505	71.1533	70.4186	23.9319	18.4139	55.1679	-1.57856	0.0118945	0.203653	LOC103398412	NW_007585110.1	383060	387299	+	2617	protein_coding	dickkopf-related protein 3%2C transcript variant X1 && sp|Q9UBP4|DKK3_HUMAN Dickkopf-related protein 3 OS=Homo sapiens OX=9606 GN=DKK3 PE=1 SV=2 && PF04706:Dickkopf N-terminal cysteine-rich region	-
103391068	66.0479	66.0925	188.928	111.042	249.282	527.356	107.023	295.893	-1.47005	0.0119417	0.204139	fat2	NC_024321.1	12215539	12282043	-	15748	protein_coding	FAT atypical cadherin 2%2C transcript variant X1 && sp|Q9NYQ8|FAT2_HUMAN Protocadherin Fat 2 OS=Homo sapiens OX=9606 GN=FAT2 PE=1 SV=2 && PF00028:Cadherin domain|PF02210:Laminin G domain	-
103395485	274.224	284.912	238.088	196.211	115.486	178.634	265.741	163.444	0.695594	0.0119556	0.204139	il2rg	NC_024325.1	14261707	14266155	-	1645	protein_coding	interleukin 2 receptor subunit gamma && - && -	-
103390058	379.566	409.952	329.66	564.914	576.024	470.945	373.059	537.295	-0.524454	0.0119659	0.204139	egfl7	NC_024320.1	20099045	20111006	+	2281	protein_coding	EGF like domain multiple 7%2C transcript variant X2 && sp|Q9UHF1|EGFL7_HUMAN Epidermal growth factor-like protein 7 OS=Homo sapiens OX=9606 GN=EGFL7 PE=1 SV=3 && -	-
103384650	44.3106	37.512	61.6907	94.8711	57.7432	150.429	47.8378	101.014	-1.0891	0.0119662	0.204139	LOC103384650	NC_024316.1	3970695	3977693	-	2996	protein_coding	interleukin-17 receptor D-like && sp|Q7T2L7|I17RD_CHICK Interleukin-17 receptor D OS=Gallus gallus OX=9031 GN=IL17RD PE=2 SV=1 && PF16742:N-terminus of interleukin 17 receptor D|PF08357:SEFIR domain	-
103383061	2.50815	0	10.6031	19.4055	71.827	5.12826	4.37041	32.1202	-2.88061	0.0119975	0.20436	LOC103383061	NC_024314.1	29154702	29158589	+	1214	protein_coding	uncharacterized LOC103383061 && - && -	-
103391213	42.6385	27.6874	28.9175	30.1863	85.9107	145.301	33.0811	87.1326	-1.39956	0.0120008	0.20436	atp10b	NC_024321.1	15476253	15493877	+	4655	protein_coding	ATPase phospholipid transporting 10B (putative) && sp|B1AWN4|AT10B_MOUSE Phospholipid-transporting ATPase VB OS=Mus musculus OX=10090 GN=Atp10b PE=1 SV=1 && PF13246:Cation transport ATPase (P-type)|PF16212:Phospholipid-translocating P-type ATPase C-terminal|PF16209:Phospholipid-translocating ATPase N-terminal	-
103395999	243.29	317.958	188.928	164.946	108.445	163.25	250.059	145.547	0.776131	0.0120296	0.204665	LOC103395999	NC_024326.1	2823097	2825927	-	2831	protein_coding	ras-related protein Rap-2b-like && sp|Q06AU2|RAP2A_PIG Ras-related protein Rap-2a OS=Sus scrofa OX=9823 GN=RAP2A PE=2 SV=1 && PF00071:Ras family	-
103393678	22.5733	24.1148	37.5928	45.2794	97.1777	47.8638	28.0936	63.4403	-1.16711	0.0120636	0.20506	LOC103393678	NC_024323.1	15809005	15815534	+	2953	protein_coding	protein CYR61-like && sp|P19336|CCN1_CHICK CCN family member 1 OS=Gallus gallus OX=9031 GN=CCN1 PE=2 SV=1 && PF00007:Cystine-knot domain|PF00093:von Willebrand factor type C domain|PF00219:Insulin-like growth factor binding protein	-
103387423	196.472	154.514	192.783	265.208	326.742	241.883	181.256	277.944	-0.613218	0.0120823	0.205077	lrrc1	NC_024318.1	10336517	10355632	+	3416	protein_coding	leucine rich repeat containing 1 && sp|Q80VQ1|LRRC1_MOUSE Leucine-rich repeat-containing protein 1 OS=Mus musculus OX=10090 GN=Lrrc1 PE=1 SV=2 && PF13855:Leucine rich repeat	-
103395670	72.7363	76.8102	53.9794	49.5917	14.0837	20.513	67.8419	28.0628	1.2662	0.0120864	0.205077	LOC103395670	NC_024325.1	16909126	16911147	-	1204	protein_coding	hepatitis A virus cellular receptor 1 homolog && sp|Q8VIM0|HAVR2_MOUSE Hepatitis A virus cellular receptor 2 homolog OS=Mus musculus OX=10090 GN=Havcr2 PE=1 SV=1 && PF07686:Immunoglobulin V-set domain	-
103382375	327.731	301.882	276.644	206.992	209.847	217.951	302.086	211.597	0.513535	0.012098	0.205091	wipi1	NC_024314.1	12833774	12839687	-	3237	protein_coding	WD repeat domain%2C phosphoinositide interacting 1%2C transcript variant X1 && sp|Q5MNZ9|WIPI1_HUMAN WD repeat domain phosphoinositide-interacting protein 1 OS=Homo sapiens OX=9606 GN=WIPI1 PE=1 SV=3 && -	-
rna-NC_012825.1_4942..5010	13.3768	8.03828	8.67526	36.6548	42.2512	12.8207	10.0301	30.5755	-1.58807	0.0121261	0.205382	rna-NC_012825.1_4942..5010	NC_012825.1	4942	5010	+	69	protein_coding	tRNA-Ile && - && -	-
103394512	95.3096	92.8867	109.887	60.3725	57.7432	64.1033	99.361	60.7397	0.705494	0.0121691	0.205926	dennd1b	NC_024308.1	4810706	4941895	-	3534	protein_coding	DENN domain containing 1B%2C transcript variant X1 && sp|Q6P3S1|DEN1B_HUMAN DENN domain-containing protein 1B OS=Homo sapiens OX=9606 GN=DENND1B PE=1 SV=2 && PF03456:uDENN domain|PF03455:dDENN domain|PF02141:DENN (AEX-3) domain	-
103396412	767.493	809.186	801.979	644.692	557.715	518.809	792.886	573.739	0.467075	0.0122106	0.206442	atp6v1h	NC_024326.1	9140029	9154436	+	2025	protein_coding	ATPase H+ transporting V1 subunit H%2C transcript variant X1 && sp|O46563|VATH_BOVIN V-type proton ATPase subunit H OS=Bos taurus OX=9913 GN=ATP6V1H PE=2 SV=2 && PF11698:V-ATPase subunit H|PF03224:V-ATPase subunit H	-
103384150	16.721	33.0462	20.2423	10.7808	5.63349	6.83768	23.3365	7.75066	1.58011	0.0122284	0.206557	LOC103384150	NC_024315.1	15986966	15991215	-	1957	protein_coding	arf-GAP with dual PH domain-containing protein 2-like && sp|O75689|ADAP1_HUMAN Arf-GAP with dual PH domain-containing protein 1 OS=Homo sapiens OX=9606 GN=ADAP1 PE=1 SV=2 && PF01412:Putative GTPase activating protein for Arf|PF00169:PH domain	-
103377244	140.456	139.33	104.103	99.1835	56.3349	50.4279	127.963	68.6487	0.899572	0.0122955	0.207291	atp8a2	NC_024309.1	10189578	10242907	+	8073	protein_coding	ATPase phospholipid transporting 8A2%2C transcript variant X7 && sp|Q9NTI2|AT8A2_HUMAN Phospholipid-transporting ATPase IB OS=Homo sapiens OX=9606 GN=ATP8A2 PE=1 SV=3 && PF16212:Phospholipid-translocating P-type ATPase C-terminal|PF00122:E1-E2 ATPase|PF13246:Cation transport ATPase (P-type)|PF16209:Phospholipid-translocating ATPase N-terminal	-
103387737	239.946	258.118	238.088	333.127	330.967	367.525	245.384	343.873	-0.488212	0.0123011	0.207291	LOC103387737	NC_024307.1	3592078	3594368	+	2291	protein_coding	cytochrome P450 1B1-like && sp|Q16678|CP1B1_HUMAN Cytochrome P450 1B1 OS=Homo sapiens OX=9606 GN=CYP1B1 PE=1 SV=2 && PF00067:Cytochrome P450	-
103385383	199.816	193.812	169.649	230.709	323.926	301.713	187.759	285.449	-0.602472	0.0123047	0.207291	LOC103385383	NC_024316.1	18055448	18085170	-	6778	protein_coding	IQ motif and SEC7 domain-containing protein 2-like && sp|Q5DU25|IQEC2_MOUSE IQ motif and SEC7 domain-containing protein 2 OS=Mus musculus OX=10090 GN=Iqsec2 PE=1 SV=3 && PF01369:Sec7 domain|PF16453:PH domain	-
103388009	2079.25	3402.87	3533.72	1440.32	2332.26	1588.05	3005.28	1786.88	0.750505	0.0123667	0.208149	LOC103388009	NC_024319.1	2955215	2995913	+	7821	protein_coding	thyroid hormone receptor-associated protein 3-like && sp|Q9Y2W1|TR150_HUMAN Thyroid hormone receptor-associated protein 3 OS=Homo sapiens OX=9606 GN=THRAP3 PE=1 SV=2 && PF15440:THRAP3/BCLAF1 family	-
103394045	101.162	123.254	56.8711	206.992	208.439	125.642	93.7622	180.358	-0.938985	0.0123958	0.208347	LOC103394045	NC_024324.1	3701590	3731790	-	2480	protein_coding	angiopoietin-1 && sp|O18920|ANGP1_BOVIN Angiopoietin-1 OS=Bos taurus OX=9913 GN=ANGPT1 PE=2 SV=3 && PF00147:Fibrinogen beta and gamma chains, C-terminal globular domain	-
103395699	172.226	156.3	173.505	97.0273	73.2353	129.061	167.344	99.7746	0.734835	0.0124006	0.208347	prrg3	NC_024325.1	17095296	17099084	+	2275	protein_coding	proline rich and Gla domain 3 && sp|Q6PAQ9|TMG3_MOUSE Transmembrane gamma-carboxyglutamic acid protein 3 OS=Mus musculus OX=10090 GN=Prrg3 PE=2 SV=2 && PF00594:Vitamin K-dependent carboxylation/gamma-carboxyglutamic (GLA) domain	-
103377186	437.254	417.99	346.046	311.565	199.989	261.541	400.43	257.698	0.633278	0.0124342	0.208726	LOC103377186	NC_024309.1	9879948	9888222	-	6301	protein_coding	polyhomeotic-like protein 3%2C transcript variant X2 && sp|Q8CHP6|PHC3_MOUSE Polyhomeotic-like protein 3 OS=Mus musculus OX=10090 GN=Phc3 PE=1 SV=2 && -	-
103377818	189.783	201.85	164.83	253.349	249.282	421.372	185.488	308.001	-0.734901	0.0124984	0.209618	serpine2	NC_024310.1	6330059	6336459	+	1951	protein_coding	serpin family E member 2%2C transcript variant X1 && sp|P07092|GDN_RAT Glia-derived nexin OS=Rattus norvegicus OX=10116 GN=Serpine2 PE=1 SV=1 && PF00079:Serpin (serine protease inhibitor)	-
103394831	44.3106	19.6491	53.9794	45.2794	98.586	155.557	39.313	99.8076	-1.34828	0.0125224	0.209833	ripk4	NC_024325.1	2213479	2224122	+	3448	protein_coding	receptor interacting serine/threonine kinase 4 && sp|Q9ERK0|RIPK4_MOUSE Receptor-interacting serine/threonine-protein kinase 4 OS=Mus musculus OX=10090 GN=Ripk4 PE=1 SV=2 && PF00069:Protein kinase domain|PF12796:Ankyrin repeats (3 copies)|PF13857:Ankyrin repeats (many copies)	-
103395234	19.2291	22.3285	14.4588	45.2794	33.8009	39.3167	18.6721	39.4657	-1.08091	0.0125533	0.210165	rxfp2	NC_024325.1	10441314	10482376	-	4983	protein_coding	relaxin family peptide receptor 2%2C transcript variant X2 && sp|Q8WXD0|RXFP2_HUMAN Relaxin receptor 2 OS=Homo sapiens OX=9606 GN=RXFP2 PE=1 SV=1 && PF00001:7 transmembrane receptor (rhodopsin family)|PF00057:Low-density lipoprotein receptor domain class A|PF13855:Leucine rich repeat	-
103392353	49.3269	54.4816	32.7732	128.292	77.4605	66.6674	45.5272	90.8065	-0.993219	0.012579	0.210295	efnb2	NC_024322.1	15864825	15877689	-	2970	protein_coding	ephrin B2%2C transcript variant X1 && sp|O73874|EFNB2_DANRE Ephrin-B2a OS=Danio rerio OX=7955 GN=efnb2a PE=2 SV=1 && PF00812:Ephrin	-
103385329	64.3758	51.8022	129.165	48.5136	33.8009	25.6413	81.781	35.9853	1.18604	0.0125834	0.210295	LOC103385329	NC_024316.1	17008567	17020714	+	3757	protein_coding	immunoglobulin-like and fibronectin type III domain-containing protein 1 && sp|Q86VF2|IGFN1_HUMAN Immunoglobulin-like and fibronectin type III domain-containing protein 1 OS=Homo sapiens OX=9606 GN=IGFN1 PE=1 SV=2 && PF07679:Immunoglobulin I-set domain|PF00041:Fibronectin type III domain	-
103393817	0.836049	0	0	6.46849	4.22512	5.98297	0.278683	5.55886	-4.12134	0.0126184	1	LOC103393817	NC_024324.1	75503	83873	-	5637	protein_coding	protein shisa-7-like && sp|Q8C3Q5|SHSA7_MOUSE Protein shisa-7 OS=Mus musculus OX=10090 GN=Shisa7 PE=1 SV=3 && -	-
103382805	120.391	147.368	123.381	68.9972	85.9107	88.8898	130.38	81.2659	0.681495	0.0126385	0.21103	zc3hc1	NC_024314.1	22816112	22820337	+	2281	protein_coding	zinc finger C3HC-type containing 1 && sp|Q86WB0|NIPA_HUMAN Nuclear-interacting partner of ALK OS=Homo sapiens OX=9606 GN=ZC3HC1 PE=1 SV=1 && PF08600:Rsm1-like|PF07967:C3HC zinc finger-like	-
novel.5	58.5234	63.4131	45.3041	75.4657	105.628	112.822	55.7469	97.9718	-0.812418	0.012657	0.211151	-	NC_024307.1	3228009	3231119	+	3044	-	- && - && -	-
103377298	134.604	161.659	157.119	159.556	253.507	538.467	151.127	317.177	-1.07229	0.0126709	0.211196	LOC103377298	NC_024309.1	11086481	11103386	-	4737	protein_coding	melanoma receptor tyrosine-protein kinase-like && sp|P13388|XMRK_XIPMA Melanoma receptor tyrosine-protein kinase OS=Xiphophorus maculatus OX=8083 GN=xmrk PE=2 SV=2 && PF01030:Receptor L domain|PF14843:Growth factor receptor domain IV|PF00757:Furin-like cysteine rich region|PF07714:Protein tyrosine kinase	-
[truncated: 21,741 more rows]

## Sheet: ESMvsBSM_deg_all
gene_id	ESM1	ESM2	ESM3	BSM1	BSM2	BSM3	ESM	BSM	log2FoldChange	pvalue	padj	gene_name	gene_chr	gene_start	gene_end	gene_strand	gene_length	gene_biotype	gene_description	Family
[truncated: 1,177 more rows]
