# Supplementary material for: ﻿Comparison of muscle structure and transcriptome analysis of eyed-side muscle and blind-side muscle in Cynoglossussemilaevis (Osteichthyes, Cynoglossidae)
Source: Zookeys. 2025 Mar 6;1230:213–29. doi: 10.3897/zookeys.1230.139837 (PMC11907266; doi:10.3897/zookeys.1230.139837)
Supplement: Supplementary material 3 — The list of enriched GO annotations [file zookeys-1230-213_article-139837__-s003.xls]

Category	GOID	Description	GeneRatio	BgRatio	pvalue	padj	geneID	geneName	Count
MF	GO:0030414	peptidase inhibitor activity	13/512	54/10772	1.00E-06	9.85E-05	103392824/103381353/103378115/103392010/103386188/103394145/103384437/103392814/103381377/103385921/103383182/103389749/103377790	LOC103392824/LOC103381353/LOC103378115/anos1/LOC103386188/tfpi2/LOC103384437/LOC103392814/LOC103381377/col7a1/LOC103383182/LOC103389749/LOC103377790	13
MF	GO:0061134	peptidase regulator activity	13/512	54/10772	1.00E-06	9.85E-05	103392824/103381353/103378115/103392010/103386188/103394145/103384437/103392814/103381377/103385921/103383182/103389749/103377790	LOC103392824/LOC103381353/LOC103378115/anos1/LOC103386188/tfpi2/LOC103384437/LOC103392814/LOC103381377/col7a1/LOC103383182/LOC103389749/LOC103377790	13
BP	GO:0005975	carbohydrate metabolic process	23/306	155/6375	1.06E-06	0.000358489	103385356/103378785/103385340/103399067/103399543/103385355/103380556/103382212/103388276/103385339/103394927/103379343/103385337/103384125/novel.578/103380384/103397747/103380453/103392347/103385649/103378788/103391195/103395606	LOC103385356/LOC103378785/LOC103385340/LOC103399067/LOC103399543/LOC103385355/LOC103380556/LOC103382212/LOC103388276/LOC103385339/pgk1/gpi/LOC103385337/LOC103384125/-/LOC103380384/gck/LOC103380453/LOC103392347/hyal1/LOC103378788/LOC103391195/LOC103395606	23
MF	GO:0004866	endopeptidase inhibitor activity	12/512	48/10772	1.70E-06	9.85E-05	103392824/103381353/103378115/103386188/103394145/103384437/103392814/103381377/103385921/103383182/103389749/103377790	LOC103392824/LOC103381353/LOC103378115/LOC103386188/tfpi2/LOC103384437/LOC103392814/LOC103381377/col7a1/LOC103383182/LOC103389749/LOC103377790	12
MF	GO:0061135	endopeptidase regulator activity	12/512	48/10772	1.70E-06	9.85E-05	103392824/103381353/103378115/103386188/103394145/103384437/103392814/103381377/103385921/103383182/103389749/103377790	LOC103392824/LOC103381353/LOC103378115/LOC103386188/tfpi2/LOC103384437/LOC103392814/LOC103381377/col7a1/LOC103383182/LOC103389749/LOC103377790	12
MF	GO:0004857	enzyme inhibitor activity	15/512	76/10772	2.26E-06	0.000104648	103392824/103381353/103378115/103392010/103387736/103385882/103386188/103394145/103384437/103392814/103381377/103385921/103383182/103389749/103377790	LOC103392824/LOC103381353/LOC103378115/anos1/ppp1r1c/LOC103385882/LOC103386188/tfpi2/LOC103384437/LOC103392814/LOC103381377/col7a1/LOC103383182/LOC103389749/LOC103377790	15
MF	GO:0030234	enzyme regulator activity	21/512	168/10772	4.59E-05	0.001773332	103392824/103383438/103381353/103378115/103393246/103392010/103387736/103394217/103385882/103392923/103386188/103394145/103384437/103384150/103392814/103381377/103385921/103383182/103389749/103377790/103389790	LOC103392824/LOC103383438/LOC103381353/LOC103378115/LOC103393246/anos1/ppp1r1c/LOC103394217/LOC103385882/LOC103392923/LOC103386188/tfpi2/LOC103384437/LOC103384150/LOC103392814/LOC103381377/col7a1/LOC103383182/LOC103389749/LOC103377790/LOC103389790	21
CC	GO:0005576	extracellular region	31/238	286/4084	0.000444446	0.021120164	103389349/103381314/103393288/103396721/103394802/103398491/103389832/103396712/103392010/103385337/103389614/103380631/107989358/103384437/103377128/103396287/103388563/103398412/103393678/103389567/103398924/103378901/novel.152/103381377/103395974/103385523/103383182/103387940/103388978/103389009/103377790	LOC103389349/LOC103381314/LOC103393288/LOC103396721/LOC103394802/LOC103398491/f10/LOC103396712/anos1/LOC103385337/LOC103389614/wisp3/cxcl9/LOC103384437/crh/LOC103396287/LOC103388563/LOC103398412/LOC103393678/LOC103389567/LOC103398924/LOC103378901/-/LOC103381377/LOC103395974/wnt7a/LOC103383182/LOC103387940/sostdc1/LOC103389009/LOC103377790	31
BP	GO:0006090	pyruvate metabolic process	5/306	16/6375	0.000695081	0.019578116	103388276/103394927/103379343/novel.578/103380453	LOC103388276/pgk1/gpi/-/LOC103380453	5
BP	GO:0006096	glycolytic process	5/306	16/6375	0.000695081	0.019578116	103388276/103394927/103379343/novel.578/103380453	LOC103388276/pgk1/gpi/-/LOC103380453	5
BP	GO:0006165	nucleoside diphosphate phosphorylation	5/306	16/6375	0.000695081	0.019578116	103388276/103394927/103379343/novel.578/103380453	LOC103388276/pgk1/gpi/-/LOC103380453	5
BP	GO:0006757	ATP generation from ADP	5/306	16/6375	0.000695081	0.019578116	103388276/103394927/103379343/novel.578/103380453	LOC103388276/pgk1/gpi/-/LOC103380453	5
BP	GO:0009132	nucleoside diphosphate metabolic process	5/306	16/6375	0.000695081	0.019578116	103388276/103394927/103379343/novel.578/103380453	LOC103388276/pgk1/gpi/-/LOC103380453	5
BP	GO:0009135	purine nucleoside diphosphate metabolic process	5/306	16/6375	0.000695081	0.019578116	103388276/103394927/103379343/novel.578/103380453	LOC103388276/pgk1/gpi/-/LOC103380453	5
BP	GO:0009179	purine ribonucleoside diphosphate metabolic process	5/306	16/6375	0.000695081	0.019578116	103388276/103394927/103379343/novel.578/103380453	LOC103388276/pgk1/gpi/-/LOC103380453	5
BP	GO:0009185	ribonucleoside diphosphate metabolic process	5/306	16/6375	0.000695081	0.019578116	103388276/103394927/103379343/novel.578/103380453	LOC103388276/pgk1/gpi/-/LOC103380453	5
BP	GO:0042866	pyruvate biosynthetic process	5/306	16/6375	0.000695081	0.019578116	103388276/103394927/103379343/novel.578/103380453	LOC103388276/pgk1/gpi/-/LOC103380453	5
BP	GO:0046031	ADP metabolic process	5/306	16/6375	0.000695081	0.019578116	103388276/103394927/103379343/novel.578/103380453	LOC103388276/pgk1/gpi/-/LOC103380453	5
BP	GO:0046939	nucleotide phosphorylation	5/306	16/6375	0.000695081	0.019578116	103388276/103394927/103379343/novel.578/103380453	LOC103388276/pgk1/gpi/-/LOC103380453	5
CC	GO:0005615	extracellular space	8/238	35/4084	0.000704005	0.021120164	103381314/103398491/103389614/103384437/103381377/103383182/103388978/103377790	LOC103381314/LOC103398491/LOC103389614/LOC103384437/LOC103381377/LOC103383182/sostdc1/LOC103377790	8
BP	GO:0006022	aminoglycan metabolic process	5/306	17/6375	0.000946388	0.022848521	103385356/103385339/103385337/103383568/103386188	LOC103385356/LOC103385339/LOC103385337/LOC103383568/LOC103386188	5
BP	GO:0016052	carbohydrate catabolic process	5/306	17/6375	0.000946388	0.022848521	103388276/103394927/103379343/novel.578/103380453	LOC103388276/pgk1/gpi/-/LOC103380453	5
MF	GO:0004867	serine-type endopeptidase inhibitor activity	6/512	26/10772	0.001141777	0.037841753	103381353/103378115/103386188/103394145/103385921/103389749	LOC103381353/LOC103378115/LOC103386188/tfpi2/col7a1/LOC103389749	6
BP	GO:0009166	nucleotide catabolic process	5/306	19/6375	0.001642928	0.033890918	103388276/103394927/103379343/novel.578/103380453	LOC103388276/pgk1/gpi/-/LOC103380453	5
BP	GO:0017144	drug metabolic process	9/306	59/6375	0.001811677	0.033890918	103385356/103388276/103385339/103394927/103379343/103385337/novel.578/103380453/103381360	LOC103385356/LOC103388276/LOC103385339/pgk1/gpi/LOC103385337/-/LOC103380453/allc	9
BP	GO:0044270	cellular nitrogen compound catabolic process	7/306	38/6375	0.001912175	0.033890918	103388276/103394927/103379343/novel.578/103380453/103387655/103381360	LOC103388276/pgk1/gpi/-/LOC103380453/LOC103387655/allc	7
BP	GO:0046700	heterocycle catabolic process	7/306	38/6375	0.001912175	0.033890918	103388276/103394927/103379343/novel.578/103380453/103387655/103381360	LOC103388276/pgk1/gpi/-/LOC103380453/LOC103387655/allc	7
BP	GO:0034404	nucleobase-containing small molecule biosynthetic process	5/306	20/6375	0.002105649	0.033890918	103388276/103394927/103379343/novel.578/103380453	LOC103388276/pgk1/gpi/-/LOC103380453	5
BP	GO:0072330	monocarboxylic acid biosynthetic process	5/306	20/6375	0.002105649	0.033890918	103388276/103394927/103379343/novel.578/103380453	LOC103388276/pgk1/gpi/-/LOC103380453	5
BP	GO:1901292	nucleoside phosphate catabolic process	5/306	20/6375	0.002105649	0.033890918	103388276/103394927/103379343/novel.578/103380453	LOC103388276/pgk1/gpi/-/LOC103380453	5
BP	GO:1901361	organic cyclic compound catabolic process	7/306	39/6375	0.002236587	0.034362104	103388276/103394927/103379343/novel.578/103380453/103387655/103381360	LOC103388276/pgk1/gpi/-/LOC103380453/LOC103387655/allc	7
MF	GO:0008146	sulfotransferase activity	10/512	73/10772	0.002257678	0.052852937	103386507/103391351/103384215/103379350/103397303/103386852/103385477/103388121/103383974/103383942	LOC103386507/LOC103391351/LOC103384215/chst8/gal3st1/LOC103386852/LOC103385477/LOC103388121/LOC103383974/LOC103383942	10
MF	GO:0016782	transferase activity, transferring sulfur-containing groups	10/512	74/10772	0.002502338	0.052852937	103386507/103391351/103384215/103379350/103397303/103386852/103385477/103388121/103383974/103383942	LOC103386507/LOC103391351/LOC103384215/chst8/gal3st1/LOC103386852/LOC103385477/LOC103388121/LOC103383974/LOC103383942	10
MF	GO:0005044	scavenger receptor activity	6/512	30/10772	0.002505958	0.052852937	103395177/103398694/103385963/103398652/103391491/103387040	LOC103395177/LOC103398694/endou/LOC103398652/LOC103391491/LOC103387040	6
MF	GO:0038024	cargo receptor activity	6/512	30/10772	0.002505958	0.052852937	103395177/103398694/103385963/103398652/103391491/103387040	LOC103395177/LOC103398694/endou/LOC103398652/LOC103391491/LOC103387040	6
BP	GO:0019359	nicotinamide nucleotide biosynthetic process	5/306	21/6375	0.002656654	0.039041259	103388276/103394927/103379343/novel.578/103380453	LOC103388276/pgk1/gpi/-/LOC103380453	5
BP	GO:0006869	lipid transport	8/306	52/6375	0.003051935	0.042965821	103393288/103396721/103396712/103377802/103398924/103380907/103387840/103389009	LOC103393288/LOC103396721/LOC103396712/LOC103377802/LOC103398924/LOC103380907/LOC103387840/LOC103389009	8
BP	GO:0019363	pyridine nucleotide biosynthetic process	5/306	22/6375	0.003305063	0.042965821	103388276/103394927/103379343/novel.578/103380453	LOC103388276/pgk1/gpi/-/LOC103380453	5
BP	GO:0072525	pyridine-containing compound biosynthetic process	5/306	22/6375	0.003305063	0.042965821	103388276/103394927/103379343/novel.578/103380453	LOC103388276/pgk1/gpi/-/LOC103380453	5
BP	GO:0010876	lipid localization	8/306	55/6375	0.004359705	0.054577044	103393288/103396721/103396712/103377802/103398924/103380907/103387840/103389009	LOC103393288/LOC103396721/LOC103396712/LOC103377802/LOC103398924/LOC103380907/LOC103387840/LOC103389009	8
BP	GO:0019362	pyridine nucleotide metabolic process	5/306	24/6375	0.004930599	0.055551417	103388276/103394927/103379343/novel.578/103380453	LOC103388276/pgk1/gpi/-/LOC103380453	5
BP	GO:0046496	nicotinamide nucleotide metabolic process	5/306	24/6375	0.004930599	0.055551417	103388276/103394927/103379343/novel.578/103380453	LOC103388276/pgk1/gpi/-/LOC103380453	5
BP	GO:0072524	pyridine-containing compound metabolic process	5/306	24/6375	0.004930599	0.055551417	103388276/103394927/103379343/novel.578/103380453	LOC103388276/pgk1/gpi/-/LOC103380453	5
BP	GO:1901135	carbohydrate derivative metabolic process	19/306	211/6375	0.005850387	0.062591123	103385356/103383221/103388276/103385339/103394927/103383223/103390802/103379343/103391691/103385337/103383568/novel.578/103386188/103380453/103394629/103397303/103391307/103385477/103386859	LOC103385356/LOC103383221/LOC103388276/LOC103385339/pgk1/LOC103383223/LOC103390802/gpi/st6gal2/LOC103385337/LOC103383568/-/LOC103386188/LOC103380453/LOC103394629/gal3st1/LOC103391307/LOC103385477/LOC103386859	19
BP	GO:0046434	organophosphate catabolic process	5/306	25/6375	0.005925787	0.062591123	103388276/103394927/103379343/novel.578/103380453	LOC103388276/pgk1/gpi/-/LOC103380453	5
BP	GO:0006733	oxidoreduction coenzyme metabolic process	5/306	26/6375	0.007054375	0.062746811	103388276/103394927/103379343/novel.578/103380453	LOC103388276/pgk1/gpi/-/LOC103380453	5
BP	GO:0006754	ATP biosynthetic process	5/306	26/6375	0.007054375	0.062746811	103388276/103394927/103379343/novel.578/103380453	LOC103388276/pgk1/gpi/-/LOC103380453	5
BP	GO:0009142	nucleoside triphosphate biosynthetic process	5/306	26/6375	0.007054375	0.062746811	103388276/103394927/103379343/novel.578/103380453	LOC103388276/pgk1/gpi/-/LOC103380453	5
BP	GO:0009145	purine nucleoside triphosphate biosynthetic process	5/306	26/6375	0.007054375	0.062746811	103388276/103394927/103379343/novel.578/103380453	LOC103388276/pgk1/gpi/-/LOC103380453	5
BP	GO:0009201	ribonucleoside triphosphate biosynthetic process	5/306	26/6375	0.007054375	0.062746811	103388276/103394927/103379343/novel.578/103380453	LOC103388276/pgk1/gpi/-/LOC103380453	5
BP	GO:0009206	purine ribonucleoside triphosphate biosynthetic process	5/306	26/6375	0.007054375	0.062746811	103388276/103394927/103379343/novel.578/103380453	LOC103388276/pgk1/gpi/-/LOC103380453	5
CC	GO:0005861	troponin complex	5/238	22/4084	0.007489074	0.048351015	103393725/103382756/103384557/103386540/103380579	LOC103393725/LOC103382756/LOC103384557/LOC103386540/LOC103380579	5
CC	GO:0005865	striated muscle thin filament	5/238	22/4084	0.007489074	0.048351015	103393725/103382756/103384557/103386540/103380579	LOC103393725/LOC103382756/LOC103384557/LOC103386540/LOC103380579	5
CC	GO:0030016	myofibril	5/238	22/4084	0.007489074	0.048351015	103393725/103382756/103384557/103386540/103380579	LOC103393725/LOC103382756/LOC103384557/LOC103386540/LOC103380579	5
CC	GO:0030017	sarcomere	5/238	22/4084	0.007489074	0.048351015	103393725/103382756/103384557/103386540/103380579	LOC103393725/LOC103382756/LOC103384557/LOC103386540/LOC103380579	5
CC	GO:0036379	myofilament	5/238	22/4084	0.007489074	0.048351015	103393725/103382756/103384557/103386540/103380579	LOC103393725/LOC103382756/LOC103384557/LOC103386540/LOC103380579	5
CC	GO:0043292	contractile fiber	5/238	22/4084	0.007489074	0.048351015	103393725/103382756/103384557/103386540/103380579	LOC103393725/LOC103382756/LOC103384557/LOC103386540/LOC103380579	5
CC	GO:0044449	contractile fiber part	5/238	22/4084	0.007489074	0.048351015	103393725/103382756/103384557/103386540/103380579	LOC103393725/LOC103382756/LOC103384557/LOC103386540/LOC103380579	5
CC	GO:0044421	extracellular region part	9/238	61/4084	0.008058503	0.048351015	103381314/103394802/103398491/103389614/103384437/103381377/103383182/103388978/103377790	LOC103381314/LOC103394802/LOC103398491/LOC103389614/LOC103384437/LOC103381377/LOC103383182/sostdc1/LOC103377790	9
BP	GO:0006091	generation of precursor metabolites and energy	5/306	27/6375	0.008324928	0.063950582	103388276/103394927/103379343/novel.578/103380453	LOC103388276/pgk1/gpi/-/LOC103380453	5
BP	GO:0009124	nucleoside monophosphate biosynthetic process	5/306	27/6375	0.008324928	0.063950582	103388276/103394927/103379343/novel.578/103380453	LOC103388276/pgk1/gpi/-/LOC103380453	5
BP	GO:0009127	purine nucleoside monophosphate biosynthetic process	5/306	27/6375	0.008324928	0.063950582	103388276/103394927/103379343/novel.578/103380453	LOC103388276/pgk1/gpi/-/LOC103380453	5
BP	GO:0009156	ribonucleoside monophosphate biosynthetic process	5/306	27/6375	0.008324928	0.063950582	103388276/103394927/103379343/novel.578/103380453	LOC103388276/pgk1/gpi/-/LOC103380453	5
BP	GO:0009168	purine ribonucleoside monophosphate biosynthetic process	5/306	27/6375	0.008324928	0.063950582	103388276/103394927/103379343/novel.578/103380453	LOC103388276/pgk1/gpi/-/LOC103380453	5
BP	GO:0042157	lipoprotein metabolic process	5/306	27/6375	0.008324928	0.063950582	103393288/103396721/103396712/103398924/103389009	LOC103393288/LOC103396721/LOC103396712/LOC103398924/LOC103389009	5
BP	GO:0019439	aromatic compound catabolic process	6/306	38/6375	0.008764833	0.065833636	103388276/103394927/103379343/novel.578/103380453/103387655	LOC103388276/pgk1/gpi/-/LOC103380453/LOC103387655	6
BP	GO:0016053	organic acid biosynthetic process	5/306	28/6375	0.009745724	0.068626137	103388276/103394927/103379343/novel.578/103380453	LOC103388276/pgk1/gpi/-/LOC103380453	5
BP	GO:0032787	monocarboxylic acid metabolic process	5/306	28/6375	0.009745724	0.068626137	103388276/103394927/103379343/novel.578/103380453	LOC103388276/pgk1/gpi/-/LOC103380453	5
BP	GO:0046394	carboxylic acid biosynthetic process	5/306	28/6375	0.009745724	0.068626137	103388276/103394927/103379343/novel.578/103380453	LOC103388276/pgk1/gpi/-/LOC103380453	5
BP	GO:0009108	coenzyme biosynthetic process	6/306	40/6375	0.011248828	0.077593956	103388276/103394927/103379343/novel.578/103380453/103386859	LOC103388276/pgk1/gpi/-/LOC103380453/LOC103386859	6
MF	GO:0004198	calcium-dependent cysteine-type endopeptidase activity	4/512	20/10772	0.01331428	0.257409416	103383281/103387544/103383277/103377917	LOC103383281/LOC103387544/LOC103383277/capn12	4
MF	GO:0005540	hyaluronic acid binding	4/512	21/10772	0.015842866	0.282734222	103388714/103379793/103398492/103394376	LOC103388714/LOC103379793/LOC103398492/susd5	4
BP	GO:0034655	nucleobase-containing compound catabolic process	5/306	32/6375	0.017084421	0.115490687	103388276/103394927/103379343/novel.578/103380453	LOC103388276/pgk1/gpi/-/LOC103380453	5
BP	GO:1901137	carbohydrate derivative biosynthetic process	14/306	157/6375	0.018184883	0.12051942	103383221/103388276/103394927/103383223/103390802/103379343/103391691/novel.578/103380453/103394629/103397303/103391307/103385477/103386859	LOC103383221/LOC103388276/pgk1/LOC103383223/LOC103390802/gpi/st6gal2/-/LOC103380453/LOC103394629/gal3st1/LOC103391307/LOC103385477/LOC103386859	14
BP	GO:0006732	coenzyme metabolic process	6/306	45/6375	0.019555125	0.127108311	103388276/103394927/103379343/novel.578/103380453/103386859	LOC103388276/pgk1/gpi/-/LOC103380453/LOC103386859	6
CC	GO:0015629	actin cytoskeleton	12/238	107/4084	0.020642525	0.112595591	103384442/103393725/103383562/103390388/103388060/103382756/103384557/103385794/103386540/103396570/103394534/103380579	LOC103384442/LOC103393725/LOC103383562/LOC103390388/LOC103388060/LOC103382756/LOC103384557/LOC103385794/LOC103386540/LOC103396570/LOC103394534/LOC103380579	12
MF	GO:0004197	cysteine-type endopeptidase activity	4/512	23/10772	0.021754107	0.360496638	103383281/103387544/103383277/103377917	LOC103383281/LOC103387544/LOC103383277/capn12	4
BP	GO:0009152	purine ribonucleotide biosynthetic process	6/306	47/6375	0.023810569	0.14371379	103388276/103394927/103379343/novel.578/103380453/103386859	LOC103388276/pgk1/gpi/-/LOC103380453/LOC103386859	6
BP	GO:0009260	ribonucleotide biosynthetic process	6/306	47/6375	0.023810569	0.14371379	103388276/103394927/103379343/novel.578/103380453/103386859	LOC103388276/pgk1/gpi/-/LOC103380453/LOC103386859	6
BP	GO:0046390	ribose phosphate biosynthetic process	6/306	47/6375	0.023810569	0.14371379	103388276/103394927/103379343/novel.578/103380453/103386859	LOC103388276/pgk1/gpi/-/LOC103380453/LOC103386859	6
BP	GO:0051188	cofactor biosynthetic process	6/306	47/6375	0.023810569	0.14371379	103388276/103394927/103379343/novel.578/103380453/103386859	LOC103388276/pgk1/gpi/-/LOC103380453/LOC103386859	6
CC	GO:0005856	cytoskeleton	17/238	175/4084	0.024706674	0.123533371	103384442/103393725/103383562/103390388/103388060/103381078/103393709/103382756/103395475/103384557/103385794/103386540/112487832/103392448/103396570/103394534/103380579	LOC103384442/LOC103393725/LOC103383562/LOC103390388/LOC103388060/map7/LOC103393709/LOC103382756/LOC103395475/LOC103384557/LOC103385794/LOC103386540/LOC112487832/dnah7/LOC103396570/LOC103394534/LOC103380579	17
BP	GO:0006812	cation transport	14/306	166/6375	0.027944617	0.162971113	103382208/103389586/103382209/103381911/103395642/103388210/103378937/103385587/103378888/103379085/103394048/103385196/103387261/103382205	LOC103382208/LOC103389586/LOC103382209/LOC103381911/LOC103395642/LOC103388210/tmco3/slc13a3/LOC103378888/LOC103379085/LOC103394048/LOC103385196/LOC103387261/ryr2	14
BP	GO:0030001	metal ion transport	9/306	90/6375	0.027965457	0.162971113	103389586/103381911/103395642/103388210/103385587/103379085/103385196/103387261/103382205	LOC103389586/LOC103381911/LOC103395642/LOC103388210/slc13a3/LOC103379085/LOC103385196/LOC103387261/ryr2	9
MF	GO:0005520	insulin-like growth factor binding	4/512	25/10772	0.028850303	0.401177129	103380631/103396287/103393678/103389567	wisp3/LOC103396287/LOC103393678/LOC103389567	4
BP	GO:0006164	purine nucleotide biosynthetic process	6/306	50/6375	0.031289685	0.179252772	103388276/103394927/103379343/novel.578/103380453/103386859	LOC103388276/pgk1/gpi/-/LOC103380453/LOC103386859	6
MF	GO:0005539	glycosaminoglycan binding	4/512	26/10772	0.032855024	0.401177129	103388714/103379793/103398492/103394376	LOC103388714/LOC103379793/LOC103398492/susd5	4
MF	GO:0019838	growth factor binding	4/512	26/10772	0.032855024	0.401177129	103380631/103396287/103393678/103389567	wisp3/LOC103396287/LOC103393678/LOC103389567	4
MF	GO:0031406	carboxylic acid binding	4/512	26/10772	0.032855024	0.401177129	103388714/103379793/103398492/103394376	LOC103388714/LOC103379793/LOC103398492/susd5	4
MF	GO:0043177	organic acid binding	4/512	26/10772	0.032855024	0.401177129	103388714/103379793/103398492/103394376	LOC103388714/LOC103379793/LOC103398492/susd5	4
BP	GO:0046034	ATP metabolic process	5/306	38/6375	0.033753959	0.185175681	103388276/103394927/103379343/novel.578/103380453	LOC103388276/pgk1/gpi/-/LOC103380453	5
BP	GO:0072522	purine-containing compound biosynthetic process	6/306	51/6375	0.034087672	0.185175681	103388276/103394927/103379343/novel.578/103380453/103386859	LOC103388276/pgk1/gpi/-/LOC103380453/LOC103386859	6
MF	GO:0043565	sequence-specific DNA binding	15/512	190/10772	0.037177535	0.419145347	103398212/103383093/103379546/103391391/103395585/103398647/103381645/103396273/103385110/103380194/103392488/103383823/103377882/103385311/103385572	nr2f1/gata3/hsf4/LOC103391391/LOC103395585/LOC103398647/foxi2/foxq1/LOC103385110/LOC103380194/fev/foxe1/LOC103377882/LOC103385311/LOC103385572	15
BP	GO:0009123	nucleoside monophosphate metabolic process	5/306	39/6375	0.037254279	0.185175681	103388276/103394927/103379343/novel.578/103380453	LOC103388276/pgk1/gpi/-/LOC103380453	5
BP	GO:0009126	purine nucleoside monophosphate metabolic process	5/306	39/6375	0.037254279	0.185175681	103388276/103394927/103379343/novel.578/103380453	LOC103388276/pgk1/gpi/-/LOC103380453	5
BP	GO:0009144	purine nucleoside triphosphate metabolic process	5/306	39/6375	0.037254279	0.185175681	103388276/103394927/103379343/novel.578/103380453	LOC103388276/pgk1/gpi/-/LOC103380453	5
BP	GO:0009161	ribonucleoside monophosphate metabolic process	5/306	39/6375	0.037254279	0.185175681	103388276/103394927/103379343/novel.578/103380453	LOC103388276/pgk1/gpi/-/LOC103380453	5
BP	GO:0009167	purine ribonucleoside monophosphate metabolic process	5/306	39/6375	0.037254279	0.185175681	103388276/103394927/103379343/novel.578/103380453	LOC103388276/pgk1/gpi/-/LOC103380453	5
BP	GO:0009199	ribonucleoside triphosphate metabolic process	5/306	39/6375	0.037254279	0.185175681	103388276/103394927/103379343/novel.578/103380453	LOC103388276/pgk1/gpi/-/LOC103380453	5
BP	GO:0009205	purine ribonucleoside triphosphate metabolic process	5/306	39/6375	0.037254279	0.185175681	103388276/103394927/103379343/novel.578/103380453	LOC103388276/pgk1/gpi/-/LOC103380453	5
MF	GO:0008081	phosphoric diester hydrolase activity	7/512	67/10772	0.039112738	0.419145347	103396221/103381059/103393174/103397684/103394551/103378566/103398295	LOC103396221/plcb4/LOC103393174/plcxd3/LOC103394551/pde2a/LOC103398295	7
MF	GO:0005509	calcium ion binding	28/512	416/10772	0.039746542	0.419145347	103388219/103393997/novel.280/103386121/103399843/103396334/103385538/103391878/103389832/103389034/103377494/103397746/103386911/103378650/103385965/103391068/103382346/103394753/103382348/103387460/103392895/103377926/103399239/103398481/103388691/103382205/103396955/103380317	LOC103388219/LOC103393997/-/LOC103386121/LOC103399843/LOC103396334/LOC103385538/LOC103391878/f10/LOC103389034/LOC103377494/LOC103397746/LOC103386911/pcdh20/LOC103385965/fat2/LOC103382346/pcdhac2/LOC103382348/ret/LOC103392895/LOC103377926/LOC103399239/LOC103398481/LOC103388691/ryr2/LOC103396955/LOC103380317	28
BP	GO:0006955	immune response	7/306	67/6375	0.04054896	0.197823401	103388958/103385963/107989358/103388563/103388186/103395974/103387040	LOC103388958/endou/cxcl9/LOC103388563/LOC103388186/LOC103395974/LOC103387040	7
BP	GO:0009141	nucleoside triphosphate metabolic process	5/306	40/6375	0.040969343	0.197823401	103388276/103394927/103379343/novel.578/103380453	LOC103388276/pgk1/gpi/-/LOC103380453	5
BP	GO:0051186	cofactor metabolic process	7/306	68/6375	0.043426252	0.206733423	103388276/103394927/103379343/novel.578/103380453/103386859/103397259	LOC103388276/pgk1/gpi/-/LOC103380453/LOC103386859/LOC103397259	7
BP	GO:0002376	immune system process	7/306	69/6375	0.046432385	0.21797425	103388958/103385963/107989358/103388563/103388186/103395974/103387040	LOC103388958/endou/cxcl9/LOC103388563/LOC103388186/LOC103395974/LOC103387040	7
MF	GO:0008289	lipid binding	10/512	117/10772	0.051552091	0.502331567	103393288/103396721/103393997/103390759/103396712/103389034/103378555/103384504/103398924/103389009	LOC103393288/LOC103396721/LOC103393997/LOC103390759/LOC103396712/LOC103389034/stard10/LOC103384504/LOC103398924/LOC103389009	10
MF	GO:0008378	galactosyltransferase activity	4/512	30/10772	0.051965335	0.502331567	103383221/103383223/103390802/103391307	LOC103383221/LOC103383223/LOC103390802/LOC103391307	4
CC	GO:0099080	supramolecular complex	5/238	37/4084	0.061185403	0.244741611	103393725/103382756/103384557/103386540/103380579	LOC103393725/LOC103382756/LOC103384557/LOC103386540/LOC103380579	5
CC	GO:0099081	supramolecular polymer	5/238	37/4084	0.061185403	0.244741611	103393725/103382756/103384557/103386540/103380579	LOC103393725/LOC103382756/LOC103384557/LOC103386540/LOC103380579	5
CC	GO:0099512	supramolecular fiber	5/238	37/4084	0.061185403	0.244741611	103393725/103382756/103384557/103386540/103380579	LOC103393725/LOC103382756/LOC103384557/LOC103386540/LOC103380579	5
MF	GO:0046873	metal ion transmembrane transporter activity	10/512	121/10772	0.06203061	0.509450034	103395285/103388210/103385786/103382911/103393527/103379085/103396797/103385196/103387261/103382205	LOC103395285/LOC103388210/LOC103385786/LOC103382911/LOC103393527/LOC103379085/LOC103396797/LOC103385196/LOC103387261/ryr2	10
MF	GO:0005125	cytokine activity	4/512	32/10772	0.063366707	0.509450034	107989358/103388563/103378901/103395974	cxcl9/LOC103388563/LOC103378901/LOC103395974	4
MF	GO:0005326	neurotransmitter transporter activity	5/512	46/10772	0.06587716	0.509450034	103395285/103385786/103382911/103393527/103396797	LOC103395285/LOC103385786/LOC103382911/LOC103393527/LOC103396797	5
MF	GO:0005328	neurotransmitter:sodium symporter activity	5/512	46/10772	0.06587716	0.509450034	103395285/103385786/103382911/103393527/103396797	LOC103395285/LOC103385786/LOC103382911/LOC103393527/LOC103396797	5
MF	GO:0015294	solute:cation symporter activity	5/512	46/10772	0.06587716	0.509450034	103395285/103385786/103382911/103393527/103396797	LOC103395285/LOC103385786/LOC103382911/LOC103393527/LOC103396797	5
MF	GO:0015370	solute:sodium symporter activity	5/512	46/10772	0.06587716	0.509450034	103395285/103385786/103382911/103393527/103396797	LOC103395285/LOC103385786/LOC103382911/LOC103393527/LOC103396797	5
BP	GO:0009150	purine ribonucleotide metabolic process	6/306	62/6375	0.075579753	0.338455137	103388276/103394927/103379343/novel.578/103380453/103386859	LOC103388276/pgk1/gpi/-/LOC103380453/LOC103386859	6
BP	GO:0009259	ribonucleotide metabolic process	6/306	62/6375	0.075579753	0.338455137	103388276/103394927/103379343/novel.578/103380453/103386859	LOC103388276/pgk1/gpi/-/LOC103380453/LOC103386859	6
CC	GO:0044430	cytoskeletal part	13/238	145/4084	0.077898714	0.292120176	103384442/103393725/103383562/103390388/103388060/103382756/103384557/103385794/103386540/103392448/103396570/103394534/103380579	LOC103384442/LOC103393725/LOC103383562/LOC103390388/LOC103388060/LOC103382756/LOC103384557/LOC103385794/LOC103386540/dnah7/LOC103396570/LOC103394534/LOC103380579	13
BP	GO:0016051	carbohydrate biosynthetic process	2/306	10/6375	0.080107725	0.338455137	103379343/103384125	gpi/LOC103384125	2
BP	GO:0050801	ion homeostasis	2/306	10/6375	0.080107725	0.338455137	103387261/103382205	LOC103387261/ryr2	2
BP	GO:0051180	vitamin transport	2/306	10/6375	0.080107725	0.338455137	103398652/103393980	LOC103398652/LOC103393980	2
BP	GO:0055065	metal ion homeostasis	2/306	10/6375	0.080107725	0.338455137	103387261/103382205	LOC103387261/ryr2	2
BP	GO:0055080	cation homeostasis	2/306	10/6375	0.080107725	0.338455137	103387261/103382205	LOC103387261/ryr2	2
BP	GO:0098771	inorganic ion homeostasis	2/306	10/6375	0.080107725	0.338455137	103387261/103382205	LOC103387261/ryr2	2
MF	GO:0030545	receptor regulator activity	14/512	195/10772	0.0811683	0.519457994	103389349/103398491/103380810/103389516/107989358/103385434/103386036/103377128/103386393/103388563/103378901/novel.152/103395974/103387940	LOC103389349/LOC103398491/LOC103380810/LOC103389516/cxcl9/LOC103385434/gdf11/crh/LOC103386393/LOC103388563/LOC103378901/-/LOC103395974/LOC103387940	14
MF	GO:0048018	receptor ligand activity	14/512	195/10772	0.0811683	0.519457994	103389349/103398491/103380810/103389516/107989358/103385434/103386036/103377128/103386393/103388563/103378901/novel.152/103395974/103387940	LOC103389349/LOC103398491/LOC103380810/LOC103389516/cxcl9/LOC103385434/gdf11/crh/LOC103386393/LOC103388563/LOC103378901/-/LOC103395974/LOC103387940	14
MF	GO:0004435	phosphatidylinositol phospholipase C activity	3/512	22/10772	0.084138042	0.519457994	103396221/103381059/103393174	LOC103396221/plcb4/LOC103393174	3
MF	GO:0004629	phospholipase C activity	3/512	22/10772	0.084138042	0.519457994	103396221/103381059/103393174	LOC103396221/plcb4/LOC103393174	3
MF	GO:0008009	chemokine activity	3/512	22/10772	0.084138042	0.519457994	107989358/103388563/103395974	cxcl9/LOC103388563/LOC103395974	3
MF	GO:0008484	sulfuric ester hydrolase activity	3/512	22/10772	0.084138042	0.519457994	103390027/103390012/103390010	LOC103390027/LOC103390012/LOC103390010	3
MF	GO:0042379	chemokine receptor binding	3/512	22/10772	0.084138042	0.519457994	107989358/103388563/103395974	cxcl9/LOC103388563/LOC103395974	3
BP	GO:0044283	small molecule biosynthetic process	5/306	49/6375	0.084205106	0.351374394	103388276/103394927/103379343/novel.578/103380453	LOC103388276/pgk1/gpi/-/LOC103380453	5
MF	GO:0008234	cysteine-type peptidase activity	9/512	112/10772	0.085083637	0.519457994	103383281/103378601/103381525/103387544/103383277/103377917/103388697/103388696/103379443	LOC103383281/LOC103378601/LOC103381525/LOC103387544/LOC103383277/capn12/LOC103388697/LOC103388696/ctsh	9
BP	GO:0019693	ribose phosphate metabolic process	6/306	64/6375	0.085278189	0.351512535	103388276/103394927/103379343/novel.578/103380453/103386859	LOC103388276/pgk1/gpi/-/LOC103380453/LOC103386859	6
BP	GO:0009165	nucleotide biosynthetic process	7/306	80/6375	0.088258305	0.355134608	103388276/103394927/103379343/novel.578/103380453/103384541/103386859	LOC103388276/pgk1/gpi/-/LOC103380453/LOC103384541/LOC103386859	7
BP	GO:1901293	nucleoside phosphate biosynthetic process	7/306	80/6375	0.088258305	0.355134608	103388276/103394927/103379343/novel.578/103380453/103384541/103386859	LOC103388276/pgk1/gpi/-/LOC103380453/LOC103384541/LOC103386859	7
BP	GO:0006163	purine nucleotide metabolic process	6/306	65/6375	0.090373465	0.355200535	103388276/103394927/103379343/novel.578/103380453/103386859	LOC103388276/pgk1/gpi/-/LOC103380453/LOC103386859	6
MF	GO:0001871	pattern binding	2/512	11/10772	0.093366477	0.528317624	103385963/103387040	endou/LOC103387040	2
MF	GO:0005548	phospholipid transporter activity	2/512	11/10772	0.093366477	0.528317624	103377802/103387840	LOC103377802/LOC103387840	2
MF	GO:0030247	polysaccharide binding	2/512	11/10772	0.093366477	0.528317624	103385963/103387040	endou/LOC103387040	2
BP	GO:0015748	organophosphate ester transport	2/306	11/6375	0.094897616	0.355200535	103377802/103387840	LOC103377802/LOC103387840	2
BP	GO:0015893	drug transport	2/306	11/6375	0.094897616	0.355200535	103398652/103393980	LOC103398652/LOC103393980	2
BP	GO:0015914	phospholipid transport	2/306	11/6375	0.094897616	0.355200535	103377802/103387840	LOC103377802/LOC103387840	2
BP	GO:0048878	chemical homeostasis	2/306	11/6375	0.094897616	0.355200535	103387261/103382205	LOC103387261/ryr2	2
BP	GO:0006813	potassium ion transport	3/306	23/6375	0.095494564	0.355200535	103389586/103381911/103388210	LOC103389586/LOC103381911/LOC103388210	3
BP	GO:0072521	purine-containing compound metabolic process	6/306	66/6375	0.095630913	0.355200535	103388276/103394927/103379343/novel.578/103380453/103386859	LOC103388276/pgk1/gpi/-/LOC103380453/LOC103386859	6
MF	GO:0030246	carbohydrate binding	5/512	52/10772	0.099622592	0.550296223	103385033/103381004/103385963/103390549/103387040	LOC103385033/LOC103381004/endou/LOC103390549/LOC103387040	5
MF	GO:0001664	G protein-coupled receptor binding	3/512	24/10772	0.103259107	0.557118905	107989358/103388563/103395974	cxcl9/LOC103388563/LOC103395974	3
BP	GO:0000226	microtubule cytoskeleton organization	3/306	24/6375	0.105442474	0.387386479	103381078/103395475/103394709	map7/LOC103395475/LOC103394709	3
BP	GO:0030203	glycosaminoglycan metabolic process	2/306	12/6375	0.110389354	0.392753701	103383568/103386188	LOC103383568/LOC103386188	2
BP	GO:0042325	regulation of phosphorylation	2/306	12/6375	0.110389354	0.392753701	103398491/103394984	LOC103398491/LOC103394984	2
BP	GO:0042493	response to drug	2/306	12/6375	0.110389354	0.392753701	103398652/103393980	LOC103398652/LOC103393980	2
MF	GO:0008324	cation transmembrane transporter activity	13/512	188/10772	0.112336692	0.592320741	103395285/103388210/103378937/103385786/103382911/103378888/103393527/103379085/103396797/103394048/103385196/103387261/103382205	LOC103395285/LOC103388210/tmco3/LOC103385786/LOC103382911/LOC103378888/LOC103393527/LOC103379085/LOC103396797/LOC103394048/LOC103385196/LOC103387261/ryr2	13
BP	GO:0006814	sodium ion transport	3/306	25/6375	0.115776988	0.407631477	103389586/103395642/103385587	LOC103389586/LOC103395642/slc13a3	3
MF	GO:0022804	active transmembrane transporter activity	9/512	120/10772	0.117299898	0.604746139	103395285/103398783/103378937/103385786/103382911/103393527/103396797/103379580/103389468	LOC103395285/LOC103398783/tmco3/LOC103385786/LOC103382911/LOC103393527/LOC103396797/cftr/abcb11	9
MF	GO:0004519	endonuclease activity	3/512	26/10772	0.123912381	0.624949398	103399007/103385963/103392263	LOC103399007/endou/dnase2b	3
CC	GO:0016459	myosin complex	7/238	72/4084	0.123922397	0.437373167	103384442/103383562/103390388/103388060/103385794/103396570/103394534	LOC103384442/LOC103383562/LOC103390388/LOC103388060/LOC103385794/LOC103396570/LOC103394534	7
BP	GO:0032270	positive regulation of cellular protein metabolic process	2/306	13/6375	0.12648201	0.431827467	103398491/103378905	LOC103398491/LOC103378905	2
BP	GO:0043244	regulation of protein complex disassembly	2/306	13/6375	0.12648201	0.431827467	103382826/103378905	LOC103382826/LOC103378905	2
BP	GO:0051247	positive regulation of protein metabolic process	2/306	13/6375	0.12648201	0.431827467	103398491/103378905	LOC103398491/LOC103378905	2
MF	GO:0015081	sodium ion transmembrane transporter activity	5/512	57/10772	0.133169376	0.637942068	103395285/103385786/103382911/103393527/103396797	LOC103395285/LOC103385786/LOC103382911/LOC103393527/LOC103396797	5
MF	GO:0005319	lipid transporter activity	3/512	27/10772	0.134755417	0.637942068	103377802/103380907/103387840	LOC103377802/LOC103380907/LOC103387840	3
MF	GO:0016758	transferase activity, transferring hexosyl groups	9/512	124/10772	0.135600422	0.637942068	103378785/103383221/103380011/103389904/103383223/103390802/103394629/103378788/103391307	LOC103378785/LOC103383221/LOC103380011/LOC103389904/LOC103383223/LOC103390802/LOC103394629/LOC103378788/LOC103391307	9
MF	GO:0003700	DNA-binding transcription factor activity	21/512	342/10772	0.137487515	0.637942068	103398212/103380139/103379546/103391391/103386937/103395585/103398647/103380275/103381645/103380934/103396273/103385110/103380194/103392488/103377038/103383823/103385873/103398417/103377882/103385311/103385572	nr2f1/LOC103380139/hsf4/LOC103391391/otx1/LOC103395585/LOC103398647/myrf/foxi2/LOC103380934/foxq1/LOC103385110/LOC103380194/fev/LOC103377038/foxe1/irf6/LOC103398417/LOC103377882/LOC103385311/LOC103385572	21
BP	GO:0006811	ion transport	28/306	472/6375	0.139935389	0.472981614	103382208/103379401/103389586/103382209/103381911/103395642/103388210/103395383/103392914/103378937/103385587/103380558/103384307/103378888/103379085/103377802/103394048/103395632/103399384/103377201/103393980/103385196/103384992/103380560/103387840/103387261/103377942/103382205	LOC103382208/LOC103379401/LOC103389586/LOC103382209/LOC103381911/LOC103395642/LOC103388210/htr3a/LOC103392914/tmco3/slc13a3/LOC103380558/LOC103384307/LOC103378888/LOC103379085/LOC103377802/LOC103394048/LOC103395632/LOC103399384/LOC103377201/LOC103393980/LOC103385196/LOC103384992/LOC103380560/LOC103387840/LOC103387261/LOC103377942/ryr2	28
BP	GO:0051704	multi-organism process	2/306	14/6375	0.143082672	0.474136699	103382208/103382209	LOC103382208/LOC103382209	2
BP	GO:0070588	calcium ion transmembrane transport	2/306	14/6375	0.143082672	0.474136699	103387261/103382205	LOC103387261/ryr2	2
MF	GO:0005506	iron ion binding	6/512	75/10772	0.145549841	0.64840998	103379316/103394936/103388995/103386899/103398814/103397259	LOC103379316/faxdc2/LOC103388995/haao/LOC103398814/LOC103397259	6
BP	GO:0071702	organic substance transport	13/306	197/6375	0.151195026	0.496154552	103393288/103396721/103396712/103398439/103386106/103379416/103377802/103398924/103398652/103380907/103393980/103387840/103389009	LOC103393288/LOC103396721/LOC103396712/LOC103398439/LOC103386106/LOC103379416/LOC103377802/LOC103398924/LOC103398652/LOC103380907/LOC103393980/LOC103387840/LOC103389009	13
MF	GO:0046906	tetrapyrrole binding	7/512	93/10772	0.153140292	0.64840998	103393193/103379316/103383752/103398652/103388995/103387655/103398814	LOC103393193/LOC103379316/LOC103383752/LOC103398652/LOC103388995/LOC103387655/LOC103398814	7
MF	GO:0015293	symporter activity	5/512	60/10772	0.155422891	0.64840998	103395285/103385786/103382911/103393527/103396797	LOC103395285/LOC103385786/LOC103382911/LOC103393527/LOC103396797	5
MF	GO:0004497	monooxygenase activity	2/512	15/10772	0.157668901	0.64840998	103380831/103389065	LOC103380831/dbh	2
MF	GO:0005262	calcium channel activity	2/512	15/10772	0.157668901	0.64840998	103387261/103382205	LOC103387261/ryr2	2
MF	GO:0005102	signaling receptor binding	17/512	274/10772	0.158082523	0.64840998	103389349/103398491/103380810/103389516/103389614/107989358/103385434/103386036/103377128/103386393/103388563/103378901/novel.152/103395974/103385523/103387940/103389790	LOC103389349/LOC103398491/LOC103380810/LOC103389516/LOC103389614/cxcl9/LOC103385434/gdf11/crh/LOC103386393/LOC103388563/LOC103378901/-/LOC103395974/wnt7a/LOC103387940/LOC103389790	17
BP	GO:0006816	calcium ion transport	2/306	15/6375	0.160105915	0.510526409	103387261/103382205	LOC103387261/ryr2	2
BP	GO:0019220	regulation of phosphate metabolic process	2/306	15/6375	0.160105915	0.510526409	103398491/103394984	LOC103398491/LOC103394984	2
BP	GO:0051174	regulation of phosphorus metabolic process	2/306	15/6375	0.160105915	0.510526409	103398491/103394984	LOC103398491/LOC103394984	2
MF	GO:0042578	phosphoric ester hydrolase activity	13/512	201/10772	0.160961609	0.64840998	103396221/103381059/103393174/103397684/103394551/103387441/103378566/103385509/103387440/103387950/103379162/103398295/103382497	LOC103396221/plcb4/LOC103393174/plcxd3/LOC103394551/LOC103387441/pde2a/LOC103385509/LOC103387440/ptpn6/LOC103379162/LOC103398295/ptpro	13
BP	GO:0019752	carboxylic acid metabolic process	8/306	111/6375	0.163116808	0.513120541	103388276/103394927/103379343/103377216/novel.578/103386188/103380453/103387655	LOC103388276/pgk1/gpi/LOC103377216/-/LOC103386188/LOC103380453/LOC103387655	8
BP	GO:0006629	lipid metabolic process	12/306	182/6375	0.163955676	0.513120541	103396221/103394936/103381059/103383680/103393174/103397684/103394551/103397303/103381935/103385477/103379476/103383286	LOC103396221/faxdc2/plcb4/pdss2/LOC103393174/plcxd3/LOC103394551/gal3st1/LOC103381935/LOC103385477/LOC103379476/LOC103383286	12
MF	GO:0015291	secondary active transmembrane transporter activity	6/512	78/10772	0.165684076	0.64840998	103395285/103378937/103385786/103382911/103393527/103396797	LOC103395285/tmco3/LOC103385786/LOC103382911/LOC103393527/LOC103396797	6
MF	GO:0004175	endopeptidase activity	17/512	277/10772	0.168649346	0.64840998	103383281/103378438/103385277/103394802/103386387/103386721/103389832/103387544/103383277/103377917/103381952/103391584/103389701/103378440/103382036/103385681/103388506	LOC103383281/LOC103378438/LOC103385277/LOC103394802/LOC103386387/LOC103386721/f10/LOC103387544/LOC103383277/capn12/LOC103381952/adam23/adamts1/LOC103378440/LOC103382036/mmel1/LOC103388506	17
BP	GO:0006082	organic acid metabolic process	8/306	112/6375	0.168865936	0.518878967	103388276/103394927/103379343/103377216/novel.578/103386188/103380453/103387655	LOC103388276/pgk1/gpi/LOC103377216/-/LOC103386188/LOC103380453/LOC103387655	8
BP	GO:0043436	oxoacid metabolic process	8/306	112/6375	0.168865936	0.518878967	103388276/103394927/103379343/103377216/novel.578/103386188/103380453/103387655	LOC103388276/pgk1/gpi/LOC103377216/-/LOC103386188/LOC103380453/LOC103387655	8
BP	GO:0015711	organic anion transport	3/306	30/6375	0.172402519	0.524973437	103377802/103393980/103387840	LOC103377802/LOC103393980/LOC103387840	3
MF	GO:0005544	calcium-dependent phospholipid binding	2/512	16/10772	0.174812042	0.64840998	103393997/103389034	LOC103393997/LOC103389034	2
BP	GO:0006508	proteolysis	26/306	447/6375	0.175419149	0.529389931	103383281/103378438/103385277/103378601/103394802/103386387/103386721/103389832/103381525/103387544/103383277/103377917/103397790/103388697/103388696/103381952/103381136/103391584/103389701/103378440/103389443/103382036/103385681/103385071/103379443/103388506	LOC103383281/LOC103378438/LOC103385277/LOC103378601/LOC103394802/LOC103386387/LOC103386721/f10/LOC103381525/LOC103387544/LOC103383277/capn12/LOC103397790/LOC103388697/LOC103388696/LOC103381952/lgmn/adam23/adamts1/LOC103378440/LOC103389443/LOC103382036/mmel1/dhh/ctsh/LOC103388506	26
MF	GO:0022890	inorganic cation transmembrane transporter activity	11/512	168/10772	0.176116023	0.64840998	103395285/103388210/103378937/103385786/103382911/103393527/103379085/103396797/103385196/103387261/103382205	LOC103395285/LOC103388210/tmco3/LOC103385786/LOC103382911/LOC103393527/LOC103379085/LOC103396797/LOC103385196/LOC103387261/ryr2	11
MF	GO:0016788	hydrolase activity, acting on ester bonds	19/512	317/10772	0.176931593	0.64840998	103390027/103399007/103396221/103390012/103381059/103393174/103397684/103385963/103394551/103387441/103378566/103385509/103392263/103387440/103387950/103379162/103390010/103398295/103382497	LOC103390027/LOC103399007/LOC103396221/LOC103390012/plcb4/LOC103393174/plcxd3/endou/LOC103394551/LOC103387441/pde2a/LOC103385509/dnase2b/LOC103387440/ptpn6/LOC103379162/LOC103390010/LOC103398295/ptpro	19
MF	GO:0008233	peptidase activity	26/512	451/10772	0.177580978	0.64840998	103383281/103378438/103385277/103378601/103394802/103386387/103386721/103389832/103381525/103387544/103383277/103377917/103397790/103388697/103388696/103381952/103381136/103391584/103389701/103378440/103389443/103382036/103385681/103385071/103379443/103388506	LOC103383281/LOC103378438/LOC103385277/LOC103378601/LOC103394802/LOC103386387/LOC103386721/f10/LOC103381525/LOC103387544/LOC103383277/capn12/LOC103397790/LOC103388697/LOC103388696/LOC103381952/lgmn/adam23/adamts1/LOC103378440/LOC103389443/LOC103382036/mmel1/dhh/ctsh/LOC103388506	26
MF	GO:0004252	serine-type endopeptidase activity	8/512	115/10772	0.180656762	0.64840998	103378438/103385277/103386387/103386721/103389832/103378440/103382036/103388506	LOC103378438/LOC103385277/LOC103386387/LOC103386721/f10/LOC103378440/LOC103382036/LOC103388506	8
MF	GO:0004521	endoribonuclease activity	2/512	17/10772	0.19223102	0.64840998	103399007/103385963	LOC103399007/endou	2
MF	GO:0008236	serine-type peptidase activity	9/512	135/10772	0.192850051	0.64840998	103378438/103385277/103386387/103386721/103389832/103378440/103389443/103382036/103388506	LOC103378438/LOC103385277/LOC103386387/LOC103386721/f10/LOC103378440/LOC103389443/LOC103382036/LOC103388506	9
MF	GO:0017171	serine hydrolase activity	9/512	135/10772	0.192850051	0.64840998	103378438/103385277/103386387/103386721/103389832/103378440/103389443/103382036/103388506	LOC103378438/LOC103385277/LOC103386387/LOC103386721/f10/LOC103378440/LOC103389443/LOC103382036/LOC103388506	9
BP	GO:0032984	protein-containing complex disassembly	2/306	17/6375	0.195112876	0.573462193	103382826/103378905	LOC103382826/LOC103378905	2
BP	GO:0043624	cellular protein complex disassembly	2/306	17/6375	0.195112876	0.573462193	103382826/103378905	LOC103382826/LOC103378905	2
BP	GO:0048585	negative regulation of response to stimulus	2/306	17/6375	0.195112876	0.573462193	103398491/103398412	LOC103398491/LOC103398412	2
MF	GO:0008047	enzyme activator activity	5/512	65/10772	0.195569838	0.64840998	103383438/103394217/103392923/103384150/103389790	LOC103383438/LOC103394217/LOC103392923/LOC103384150/LOC103389790	5
MF	GO:0015276	ligand-gated ion channel activity	7/512	100/10772	0.197561416	0.64840998	103379401/103395383/103384307/103388002/103395632/103387261/103382205	LOC103379401/htr3a/LOC103384307/grik5/LOC103395632/LOC103387261/ryr2	7
MF	GO:0022834	ligand-gated channel activity	7/512	100/10772	0.197561416	0.64840998	103379401/103395383/103384307/103388002/103395632/103387261/103382205	LOC103379401/htr3a/LOC103384307/grik5/LOC103395632/LOC103387261/ryr2	7
MF	GO:0015075	ion transmembrane transporter activity	26/512	458/10772	0.198435813	0.64840998	103379401/103395285/103381911/103388210/103395383/103392914/103378937/103380558/103385786/103382911/103384307/103378888/103393527/103379085/103388002/103396797/103394048/103395632/103377201/103393980/103385196/103384992/103380560/103387261/103377942/103382205	LOC103379401/LOC103395285/LOC103381911/LOC103388210/htr3a/LOC103392914/tmco3/LOC103380558/LOC103385786/LOC103382911/LOC103384307/LOC103378888/LOC103393527/LOC103379085/grik5/LOC103396797/LOC103394048/LOC103395632/LOC103377201/LOC103393980/LOC103385196/LOC103384992/LOC103380560/LOC103387261/LOC103377942/ryr2	26
MF	GO:0030695	GTPase regulator activity	5/512	66/10772	0.204001792	0.657339108	103383438/103393246/103394217/103392923/103384150	LOC103383438/LOC103393246/LOC103394217/LOC103392923/LOC103384150	5
BP	GO:0006486	protein glycosylation	6/306	83/6375	0.207301911	0.588807109	103383221/103383223/103390802/103391691/103394629/103391307	LOC103383221/LOC103383223/LOC103390802/st6gal2/LOC103394629/LOC103391307	6
BP	GO:0009101	glycoprotein biosynthetic process	6/306	83/6375	0.207301911	0.588807109	103383221/103383223/103390802/103391691/103394629/103391307	LOC103383221/LOC103383223/LOC103390802/st6gal2/LOC103394629/LOC103391307	6
BP	GO:0043413	macromolecule glycosylation	6/306	83/6375	0.207301911	0.588807109	103383221/103383223/103390802/103391691/103394629/103391307	LOC103383221/LOC103383223/LOC103390802/st6gal2/LOC103394629/LOC103391307	6
BP	GO:0070085	glycosylation	6/306	83/6375	0.207301911	0.588807109	103383221/103383223/103390802/103391691/103394629/103391307	LOC103383221/LOC103383223/LOC103390802/st6gal2/LOC103394629/LOC103391307	6
MF	GO:0019887	protein kinase regulator activity	2/512	18/10772	0.209861055	0.666955681	103385882/103389790	LOC103385882/LOC103389790	2
BP	GO:0007219	Notch signaling pathway	2/306	18/6375	0.212958805	0.593029291	103380980/103396955	dll4/LOC103396955	2
BP	GO:0022411	cellular component disassembly	2/306	18/6375	0.212958805	0.593029291	103382826/103378905	LOC103382826/LOC103378905	2
BP	GO:0009100	glycoprotein metabolic process	6/306	84/6375	0.214981482	0.593029291	103383221/103383223/103390802/103391691/103394629/103391307	LOC103383221/LOC103383223/LOC103390802/st6gal2/LOC103394629/LOC103391307	6
BP	GO:0009117	nucleotide metabolic process	7/306	102/6375	0.217461268	0.593029291	103388276/103394927/103379343/novel.578/103380453/103384541/103386859	LOC103388276/pgk1/gpi/-/LOC103380453/LOC103384541/LOC103386859	7
BP	GO:0019725	cellular homeostasis	4/306	50/6375	0.217561042	0.593029291	103383615/103396872/103387261/103382205	LOC103383615/LOC103396872/LOC103387261/ryr2	4
MF	GO:0016810	hydrolase activity, acting on carbon-nitrogen (but not peptide) bonds	3/512	34/10772	0.218096512	0.682797477	103383568/103398224/103381360	LOC103383568/gda/allc	3
BP	GO:0006753	nucleoside phosphate metabolic process	7/306	103/6375	0.224521122	0.607105114	103388276/103394927/103379343/novel.578/103380453/103384541/103386859	LOC103388276/pgk1/gpi/-/LOC103380453/LOC103384541/LOC103386859	7
MF	GO:0008375	acetylglucosaminyltransferase activity	2/512	19/10772	0.227642878	0.682797477	103380011/103389904	LOC103380011/LOC103389904	2
BP	GO:0032268	regulation of cellular protein metabolic process	2/306	19/6375	0.230950877	0.614558901	103398491/103378905	LOC103398491/LOC103378905	2
BP	GO:0065008	regulation of biological quality	7/306	104/6375	0.231660291	0.614558901	103383615/103382826/103398491/103389614/103396872/103387261/103382205	LOC103383615/LOC103382826/LOC103398491/LOC103389614/LOC103396872/LOC103387261/ryr2	7
BP	GO:0043933	protein-containing complex subunit organization	10/306	159/6375	0.232732365	0.614558901	103382208/103382826/103382209/103389614/103378283/103380558/103378905/103391779/103396339/103380560	LOC103382208/LOC103382826/LOC103382209/LOC103389614/kctd14/LOC103380558/LOC103378905/LOC103391779/kctd1/LOC103380560	10
MF	GO:0005096	GTPase activator activity	4/512	52/10772	0.233249967	0.682797477	103383438/103394217/103392923/103384150	LOC103383438/LOC103394217/LOC103392923/LOC103384150	4
MF	GO:0005179	hormone activity	5/512	70/10772	0.23885159	0.682797477	103389349/103398491/103377128/novel.152/103387940	LOC103389349/LOC103398491/crh/-/LOC103387940	5
MF	GO:0060589	nucleoside-triphosphatase regulator activity	5/512	70/10772	0.23885159	0.682797477	103383438/103393246/103394217/103392923/103384150	LOC103383438/LOC103393246/LOC103394217/LOC103392923/LOC103384150	5
MF	GO:0004620	phospholipase activity	3/512	36/10772	0.243613631	0.682797477	103396221/103381059/103393174	LOC103396221/plcb4/LOC103393174	3
MF	GO:0015085	calcium ion transmembrane transporter activity	2/512	20/10772	0.245522359	0.682797477	103387261/103382205	LOC103387261/ryr2	2
MF	GO:0003774	motor activity	9/512	144/10772	0.246161845	0.682797477	103384442/103383562/103390388/103388060/103385794/103392448/103396570/103398153/103394534	LOC103384442/LOC103383562/LOC103390388/LOC103388060/LOC103385794/dnah7/LOC103396570/kif27/LOC103394534	9
MF	GO:0015318	inorganic molecular entity transmembrane transporter activity	23/512	414/10772	0.247228104	0.682797477	103379401/103395285/103381911/103388210/103395383/103392914/103378937/103380558/103385786/103382911/103384307/103393527/103379085/103388002/103396797/103395632/103377201/103385196/103384992/103380560/103387261/103377942/103382205	LOC103379401/LOC103395285/LOC103381911/LOC103388210/htr3a/LOC103392914/tmco3/LOC103380558/LOC103385786/LOC103382911/LOC103384307/LOC103393527/LOC103379085/grik5/LOC103396797/LOC103395632/LOC103377201/LOC103385196/LOC103384992/LOC103380560/LOC103387261/LOC103377942/ryr2	23
BP	GO:0051128	regulation of cellular component organization	3/306	36/6375	0.248081133	0.642546158	103382826/103394709/103378905	LOC103382826/LOC103394709/LOC103378905	3
MF	GO:0020037	heme binding	6/512	89/10772	0.248088164	0.682797477	103393193/103379316/103383752/103388995/103387655/103398814	LOC103393193/LOC103379316/LOC103383752/LOC103388995/LOC103387655/LOC103398814	6
BP	GO:0051246	regulation of protein metabolic process	2/306	20/6375	0.249034162	0.642546158	103398491/103378905	LOC103398491/LOC103378905	2
BP	GO:0051258	protein polymerization	2/306	20/6375	0.249034162	0.642546158	103382826/103389614	LOC103382826/LOC103389614	2
MF	GO:0022836	gated channel activity	8/512	126/10772	0.250162869	0.682797477	103379401/103388210/103395383/103384307/103388002/103395632/103387261/103382205	LOC103379401/LOC103388210/htr3a/LOC103384307/grik5/LOC103395632/LOC103387261/ryr2	8
MF	GO:0022839	ion gated channel activity	8/512	126/10772	0.250162869	0.682797477	103379401/103388210/103395383/103384307/103388002/103395632/103387261/103382205	LOC103379401/LOC103388210/htr3a/LOC103384307/grik5/LOC103395632/LOC103387261/ryr2	8
BP	GO:0032501	multicellular organismal process	8/306	125/6375	0.251101648	0.642972401	103386937/103398491/103380980/103389614/103388465/103398412/103385523/103396955	otx1/LOC103398491/dll4/LOC103389614/kdf1/LOC103398412/wnt7a/LOC103396955	8
MF	GO:0070011	peptidase activity, acting on L-amino acid peptides	24/512	437/10772	0.259214156	0.694550399	103383281/103378438/103385277/103378601/103394802/103386387/103386721/103389832/103381525/103387544/103383277/103377917/103397790/103388697/103388696/103381952/103391584/103389701/103378440/103389443/103382036/103385681/103379443/103388506	LOC103383281/LOC103378438/LOC103385277/LOC103378601/LOC103394802/LOC103386387/LOC103386721/f10/LOC103381525/LOC103387544/LOC103383277/capn12/LOC103397790/LOC103388697/LOC103388696/LOC103381952/adam23/adamts1/LOC103378440/LOC103389443/LOC103382036/mmel1/ctsh/LOC103388506	24
BP	GO:0042592	homeostatic process	4/306	54/6375	0.25956895	0.658832043	103383615/103396872/103387261/103382205	LOC103383615/LOC103396872/LOC103387261/ryr2	4
BP	GO:0007267	cell-cell signaling	3/306	37/6375	0.261193768	0.658832043	103398412/103385071/103385523	LOC103398412/dhh/wnt7a	3
MF	GO:0005507	copper ion binding	2/512	21/10772	0.263450151	0.694550399	103380831/103389065	LOC103380831/dbh	2
MF	GO:0019207	kinase regulator activity	2/512	21/10772	0.263450151	0.694550399	103385882/103389790	LOC103385882/LOC103389790	2
BP	GO:1901575	organic substance catabolic process	8/306	127/6375	0.264790889	0.659121295	103388276/103394927/103379343/103383568/novel.578/103380453/103387655/103381360	LOC103388276/pgk1/gpi/LOC103383568/-/LOC103380453/LOC103387655/allc	8
BP	GO:0070838	divalent metal ion transport	2/306	21/6375	0.267158632	0.659121295	103387261/103382205	LOC103387261/ryr2	2
BP	GO:0072511	divalent inorganic cation transport	2/306	21/6375	0.267158632	0.659121295	103387261/103382205	LOC103387261/ryr2	2
MF	GO:0016298	lipase activity	3/512	38/10772	0.269573802	0.702709237	103396221/103381059/103393174	LOC103396221/plcb4/LOC103393174	3
BP	GO:0007275	multicellular organism development	6/306	92/6375	0.279496909	0.684564894	103386937/103380980/103388465/103398412/103385523/103396955	otx1/dll4/kdf1/LOC103398412/wnt7a/LOC103396955	6
BP	GO:0009247	glycolipid biosynthetic process	2/306	22/6375	0.285278823	0.688744586	103397303/103385477	gal3st1/LOC103385477	2
BP	GO:0046467	membrane lipid biosynthetic process	2/306	22/6375	0.285278823	0.688744586	103397303/103385477	gal3st1/LOC103385477	2
MF	GO:0140110	transcription regulator activity	21/512	386/10772	0.291441746	0.751272055	103398212/103380139/103379546/103391391/103386937/103395585/103398647/103380275/103381645/103380934/103396273/103385110/103380194/103392488/103377038/103383823/103385873/103398417/103377882/103385311/103385572	nr2f1/LOC103380139/hsf4/LOC103391391/otx1/LOC103395585/LOC103398647/myrf/foxi2/LOC103380934/foxq1/LOC103385110/LOC103380194/fev/LOC103377038/foxe1/irf6/LOC103398417/LOC103377882/LOC103385311/LOC103385572	21
BP	GO:0065003	protein-containing complex assembly	9/306	151/6375	0.299893065	0.712038109	103382208/103382826/103382209/103389614/103378283/103380558/103391779/103396339/103380560	LOC103382208/LOC103382826/LOC103382209/LOC103389614/kctd14/LOC103380558/LOC103391779/kctd1/LOC103380560	9
BP	GO:0008610	lipid biosynthetic process	4/306	58/6375	0.302984985	0.712038109	103394936/103383680/103397303/103385477	faxdc2/pdss2/gal3st1/LOC103385477	4
BP	GO:0006664	glycolipid metabolic process	2/306	23/6375	0.303353514	0.712038109	103397303/103385477	gal3st1/LOC103385477	2
BP	GO:1903509	liposaccharide metabolic process	2/306	23/6375	0.303353514	0.712038109	103397303/103385477	gal3st1/LOC103385477	2
CC	GO:0005887	integral component of plasma membrane	2/238	19/4084	0.304762596	0.999890245	103389586/103393980	LOC103389586/LOC103393980	2
MF	GO:0015267	channel activity	16/512	290/10772	0.304779406	0.768574153	103382208/103379401/103382209/103381911/103388210/103395383/103392914/103380558/103384307/103388002/103395632/103377201/103380560/103387261/103377942/103382205	LOC103382208/LOC103379401/LOC103382209/LOC103381911/LOC103388210/htr3a/LOC103392914/LOC103380558/LOC103384307/grik5/LOC103395632/LOC103377201/LOC103380560/LOC103387261/LOC103377942/ryr2	16
MF	GO:0022803	passive transmembrane transporter activity	16/512	290/10772	0.304779406	0.768574153	103382208/103379401/103382209/103381911/103388210/103395383/103392914/103380558/103384307/103388002/103395632/103377201/103380560/103387261/103377942/103382205	LOC103382208/LOC103379401/LOC103382209/LOC103381911/LOC103388210/htr3a/LOC103392914/LOC103380558/LOC103384307/grik5/LOC103395632/LOC103377201/LOC103380560/LOC103387261/LOC103377942/ryr2	16
BP	GO:0030154	cell differentiation	2/306	24/6375	0.321345427	0.746587825	103388465/103396955	kdf1/LOC103396955	2
MF	GO:0015399	primary active transmembrane transporter activity	3/512	42/10772	0.322212029	0.77225036	103398783/103379580/103389468	LOC103398783/cftr/abcb11	3
MF	GO:0015405	P-P-bond-hydrolysis-driven transmembrane transporter activity	3/512	42/10772	0.322212029	0.77225036	103398783/103379580/103389468	LOC103398783/cftr/abcb11	3
MF	GO:0042626	ATPase activity, coupled to transmembrane movement of substances	3/512	42/10772	0.322212029	0.77225036	103398783/103379580/103389468	LOC103398783/cftr/abcb11	3
MF	GO:0043492	ATPase activity, coupled to movement of substances	3/512	42/10772	0.322212029	0.77225036	103398783/103379580/103389468	LOC103398783/cftr/abcb11	3
BP	GO:0022607	cellular component assembly	10/306	175/6375	0.330919833	0.746587825	103382208/103382826/103382209/103389614/103378283/103380558/103391779/103396339/103380560/103397259	LOC103382208/LOC103382826/LOC103382209/LOC103389614/kctd14/LOC103380558/LOC103391779/kctd1/LOC103380560/LOC103397259	10
BP	GO:0044248	cellular catabolic process	7/306	118/6375	0.337945893	0.746587825	103388276/103394927/103379343/novel.578/103380453/103387655/103381360	LOC103388276/pgk1/gpi/-/LOC103380453/LOC103387655/allc	7
BP	GO:0090407	organophosphate biosynthetic process	7/306	118/6375	0.337945893	0.746587825	103388276/103394927/103379343/novel.578/103380453/103384541/103386859	LOC103388276/pgk1/gpi/-/LOC103380453/LOC103384541/LOC103386859	7
BP	GO:0048856	anatomical structure development	6/306	99/6375	0.339082695	0.746587825	103386937/103380980/103388465/103398412/103385523/103396955	otx1/dll4/kdf1/LOC103398412/wnt7a/LOC103396955	6
BP	GO:0051493	regulation of cytoskeleton organization	2/306	25/6375	0.339220943	0.746587825	103382826/103394709	LOC103382826/LOC103394709	2
BP	GO:0009056	catabolic process	8/306	138/6375	0.343333176	0.746587825	103388276/103394927/103379343/103383568/novel.578/103380453/103387655/103381360	LOC103388276/pgk1/gpi/LOC103383568/-/LOC103380453/LOC103387655/allc	8
MF	GO:0015077	monovalent inorganic cation transmembrane transporter activity	7/512	120/10772	0.344705494	0.77225036	103395285/103388210/103378937/103385786/103382911/103393527/103396797	LOC103395285/LOC103388210/tmco3/LOC103385786/LOC103382911/LOC103393527/LOC103396797	7
BP	GO:0015672	monovalent inorganic cation transport	5/306	81/6375	0.348501561	0.746587825	103389586/103381911/103395642/103388210/103385587	LOC103389586/LOC103381911/LOC103395642/LOC103388210/slc13a3	5
MF	GO:0005261	cation channel activity	3/512	44/10772	0.348613564	0.77225036	103388210/103387261/103382205	LOC103388210/LOC103387261/ryr2	3
MF	GO:0004112	cyclic-nucleotide phosphodiesterase activity	2/512	26/10772	0.352381539	0.77225036	103378566/103398295	pde2a/LOC103398295	2
MF	GO:0004114	3',5'-cyclic-nucleotide phosphodiesterase activity	2/512	26/10772	0.352381539	0.77225036	103378566/103398295	pde2a/LOC103398295	2
MF	GO:0005201	extracellular matrix structural constituent	2/512	26/10772	0.352381539	0.77225036	103377083/103385584	col11a1/LOC103385584	2
MF	GO:0016757	transferase activity, transferring glycosyl groups	11/512	200/10772	0.353251573	0.77225036	103378785/103383221/103380011/103389904/112486237/103383223/103390802/103391691/103394629/103378788/103391307	LOC103378785/LOC103383221/LOC103380011/LOC103389904/LOC112486237/LOC103383223/LOC103390802/st6gal2/LOC103394629/LOC103378788/LOC103391307	11
BP	GO:0006643	membrane lipid metabolic process	2/306	26/6375	0.356949843	0.746587825	103397303/103385477	gal3st1/LOC103385477	2
BP	GO:0055086	nucleobase-containing small molecule metabolic process	7/306	121/6375	0.361707253	0.746587825	103388276/103394927/103379343/novel.578/103380453/103384541/103386859	LOC103388276/pgk1/gpi/-/LOC103380453/LOC103384541/LOC103386859	7
MF	GO:0016705	oxidoreductase activity, acting on paired donors, with incorporation or reduction of molecular oxygen	5/512	84/10772	0.369593632	0.77225036	103380831/103389065/103379316/103388995/103398814	LOC103380831/dbh/LOC103379316/LOC103388995/LOC103398814	5
BP	GO:0007155	cell adhesion	10/306	181/6375	0.3698049	0.746587825	103399843/103396334/103377494/103388714/103378650/103379793/103391068/103394753/103398492/103394376	LOC103399843/LOC103396334/LOC103377494/LOC103388714/pcdh20/LOC103379793/fat2/pcdhac2/LOC103398492/susd5	10
BP	GO:0022610	biological adhesion	10/306	181/6375	0.3698049	0.746587825	103399843/103396334/103377494/103388714/103378650/103379793/103391068/103394753/103398492/103394376	LOC103399843/LOC103396334/LOC103377494/LOC103388714/pcdh20/LOC103379793/fat2/pcdhac2/LOC103398492/susd5	10
BP	GO:0032502	developmental process	6/306	103/6375	0.373777347	0.746587825	103386937/103380980/103388465/103398412/103385523/103396955	otx1/dll4/kdf1/LOC103398412/wnt7a/LOC103396955	6
BP	GO:0009893	positive regulation of metabolic process	2/306	27/6375	0.374505056	0.746587825	103398491/103378905	LOC103398491/LOC103378905	2
BP	GO:0010604	positive regulation of macromolecule metabolic process	2/306	27/6375	0.374505056	0.746587825	103398491/103378905	LOC103398491/LOC103378905	2
BP	GO:0031325	positive regulation of cellular metabolic process	2/306	27/6375	0.374505056	0.746587825	103398491/103378905	LOC103398491/LOC103378905	2
BP	GO:0048869	cellular developmental process	2/306	27/6375	0.374505056	0.746587825	103388465/103396955	kdf1/LOC103396955	2
BP	GO:0051173	positive regulation of nitrogen compound metabolic process	2/306	27/6375	0.374505056	0.746587825	103398491/103378905	LOC103398491/LOC103378905	2
CC	GO:0015630	microtubule cytoskeleton	3/238	38/4084	0.383047971	0.999890245	103381078/103395475/103392448	map7/LOC103395475/dnah7	3
MF	GO:0003746	translation elongation factor activity	1/512	10/10772	0.385644756	0.77225036	103378905	LOC103378905	1
MF	GO:0004714	transmembrane receptor protein tyrosine kinase activity	1/512	10/10772	0.385644756	0.77225036	103377298	LOC103377298	1
MF	GO:0004860	protein kinase inhibitor activity	1/512	10/10772	0.385644756	0.77225036	103385882	LOC103385882	1
MF	GO:0015298	solute:cation antiporter activity	1/512	10/10772	0.385644756	0.77225036	103378937	tmco3	1
MF	GO:0015299	solute:proton antiporter activity	1/512	10/10772	0.385644756	0.77225036	103378937	tmco3	1
MF	GO:0019210	kinase inhibitor activity	1/512	10/10772	0.385644756	0.77225036	103385882	LOC103385882	1
MF	GO:0030674	protein binding, bridging	1/512	10/10772	0.385644756	0.77225036	103380046	bicd1	1
BP	GO:0006414	translational elongation	1/306	10/6375	0.388755791	0.746587825	103378905	LOC103378905	1
BP	GO:0030042	actin filament depolymerization	1/306	10/6375	0.388755791	0.746587825	103382826	LOC103382826	1
BP	GO:0030834	regulation of actin filament depolymerization	1/306	10/6375	0.388755791	0.746587825	103382826	LOC103382826	1
BP	GO:0030835	negative regulation of actin filament depolymerization	1/306	10/6375	0.388755791	0.746587825	103382826	LOC103382826	1
BP	GO:0030837	negative regulation of actin filament polymerization	1/306	10/6375	0.388755791	0.746587825	103382826	LOC103382826	1
BP	GO:0031333	negative regulation of protein complex assembly	1/306	10/6375	0.388755791	0.746587825	103382826	LOC103382826	1
BP	GO:0032272	negative regulation of protein polymerization	1/306	10/6375	0.388755791	0.746587825	103382826	LOC103382826	1
BP	GO:0043242	negative regulation of protein complex disassembly	1/306	10/6375	0.388755791	0.746587825	103382826	LOC103382826	1
BP	GO:0044282	small molecule catabolic process	1/306	10/6375	0.388755791	0.746587825	103387655	LOC103387655	1
BP	GO:0051261	protein depolymerization	1/306	10/6375	0.388755791	0.746587825	103382826	LOC103382826	1
BP	GO:0051693	actin filament capping	1/306	10/6375	0.388755791	0.746587825	103382826	LOC103382826	1
BP	GO:1901879	regulation of protein depolymerization	1/306	10/6375	0.388755791	0.746587825	103382826	LOC103382826	1
BP	GO:1901880	negative regulation of protein depolymerization	1/306	10/6375	0.388755791	0.746587825	103382826	LOC103382826	1
BP	GO:1902533	positive regulation of intracellular signal transduction	1/306	10/6375	0.388755791	0.746587825	103398491	LOC103398491	1
MF	GO:0005085	guanyl-nucleotide exchange factor activity	8/512	146/10772	0.391901228	0.77225036	103379379/103383508/103398847/103384474/103394620/103383524/103388018/103384220	LOC103379379/LOC103383508/LOC103398847/arhgef16/LOC103394620/arhgef38/plekhg6/LOC103384220	8
CC	GO:0098797	plasma membrane protein complex	3/238	39/4084	0.399149606	0.999890245	103388958/103389586/103388186	LOC103388958/LOC103389586/LOC103388186	3
CC	GO:0044459	plasma membrane part	4/238	55/4084	0.400190765	0.999890245	103388958/103389586/103388186/103393980	LOC103388958/LOC103389586/LOC103388186/LOC103393980	4
MF	GO:0004540	ribonuclease activity	2/512	29/10772	0.404024857	0.77225036	103399007/103385963	LOC103399007/endou	2
BP	GO:0007010	cytoskeleton organization	5/306	87/6375	0.406492869	0.755785367	103382826/103381078/103395475/103387591/103394709	LOC103382826/map7/LOC103395475/ablim1/LOC103394709	5
MF	GO:0005216	ion channel activity	14/512	270/10772	0.407845226	0.77225036	103379401/103381911/103388210/103395383/103392914/103380558/103384307/103388002/103395632/103377201/103380560/103387261/103377942/103382205	LOC103379401/LOC103381911/LOC103388210/htr3a/LOC103392914/LOC103380558/LOC103384307/grik5/LOC103395632/LOC103377201/LOC103380560/LOC103387261/LOC103377942/ryr2	14
MF	GO:0022838	substrate-specific channel activity	14/512	270/10772	0.407845226	0.77225036	103379401/103381911/103388210/103395383/103392914/103380558/103384307/103388002/103395632/103377201/103380560/103387261/103377942/103382205	LOC103379401/LOC103381911/LOC103388210/htr3a/LOC103392914/LOC103380558/LOC103384307/grik5/LOC103395632/LOC103377201/LOC103380560/LOC103387261/LOC103377942/ryr2	14
MF	GO:0003810	protein-glutamine gamma-glutamyltransferase activity	1/512	11/10772	0.414872584	0.77225036	103386797	LOC103386797	1
MF	GO:0005184	neuropeptide hormone activity	1/512	11/10772	0.414872584	0.77225036	103398491	LOC103398491	1
MF	GO:0008641	ubiquitin-like modifier activating enzyme activity	1/512	11/10772	0.414872584	0.77225036	103399255	LOC103399255	1
MF	GO:0015116	sulfate transmembrane transporter activity	1/512	11/10772	0.414872584	0.77225036	103384992	LOC103384992	1
MF	GO:0016755	transferase activity, transferring amino-acyl groups	1/512	11/10772	0.414872584	0.77225036	103386797	LOC103386797	1
MF	GO:0016811	hydrolase activity, acting on carbon-nitrogen (but not peptide) bonds, in linear amides	1/512	11/10772	0.414872584	0.77225036	103383568	LOC103383568	1
MF	GO:0016877	ligase activity, forming carbon-sulfur bonds	1/512	11/10772	0.414872584	0.77225036	103399255	LOC103399255	1
MF	GO:0060090	molecular adaptor activity	1/512	11/10772	0.414872584	0.77225036	103380046	bicd1	1
BP	GO:0033036	macromolecule localization	10/306	188/6375	0.415748138	0.755785367	103393288/103396721/103396712/103398439/103379416/103377802/103398924/103380907/103387840/103389009	LOC103393288/LOC103396721/LOC103396712/LOC103398439/LOC103379416/LOC103377802/LOC103398924/LOC103380907/LOC103387840/LOC103389009	10
BP	GO:0007169	transmembrane receptor protein tyrosine kinase signaling pathway	1/306	11/6375	0.418141608	0.755785367	103377298	LOC103377298	1
BP	GO:0008272	sulfate transport	1/306	11/6375	0.418141608	0.755785367	103384992	LOC103384992	1
BP	GO:0018149	peptide cross-linking	1/306	11/6375	0.418141608	0.755785367	103386797	LOC103386797	1
BP	GO:0031399	regulation of protein modification process	1/306	11/6375	0.418141608	0.755785367	103398491	LOC103398491	1
BP	GO:0043085	positive regulation of catalytic activity	1/306	11/6375	0.418141608	0.755785367	103398491	LOC103398491	1
BP	GO:0044093	positive regulation of molecular function	1/306	11/6375	0.418141608	0.755785367	103398491	LOC103398491	1
BP	GO:0051130	positive regulation of cellular component organization	1/306	11/6375	0.418141608	0.755785367	103378905	LOC103378905	1
BP	GO:0072348	sulfur compound transport	1/306	11/6375	0.418141608	0.755785367	103384992	LOC103384992	1
BP	GO:1902904	negative regulation of supramolecular fiber organization	1/306	11/6375	0.418141608	0.755785367	103382826	LOC103382826	1
MF	GO:0000287	magnesium ion binding	2/512	30/10772	0.420807637	0.77225036	103388276/103380453	LOC103388276/LOC103380453	2
BP	GO:0033043	regulation of organelle organization	2/306	30/6375	0.425900378	0.757729905	103382826/103394709	LOC103382826/LOC103394709	2
MF	GO:0051536	iron-sulfur cluster binding	2/512	31/10772	0.437344858	0.77225036	103389795/103397259	xdh/LOC103397259	2
MF	GO:0051540	metal cluster binding	2/512	31/10772	0.437344858	0.77225036	103389795/103397259	xdh/LOC103397259	2
MF	GO:0004725	protein tyrosine phosphatase activity	3/512	51/10772	0.439476768	0.77225036	103385509/103387950/103382497	LOC103385509/ptpn6/ptpro	3
MF	GO:0005126	cytokine receptor binding	3/512	51/10772	0.439476768	0.77225036	107989358/103388563/103395974	cxcl9/LOC103388563/LOC103395974	3
MF	GO:0004721	phosphoprotein phosphatase activity	6/512	112/10772	0.442207916	0.77225036	103387441/103385509/103387440/103387950/103379162/103382497	LOC103387441/LOC103385509/LOC103387440/ptpn6/LOC103379162/ptpro	6
BP	GO:0016055	Wnt signaling pathway	2/306	31/6375	0.442545367	0.757729905	103398412/103385523	LOC103398412/wnt7a	2
BP	GO:0198738	cell-cell signaling by wnt	2/306	31/6375	0.442545367	0.757729905	103398412/103385523	LOC103398412/wnt7a	2
BP	GO:1905114	cell surface receptor signaling pathway involved in cell-cell signaling	2/306	31/6375	0.442545367	0.757729905	103398412/103385523	LOC103398412/wnt7a	2
MF	GO:0004143	diacylglycerol kinase activity	1/512	12/10772	0.442712491	0.77225036	103386021	LOC103386021	1
MF	GO:0008134	transcription factor binding	1/512	12/10772	0.442712491	0.77225036	103377882	LOC103377882	1
MF	GO:0008417	fucosyltransferase activity	1/512	12/10772	0.442712491	0.77225036	103394629	LOC103394629	1
MF	GO:0019888	protein phosphatase regulator activity	1/512	12/10772	0.442712491	0.77225036	103387736	ppp1r1c	1
MF	GO:1901682	sulfur compound transmembrane transporter activity	1/512	12/10772	0.442712491	0.77225036	103384992	LOC103384992	1
BP	GO:0051260	protein homooligomerization	4/306	71/6375	0.446020169	0.757729905	103378283/103380558/103396339/103380560	kctd14/LOC103380558/kctd1/LOC103380560	4
BP	GO:0007205	protein kinase C-activating G protein-coupled receptor signaling pathway	1/306	12/6375	0.446119086	0.757729905	103386021	LOC103386021	1
BP	GO:0009968	negative regulation of signal transduction	1/306	12/6375	0.446119086	0.757729905	103398412	LOC103398412	1
BP	GO:0010648	negative regulation of cell communication	1/306	12/6375	0.446119086	0.757729905	103398412	LOC103398412	1
BP	GO:0023057	negative regulation of signaling	1/306	12/6375	0.446119086	0.757729905	103398412	LOC103398412	1
BP	GO:0048468	cell development	1/306	12/6375	0.446119086	0.757729905	103388465	kdf1	1
BP	GO:0048870	cell motility	1/306	12/6375	0.446119086	0.757729905	103390519	LOC103390519	1
BP	GO:0051674	localization of cell	1/306	12/6375	0.446119086	0.757729905	103390519	LOC103390519	1
BP	GO:0016311	dephosphorylation	6/306	112/6375	0.451818562	0.760911248	103387441/103385509/103387440/103387950/103379162/103382497	LOC103387441/LOC103385509/LOC103387440/ptpn6/LOC103379162/ptpro	6
MF	GO:0004518	nuclease activity	3/512	52/10772	0.452102899	0.777581575	103399007/103385963/103392263	LOC103399007/endou/dnase2b	3
MF	GO:0019899	enzyme binding	10/512	196/10772	0.455476317	0.777581575	103379379/103383508/103398847/103384474/103394620/103385321/103383524/103388018/103384220/103389790	LOC103379379/LOC103383508/LOC103398847/arhgef16/LOC103394620/LOC103385321/arhgef38/plekhg6/LOC103384220/LOC103389790	10
BP	GO:0007156	homophilic cell adhesion via plasma membrane adhesion molecules	6/306	113/6375	0.460393449	0.760911248	103399843/103396334/103377494/103378650/103391068/103394753	LOC103399843/LOC103396334/LOC103377494/pcdh20/fat2/pcdhac2	6
BP	GO:0098742	cell-cell adhesion via plasma-membrane adhesion molecules	6/306	113/6375	0.460393449	0.760911248	103399843/103396334/103377494/103378650/103391068/103394753	LOC103399843/LOC103396334/LOC103377494/pcdh20/fat2/pcdhac2	6
MF	GO:0008083	growth factor activity	5/512	94/10772	0.464309363	0.777581575	103380810/103389516/103385434/103386036/103386393	LOC103380810/LOC103389516/LOC103385434/gdf11/LOC103386393	5
BP	GO:0098609	cell-cell adhesion	6/306	114/6375	0.468935497	0.760911248	103399843/103396334/103377494/103378650/103391068/103394753	LOC103399843/LOC103396334/LOC103377494/pcdh20/fat2/pcdhac2	6
MF	GO:0008443	phosphofructokinase activity	1/512	13/10772	0.469230261	0.777581575	novel.578	-	1
MF	GO:0016538	cyclin-dependent protein serine/threonine kinase regulator activity	1/512	13/10772	0.469230261	0.777581575	103385882	LOC103385882	1
MF	GO:0019200	carbohydrate kinase activity	1/512	13/10772	0.469230261	0.777581575	novel.578	-	1
MF	GO:0019208	phosphatase regulator activity	1/512	13/10772	0.469230261	0.777581575	103387736	ppp1r1c	1
BP	GO:0006470	protein dephosphorylation	3/306	53/6375	0.471358499	0.760911248	103385509/103387950/103382497	LOC103385509/ptpn6/ptpro	3
BP	GO:0042221	response to chemical	3/306	53/6375	0.471358499	0.760911248	103398491/103398652/103393980	LOC103398491/LOC103398652/LOC103393980	3
BP	GO:0009967	positive regulation of signal transduction	1/306	13/6375	0.472755509	0.760911248	103398491	LOC103398491	1
BP	GO:0010647	positive regulation of cell communication	1/306	13/6375	0.472755509	0.760911248	103398491	LOC103398491	1
BP	GO:0023056	positive regulation of signaling	1/306	13/6375	0.472755509	0.760911248	103398491	LOC103398491	1
BP	GO:0040011	locomotion	1/306	13/6375	0.472755509	0.760911248	103390519	LOC103390519	1
BP	GO:0051494	negative regulation of cytoskeleton organization	1/306	13/6375	0.472755509	0.760911248	103382826	LOC103382826	1
MF	GO:0005230	extracellular ligand-gated ion channel activity	5/512	95/10772	0.47359267	0.779244677	103379401/103395383/103384307/103388002/103395632	LOC103379401/htr3a/LOC103384307/grik5/LOC103395632	5
BP	GO:0044085	cellular component biogenesis	10/306	199/6375	0.487741554	0.781311115	103382208/103382826/103382209/103389614/103378283/103380558/103391779/103396339/103380560/103397259	LOC103382208/LOC103382826/LOC103382209/LOC103389614/kctd14/LOC103380558/LOC103391779/kctd1/LOC103380560/LOC103397259	10
MF	GO:0042623	ATPase activity, coupled	3/512	55/10772	0.489238109	0.7993186	103398783/103379580/103389468	LOC103398783/cftr/abcb11	3
CC	GO:0005886	plasma membrane	4/238	62/4084	0.492397346	0.999890245	103388958/103389586/103388186/103393980	LOC103388958/LOC103389586/LOC103388186/LOC103393980	4
MF	GO:0015297	antiporter activity	1/512	14/10772	0.494488566	0.802149134	103378937	tmco3	1
BP	GO:0048584	positive regulation of response to stimulus	1/306	14/6375	0.498114958	0.794164414	103398491	LOC103398491	1
MF	GO:0008194	UDP-glycosyltransferase activity	2/512	35/10772	0.500774526	0.802149134	103380011/103389904	LOC103380011/LOC103389904	2
BP	GO:0007166	cell surface receptor signaling pathway	5/306	97/6375	0.50112101	0.795206109	103380980/103398412/103377298/103385523/103396955	dll4/LOC103398412/LOC103377298/wnt7a/LOC103396955	5
MF	GO:0008138	protein tyrosine/serine/threonine phosphatase activity	3/512	56/10772	0.501343209	0.802149134	103387441/103387440/103379162	LOC103387441/LOC103387440/LOC103379162	3
BP	GO:0007264	small GTPase mediated signal transduction	8/306	160/6375	0.505160555	0.79787041	103379379/103383508/103398847/103384474/103394620/103383524/103388018/103384220	LOC103379379/LOC103383508/LOC103398847/arhgef16/LOC103394620/arhgef38/plekhg6/LOC103384220	8
CC	GO:0031226	intrinsic component of plasma membrane	2/238	29/4084	0.510833061	0.999890245	103389586/103393980	LOC103389586/LOC103393980	2
CC	GO:0042995	cell projection	1/238	12/4084	0.513987549	0.999890245	103390519	LOC103390519	1
CC	GO:0120025	plasma membrane bounded cell projection	1/238	12/4084	0.513987549	0.999890245	103390519	LOC103390519	1
MF	GO:0004713	protein tyrosine kinase activity	1/512	15/10772	0.518547114	0.818387282	103377298	LOC103377298	1
MF	GO:0034061	DNA polymerase activity	1/512	15/10772	0.518547114	0.818387282	103399031	LOC103399031	1
BP	GO:0006334	nucleosome assembly	1/306	15/6375	0.522258461	0.80784856	103391779	LOC103391779	1
BP	GO:0031497	chromatin assembly	1/306	15/6375	0.522258461	0.80784856	103391779	LOC103391779	1
BP	GO:0006820	anion transport	4/306	80/6375	0.539902155	0.80784856	103377802/103393980/103384992/103387840	LOC103377802/LOC103393980/LOC103384992/LOC103387840	4
BP	GO:0048519	negative regulation of biological process	4/306	80/6375	0.539902155	0.80784856	103382826/103398491/103385882/103398412	LOC103382826/LOC103398491/LOC103385882/LOC103398412	4
BP	GO:0051259	protein complex oligomerization	4/306	80/6375	0.539902155	0.80784856	103378283/103380558/103396339/103380560	kctd14/LOC103380558/kctd1/LOC103380560	4
BP	GO:0006323	DNA packaging	1/306	16/6375	0.545244139	0.80784856	103391779	LOC103391779	1
BP	GO:0006333	chromatin assembly or disassembly	1/306	16/6375	0.545244139	0.80784856	103391779	LOC103391779	1
BP	GO:0010639	negative regulation of organelle organization	1/306	16/6375	0.545244139	0.80784856	103382826	LOC103382826	1
BP	GO:0034728	nucleosome organization	1/306	16/6375	0.545244139	0.80784856	103391779	LOC103391779	1
BP	GO:0035556	intracellular signal transduction	17/306	356/6375	0.546233943	0.80784856	103379379/103396221/103398491/103377073/103381059/103390383/103383508/103393174/103398847/103384474/103394620/103386021/103383524/103388018/103384541/103384220/103389743	LOC103379379/LOC103396221/LOC103398491/LOC103377073/plcb4/unc13b/LOC103383508/LOC103393174/LOC103398847/arhgef16/LOC103394620/LOC103386021/arhgef38/plekhg6/LOC103384541/LOC103384220/tec	17
MF	GO:0051020	GTPase binding	8/512	170/10772	0.56298756	0.869268636	103379379/103383508/103398847/103384474/103394620/103383524/103388018/103384220	LOC103379379/LOC103383508/LOC103398847/arhgef16/LOC103394620/arhgef38/plekhg6/LOC103384220	8
MF	GO:0005267	potassium channel activity	1/512	17/10772	0.563289771	0.869268636	103388210	LOC103388210	1
MF	GO:0015079	potassium ion transmembrane transporter activity	1/512	17/10772	0.563289771	0.869268636	103388210	LOC103388210	1
BP	GO:0007017	microtubule-based process	5/306	104/6375	0.563800222	0.80784856	103381078/103395475/103392448/103394709/103398153	map7/LOC103395475/dnah7/LOC103394709/kif27	5
BP	GO:0009891	positive regulation of biosynthetic process	1/306	17/6375	0.567127343	0.80784856	103378905	LOC103378905	1
BP	GO:0010557	positive regulation of macromolecule biosynthetic process	1/306	17/6375	0.567127343	0.80784856	103378905	LOC103378905	1
BP	GO:0010628	positive regulation of gene expression	1/306	17/6375	0.567127343	0.80784856	103378905	LOC103378905	1
BP	GO:0031328	positive regulation of cellular biosynthetic process	1/306	17/6375	0.567127343	0.80784856	103378905	LOC103378905	1
BP	GO:0051129	negative regulation of cellular component organization	1/306	17/6375	0.567127343	0.80784856	103382826	LOC103382826	1
BP	GO:1901605	alpha-amino acid metabolic process	1/306	17/6375	0.567127343	0.80784856	103387655	LOC103387655	1
CC	GO:0005741	mitochondrial outer membrane	1/238	14/4084	0.569146673	0.999890245	103395689	LOC103395689	1
CC	GO:0031968	organelle outer membrane	1/238	14/4084	0.569146673	0.999890245	103395689	LOC103395689	1
MF	GO:0016791	phosphatase activity	6/512	129/10772	0.580584444	0.869268636	103387441/103385509/103387440/103387950/103379162/103382497	LOC103387441/LOC103385509/LOC103387440/ptpn6/LOC103379162/ptpro	6
BP	GO:0007009	plasma membrane organization	1/306	18/6375	0.587960786	0.80784856	103393100	LOC103393100	1
BP	GO:0007034	vacuolar transport	1/306	18/6375	0.587960786	0.80784856	103377473	LOC103377473	1
BP	GO:0008064	regulation of actin polymerization or depolymerization	1/306	18/6375	0.587960786	0.80784856	103382826	LOC103382826	1
BP	GO:0008154	actin polymerization or depolymerization	1/306	18/6375	0.587960786	0.80784856	103382826	LOC103382826	1
BP	GO:0030041	actin filament polymerization	1/306	18/6375	0.587960786	0.80784856	103382826	LOC103382826	1
BP	GO:0030832	regulation of actin filament length	1/306	18/6375	0.587960786	0.80784856	103382826	LOC103382826	1
BP	GO:0030833	regulation of actin filament polymerization	1/306	18/6375	0.587960786	0.80784856	103382826	LOC103382826	1
BP	GO:0032271	regulation of protein polymerization	1/306	18/6375	0.587960786	0.80784856	103382826	LOC103382826	1
BP	GO:0032535	regulation of cellular component size	1/306	18/6375	0.587960786	0.80784856	103382826	LOC103382826	1
BP	GO:0032956	regulation of actin cytoskeleton organization	1/306	18/6375	0.587960786	0.80784856	103382826	LOC103382826	1
BP	GO:0032970	regulation of actin filament-based process	1/306	18/6375	0.587960786	0.80784856	103382826	LOC103382826	1
BP	GO:0043254	regulation of protein complex assembly	1/306	18/6375	0.587960786	0.80784856	103382826	LOC103382826	1
BP	GO:0045786	negative regulation of cell cycle	1/306	18/6375	0.587960786	0.80784856	103385882	LOC103385882	1
BP	GO:0110053	regulation of actin filament organization	1/306	18/6375	0.587960786	0.80784856	103382826	LOC103382826	1
BP	GO:1902903	regulation of supramolecular fiber organization	1/306	18/6375	0.587960786	0.80784856	103382826	LOC103382826	1
MF	GO:0001883	purine nucleoside binding	14/512	304/10772	0.588033817	0.869268636	103381458/103393662/103384476/103396040/103389363/103393911/103389527/103397826/103394362/103388827/103377398/103387884/103397608/103384167	LOC103381458/LOC103393662/LOC103384476/LOC103396040/LOC103389363/LOC103393911/LOC103389527/sept5/LOC103394362/LOC103388827/LOC103377398/LOC103387884/LOC103397608/LOC103384167	14
MF	GO:0005525	GTP binding	14/512	304/10772	0.588033817	0.869268636	103381458/103393662/103384476/103396040/103389363/103393911/103389527/103397826/103394362/103388827/103377398/103387884/103397608/103384167	LOC103381458/LOC103393662/LOC103384476/LOC103396040/LOC103389363/LOC103393911/LOC103389527/sept5/LOC103394362/LOC103388827/LOC103377398/LOC103387884/LOC103397608/LOC103384167	14
MF	GO:0032549	ribonucleoside binding	14/512	304/10772	0.588033817	0.869268636	103381458/103393662/103384476/103396040/103389363/103393911/103389527/103397826/103394362/103388827/103377398/103387884/103397608/103384167	LOC103381458/LOC103393662/LOC103384476/LOC103396040/LOC103389363/LOC103393911/LOC103389527/sept5/LOC103394362/LOC103388827/LOC103377398/LOC103387884/LOC103397608/LOC103384167	14
MF	GO:0032550	purine ribonucleoside binding	14/512	304/10772	0.588033817	0.869268636	103381458/103393662/103384476/103396040/103389363/103393911/103389527/103397826/103394362/103388827/103377398/103387884/103397608/103384167	LOC103381458/LOC103393662/LOC103384476/LOC103396040/LOC103389363/LOC103393911/LOC103389527/sept5/LOC103394362/LOC103388827/LOC103377398/LOC103387884/LOC103397608/LOC103384167	14
MF	GO:0032561	guanyl ribonucleotide binding	14/512	304/10772	0.588033817	0.869268636	103381458/103393662/103384476/103396040/103389363/103393911/103389527/103397826/103394362/103388827/103377398/103387884/103397608/103384167	LOC103381458/LOC103393662/LOC103384476/LOC103396040/LOC103389363/LOC103393911/LOC103389527/sept5/LOC103394362/LOC103388827/LOC103377398/LOC103387884/LOC103397608/LOC103384167	14
MF	GO:0004222	metalloendopeptidase activity	5/512	108/10772	0.588255068	0.869268636	103394802/103381952/103391584/103389701/103385681	LOC103394802/LOC103381952/adam23/adamts1/mmel1	5
BP	GO:0045454	cell redox homeostasis	2/306	41/6375	0.592648283	0.810992387	103383615/103396872	LOC103383615/LOC103396872	2
MF	GO:0001882	nucleoside binding	14/512	305/10772	0.593037369	0.870789048	103381458/103393662/103384476/103396040/103389363/103393911/103389527/103397826/103394362/103388827/103377398/103387884/103397608/103384167	LOC103381458/LOC103393662/LOC103384476/LOC103396040/LOC103389363/LOC103393911/LOC103389527/sept5/LOC103394362/LOC103388827/LOC103377398/LOC103387884/LOC103397608/LOC103384167	14
MF	GO:0140097	catalytic activity, acting on DNA	2/512	42/10772	0.600081321	0.875590355	103392263/103399031	dnase2b/LOC103399031	2
MF	GO:0005086	ARF guanyl-nucleotide exchange factor activity	1/512	19/10772	0.60388174	0.875628524	103398847	LOC103398847	1
BP	GO:0019318	hexose metabolic process	1/306	19/6375	0.60779467	0.818464536	103379343	gpi	1
BP	GO:0032011	ARF protein signal transduction	1/306	19/6375	0.60779467	0.818464536	103398847	LOC103398847	1
BP	GO:0032012	regulation of ARF protein signal transduction	1/306	19/6375	0.60779467	0.818464536	103398847	LOC103398847	1
BP	GO:0044087	regulation of cellular component biogenesis	1/306	19/6375	0.60779467	0.818464536	103382826	LOC103382826	1
CC	GO:0019867	outer membrane	1/238	16/4084	0.618068917	0.999890245	103395689	LOC103395689	1
BP	GO:0034622	cellular protein-containing complex assembly	3/306	66/6375	0.620711215	0.829250556	103382826/103389614/103391779	LOC103382826/LOC103389614/LOC103391779	3
BP	GO:0048523	negative regulation of cellular process	3/306	66/6375	0.620711215	0.829250556	103382826/103385882/103398412	LOC103382826/LOC103385882/LOC103398412	3
MF	GO:0004601	peroxidase activity	1/512	20/10772	0.622742761	0.891829139	103391247	gpx3	1
MF	GO:0016667	oxidoreductase activity, acting on a sulfur group of donors	1/512	20/10772	0.622742761	0.891829139	103376891	msrb2	1
BP	GO:0006790	sulfur compound metabolic process	1/306	20/6375	0.626676802	0.829575252	103397259	LOC103397259	1
BP	GO:0065004	protein-DNA complex assembly	1/306	20/6375	0.626676802	0.829575252	103391779	LOC103391779	1
BP	GO:0016043	cellular component organization	16/306	352/6375	0.628317351	0.829575252	103382208/103382826/103382209/103381078/103395475/103389614/103393100/103378283/103387591/103380558/103394709/103378905/103391779/103396339/103380560/103397259	LOC103382208/LOC103382826/LOC103382209/map7/LOC103395475/LOC103389614/LOC103393100/kctd14/ablim1/LOC103380558/LOC103394709/LOC103378905/LOC103391779/kctd1/LOC103380560/LOC103397259	16
CC	GO:0071944	cell periphery	4/238	74/4084	0.634263347	0.999890245	103388958/103389586/103388186/103393980	LOC103388958/LOC103389586/LOC103388186/LOC103393980	4
BP	GO:0007265	Ras protein signal transduction	5/306	113/6375	0.6381021	0.835963216	103379379/103398847/103384474/103383524/103388018	LOC103379379/LOC103398847/arhgef16/arhgef38/plekhg6	5
BP	GO:0046578	regulation of Ras protein signal transduction	5/306	113/6375	0.6381021	0.835963216	103379379/103398847/103384474/103383524/103388018	LOC103379379/LOC103398847/arhgef16/arhgef38/plekhg6	5
MF	GO:0001067	regulatory region nucleic acid binding	1/512	21/10772	0.640707391	0.900873422	103385873	irf6	1
MF	GO:0008373	sialyltransferase activity	1/512	21/10772	0.640707391	0.900873422	103391691	st6gal2	1
MF	GO:0044212	transcription regulatory region DNA binding	1/512	21/10772	0.640707391	0.900873422	103385873	irf6	1
BP	GO:0006979	response to oxidative stress	1/306	21/6375	0.64465271	0.838048523	103391247	gpx3	1
BP	GO:0071824	protein-DNA complex subunit organization	1/306	21/6375	0.64465271	0.838048523	103391779	LOC103391779	1
MF	GO:0005088	Ras guanyl-nucleotide exchange factor activity	4/512	94/10772	0.659441561	0.913416704	103379379/103384474/103383524/103388018	LOC103379379/arhgef16/arhgef38/plekhg6	4
MF	GO:0005089	Rho guanyl-nucleotide exchange factor activity	4/512	94/10772	0.659441561	0.913416704	103379379/103384474/103383524/103388018	LOC103379379/arhgef16/arhgef38/plekhg6	4
MF	GO:0008509	anion transmembrane transporter activity	2/512	47/10772	0.661439682	0.913416704	103393980/103384992	LOC103393980/LOC103384992	2
CC	GO:0030286	dynein complex	1/238	18/4084	0.661456852	0.999890245	103392448	dnah7	1
BP	GO:0005996	monosaccharide metabolic process	1/306	22/6375	0.661765753	0.851818337	103379343	gpi	1
BP	GO:0010256	endomembrane system organization	1/306	22/6375	0.661765753	0.851818337	103393100	LOC103393100	1
BP	GO:1902531	regulation of intracellular signal transduction	6/306	139/6375	0.663759469	0.851818337	103379379/103398491/103398847/103384474/103383524/103388018	LOC103379379/LOC103398491/LOC103398847/arhgef16/arhgef38/plekhg6	6
BP	GO:0007266	Rho protein signal transduction	4/306	94/6375	0.667845737	0.851818337	103379379/103384474/103383524/103388018	LOC103379379/arhgef16/arhgef38/plekhg6	4
BP	GO:0035023	regulation of Rho protein signal transduction	4/306	94/6375	0.667845737	0.851818337	103379379/103384474/103383524/103388018	LOC103379379/arhgef16/arhgef38/plekhg6	4
MF	GO:0016702	oxidoreductase activity, acting on single donors with incorporation of molecular oxygen, incorporation of two atoms of oxygen	1/512	23/10772	0.674115559	0.925413076	103386899	haao	1
BP	GO:0071103	DNA conformation change	1/306	23/6375	0.678057218	0.858364568	103391779	LOC103391779	1
BP	GO:0090066	regulation of anatomical structure size	1/306	23/6375	0.678057218	0.858364568	103382826	LOC103382826	1
MF	GO:0016616	oxidoreductase activity, acting on the CH-OH group of donors, NAD or NADP as acceptor	2/512	49/10772	0.683779251	0.930209661	103380556/103380384	LOC103380556/LOC103380384	2
MF	GO:0015103	inorganic anion transmembrane transporter activity	1/512	24/10772	0.689638197	0.930209661	103384992	LOC103384992	1
MF	GO:0016701	oxidoreductase activity, acting on single donors with incorporation of molecular oxygen	1/512	24/10772	0.689638197	0.930209661	103386899	haao	1
BP	GO:0007015	actin filament organization	1/306	24/6375	0.693566426	0.870215853	103382826	LOC103382826	1
MF	GO:0016614	oxidoreductase activity, acting on CH-OH group of donors	2/512	50/10772	0.694489172	0.931338081	103380556/103380384	LOC103380556/LOC103380384	2
MF	GO:0019001	guanyl nucleotide binding	14/512	328/10772	0.699907293	0.933209724	103381458/103393662/103384476/103396040/103389363/103393911/103389527/103397826/103394362/103388827/103377398/103387884/103397608/103384167	LOC103381458/LOC103393662/LOC103384476/LOC103396040/LOC103389363/LOC103393911/LOC103389527/sept5/LOC103394362/LOC103388827/LOC103377398/LOC103387884/LOC103397608/LOC103384167	14
CC	GO:1902495	transmembrane transporter complex	1/238	20/4084	0.699934203	0.999890245	103389586	LOC103389586	1
CC	GO:1990351	transporter complex	1/238	20/4084	0.699934203	0.999890245	103389586	LOC103389586	1
BP	GO:0048522	positive regulation of cellular process	2/306	50/6375	0.700216334	0.870215853	103398491/103378905	LOC103398491/LOC103378905	2
BP	GO:0007167	enzyme linked receptor protein signaling pathway	1/306	25/6375	0.708330822	0.870215853	103377298	LOC103377298	1
BP	GO:0048731	system development	1/306	25/6375	0.708330822	0.870215853	103388465	kdf1	1
BP	GO:0097435	supramolecular fiber organization	1/306	25/6375	0.708330822	0.870215853	103382826	LOC103382826	1
BP	GO:0010941	regulation of cell death	2/306	51/6375	0.710590459	0.870215853	103384240/103396062	LOC103384240/LOC103396062	2
BP	GO:0042981	regulation of apoptotic process	2/306	51/6375	0.710590459	0.870215853	103384240/103396062	LOC103384240/LOC103396062	2
BP	GO:0043067	regulation of programmed cell death	2/306	51/6375	0.710590459	0.870215853	103384240/103396062	LOC103384240/LOC103396062	2
BP	GO:0048518	positive regulation of biological process	2/306	51/6375	0.710590459	0.870215853	103398491/103378905	LOC103398491/LOC103378905	2
CC	GO:0005794	Golgi apparatus	2/238	42/4084	0.712499201	0.999890245	103397303/103385477	gal3st1/LOC103385477	2
CC	GO:0005875	microtubule associated complex	1/238	21/4084	0.717506954	0.999890245	103392448	dnah7	1
MF	GO:0016684	oxidoreductase activity, acting on peroxide as acceptor	1/512	26/10772	0.718504483	0.944013004	103391247	gpx3	1
MF	GO:0019199	transmembrane receptor protein kinase activity	1/512	26/10772	0.718504483	0.944013004	103377298	LOC103377298	1
BP	GO:0071705	nitrogen compound transport	6/306	149/6375	0.727837665	0.885333552	103398439/103386106/103379416/103378888/103398652/103393980	LOC103398439/LOC103386106/LOC103379416/LOC103378888/LOC103398652/LOC103393980	6
BP	GO:0071840	cellular component organization or biogenesis	16/306	376/6375	0.730212687	0.885333552	103382208/103382826/103382209/103381078/103395475/103389614/103393100/103378283/103387591/103380558/103394709/103378905/103391779/103396339/103380560/103397259	LOC103382208/LOC103382826/LOC103382209/map7/LOC103395475/LOC103389614/LOC103393100/kctd14/ablim1/LOC103380558/LOC103394709/LOC103378905/LOC103391779/kctd1/LOC103380560/LOC103397259	16
BP	GO:1901565	organonitrogen compound catabolic process	3/306	78/6375	0.73079308	0.885333552	103383568/103387655/103381360	LOC103383568/LOC103387655/allc	3
MF	GO:0016209	antioxidant activity	1/512	27/10772	0.731916515	0.944013004	103391247	gpx3	1
CC	GO:0000786	nucleosome	2/238	44/4084	0.736479366	0.999890245	103391759/103391779	LOC103391759/LOC103391779	2
BP	GO:0051056	regulation of small GTPase mediated signal transduction	5/306	127/6375	0.736973269	0.889632018	103379379/103398847/103384474/103383524/103388018	LOC103379379/LOC103398847/arhgef16/arhgef38/plekhg6	5
MF	GO:0009055	electron transfer activity	1/512	28/10772	0.744690712	0.944013004	103389795	xdh	1
MF	GO:0016627	oxidoreductase activity, acting on the CH-CH group of donors	1/512	28/10772	0.744690712	0.944013004	103383286	LOC103383286	1
CC	GO:0032993	protein-DNA complex	2/238	45/4084	0.747819942	0.999890245	103391759/103391779	LOC103391759/LOC103391779	2
CC	GO:0044815	DNA packaging complex	2/238	45/4084	0.747819942	0.999890245	103391759/103391779	LOC103391759/LOC103391779	2
MF	GO:0016491	oxidoreductase activity	17/512	410/10772	0.755022788	0.944013004	103380831/103389065/103379316/103394936/103380556/103391247/103390683/103377741/112486787/103380384/103388995/103386899/103376891/103398814/103389795/103383286/103390571	LOC103380831/dbh/LOC103379316/faxdc2/LOC103380556/gpx3/LOC103390683/pipox/dio1/LOC103380384/LOC103388995/haao/msrb2/LOC103398814/xdh/LOC103383286/nox1	17
MF	GO:0017048	Rho GTPase binding	4/512	107/10772	0.75507605	0.944013004	103379379/103384474/103383524/103388018	LOC103379379/arhgef16/arhgef38/plekhg6	4
MF	GO:0004970	ionotropic glutamate receptor activity	1/512	29/10772	0.75685735	0.944013004	103388002	grik5	1
MF	GO:0008066	glutamate receptor activity	1/512	29/10772	0.75685735	0.944013004	103388002	grik5	1
MF	GO:0022824	transmitter-gated ion channel activity	1/512	29/10772	0.75685735	0.944013004	103388002	grik5	1
MF	GO:0022835	transmitter-gated channel activity	1/512	29/10772	0.75685735	0.944013004	103388002	grik5	1
MF	GO:0030594	neurotransmitter receptor activity	1/512	29/10772	0.75685735	0.944013004	103388002	grik5	1
BP	GO:0098655	cation transmembrane transport	2/306	56/6375	0.758044601	0.906228131	103387261/103382205	LOC103387261/ryr2	2
BP	GO:0098662	inorganic cation transmembrane transport	2/306	56/6375	0.758044601	0.906228131	103387261/103382205	LOC103387261/ryr2	2
CC	GO:0000785	chromatin	2/238	46/4084	0.758740566	0.999890245	103391759/103391779	LOC103391759/LOC103391779	2
BP	GO:0015698	inorganic anion transport	1/306	29/6375	0.760628371	0.906228131	103384992	LOC103384992	1
BP	GO:0098660	inorganic ion transmembrane transport	2/306	57/6375	0.766689208	0.906228131	103387261/103382205	LOC103387261/ryr2	2
MF	GO:0008135	translation factor activity, RNA binding	1/512	30/10772	0.768445271	0.944013004	103378905	LOC103378905	1
MF	GO:0016849	phosphorus-oxygen lyase activity	1/512	30/10772	0.768445271	0.944013004	103384541	LOC103384541	1
BP	GO:0019637	organophosphate metabolic process	7/306	180/6375	0.768901766	0.906228131	103388276/103394927/103379343/novel.578/103380453/103384541/103386859	LOC103388276/pgk1/gpi/-/LOC103380453/LOC103384541/LOC103386859	7
MF	GO:0016887	ATPase activity	3/512	84/10772	0.769045077	0.944013004	103398783/103379580/103389468	LOC103398783/cftr/abcb11	3
BP	GO:0009187	cyclic nucleotide metabolic process	1/306	30/6375	0.772170715	0.906228131	103384541	LOC103384541	1
BP	GO:0009190	cyclic nucleotide biosynthetic process	1/306	30/6375	0.772170715	0.906228131	103384541	LOC103384541	1
BP	GO:0051726	regulation of cell cycle	1/306	30/6375	0.772170715	0.906228131	103385882	LOC103385882	1
MF	GO:0048037	cofactor binding	10/512	254/10772	0.773453356	0.944427255	103393193/103392940/103379316/103383752/103398652/103388995/103387655/103398814/103389795/103397259	LOC103393193/LOC103392940/LOC103379316/LOC103383752/LOC103398652/LOC103388995/LOC103387655/LOC103398814/xdh/LOC103397259	10
CC	GO:0043228	non-membrane-bounded organelle	19/238	374/4084	0.773810342	0.999890245	103391759/103384442/103393725/103383562/103390388/103388060/103381078/103393709/103382756/103395475/103384557/103385794/103386540/112487832/103392448/103396570/103394534/103391779/103380579	LOC103391759/LOC103384442/LOC103393725/LOC103383562/LOC103390388/LOC103388060/map7/LOC103393709/LOC103382756/LOC103395475/LOC103384557/LOC103385794/LOC103386540/LOC112487832/dnah7/LOC103396570/LOC103394534/LOC103391779/LOC103380579	19
CC	GO:0043232	intracellular non-membrane-bounded organelle	19/238	374/4084	0.773810342	0.999890245	103391759/103384442/103393725/103383562/103390388/103388060/103381078/103393709/103382756/103395475/103384557/103385794/103386540/112487832/103392448/103396570/103394534/103391779/103380579	LOC103391759/LOC103384442/LOC103393725/LOC103383562/LOC103390388/LOC103388060/map7/LOC103393709/LOC103382756/LOC103395475/LOC103384557/LOC103385794/LOC103386540/LOC112487832/dnah7/LOC103396570/LOC103394534/LOC103391779/LOC103380579	19
MF	GO:0044877	protein-containing complex binding	2/512	59/10772	0.777895041	0.944877746	103380046/103378905	bicd1/LOC103378905	2
BP	GO:0006950	response to stress	4/306	111/6375	0.78748551	0.908885349	103398491/103391247/103389614/103399082	LOC103398491/gpx3/LOC103389614/LOC103399082	4
BP	GO:0034220	ion transmembrane transport	2/306	60/6375	0.79103228	0.908885349	103387261/103382205	LOC103387261/ryr2	2
CC	GO:0031012	extracellular matrix	1/238	26/4084	0.791135665	0.999890245	103394802	LOC103394802	1
BP	GO:0009966	regulation of signal transduction	7/306	185/6375	0.792745571	0.908885349	103379379/103398491/103398847/103384474/103383524/103388018/103398412	LOC103379379/LOC103398491/LOC103398847/arhgef16/arhgef38/plekhg6/LOC103398412	7
BP	GO:0010646	regulation of cell communication	7/306	185/6375	0.792745571	0.908885349	103379379/103398491/103398847/103384474/103383524/103388018/103398412	LOC103379379/LOC103398491/LOC103398847/arhgef16/arhgef38/plekhg6/LOC103398412	7
BP	GO:0023051	regulation of signaling	7/306	185/6375	0.792745571	0.908885349	103379379/103398491/103398847/103384474/103383524/103388018/103398412	LOC103379379/LOC103398491/LOC103398847/arhgef16/arhgef38/plekhg6/LOC103398412	7
BP	GO:0061024	membrane organization	1/306	32/6375	0.793617493	0.908885349	103393100	LOC103393100	1
BP	GO:0006915	apoptotic process	2/306	61/6375	0.798635943	0.908885349	103384240/103396062	LOC103384240/LOC103396062	2
BP	GO:0008219	cell death	2/306	61/6375	0.798635943	0.908885349	103384240/103396062	LOC103384240/LOC103396062	2
BP	GO:0012501	programmed cell death	2/306	61/6375	0.798635943	0.908885349	103384240/103396062	LOC103384240/LOC103396062	2
BP	GO:0044281	small molecule metabolic process	10/306	258/6375	0.801590358	0.909186379	103388276/103394927/103379343/103377216/novel.578/103386188/103380453/103384541/103387655/103386859	LOC103388276/pgk1/gpi/LOC103377216/-/LOC103386188/LOC103380453/LOC103384541/LOC103387655/LOC103386859	10
BP	GO:0048583	regulation of response to stimulus	7/306	188/6375	0.806140754	0.910546353	103379379/103398491/103398847/103384474/103383524/103388018/103398412	LOC103379379/LOC103398491/LOC103398847/arhgef16/arhgef38/plekhg6/LOC103398412	7
BP	GO:0006928	movement of cell or subcellular component	3/306	89/6375	0.808177236	0.910546353	103390519/103392448/103398153	LOC103390519/dnah7/kif27	3
MF	GO:0051213	dioxygenase activity	1/512	34/10772	0.809540143	0.977718539	103386899	haao	1
MF	GO:0017016	Ras GTPase binding	4/512	118/10772	0.818639493	0.977718539	103379379/103384474/103383524/103388018	LOC103379379/arhgef16/arhgef38/plekhg6	4
MF	GO:0031267	small GTPase binding	4/512	118/10772	0.818639493	0.977718539	103379379/103384474/103383524/103388018	LOC103379379/arhgef16/arhgef38/plekhg6	4
MF	GO:0016779	nucleotidyltransferase activity	2/512	65/10772	0.821789289	0.977718539	103387685/103399031	LOC103387685/LOC103399031	2
BP	GO:0050790	regulation of catalytic activity	1/306	35/6375	0.822072997	0.920068454	103398491	LOC103398491	1
BP	GO:0065009	regulation of molecular function	1/306	35/6375	0.822072997	0.920068454	103398491	LOC103398491	1
MF	GO:0016747	transferase activity, transferring acyl groups other than amino-acyl groups	1/512	36/10772	0.827270623	0.979218288	103379476	LOC103379476	1
BP	GO:1901566	organonitrogen compound biosynthetic process	14/306	360/6375	0.830985661	0.926974104	103383221/103388276/103394927/103383223/103390802/103379343/103391691/103377216/novel.578/103380453/103394629/103378905/103391307/103386859	LOC103383221/LOC103388276/pgk1/LOC103383223/LOC103390802/gpi/st6gal2/LOC103377216/-/LOC103380453/LOC103394629/LOC103378905/LOC103391307/LOC103386859	14
MF	GO:0050660	flavin adenine dinucleotide binding	1/512	37/10772	0.83550809	0.983202761	103389795	xdh	1
BP	GO:0044255	cellular lipid metabolic process	3/306	94/6375	0.836656313	0.927082162	103383680/103397303/103385477	pdss2/gal3st1/LOC103385477	3
BP	GO:0022402	cell cycle process	1/306	37/6375	0.838835092	0.927082162	103385882	LOC103385882	1
BP	GO:0006520	cellular amino acid metabolic process	2/306	67/6375	0.83931107	0.927082162	103377216/103387655	LOC103377216/LOC103387655	2
MF	GO:0008237	metallopeptidase activity	5/512	149/10772	0.842781934	0.983202761	103394802/103381952/103391584/103389701/103385681	LOC103394802/LOC103381952/adam23/adamts1/mmel1	5
MF	GO:0046983	protein dimerization activity	9/512	249/10772	0.843350644	0.983202761	103395183/103391759/103376701/103378393/103380934/103378586/103391108/103386360/103394648	LOC103395183/LOC103391759/LOC103376701/ano7/LOC103380934/LOC103378586/mxd3/LOC103386360/LOC103394648	9
BP	GO:0006418	tRNA aminoacylation for protein translation	1/306	38/6375	0.846616168	0.932105097	103377216	LOC103377216	1
MF	GO:0003777	microtubule motor activity	2/512	71/10772	0.857743898	0.993320739	103392448/103398153	dnah7/kif27	2
BP	GO:0033554	cellular response to stress	2/306	72/6375	0.867373733	0.943121499	103398491/103399082	LOC103398491/LOC103399082	2
BP	GO:0006325	chromatin organization	1/306	41/6375	0.867783392	0.943121499	103391779	LOC103391779	1
BP	GO:0043038	amino acid activation	1/306	41/6375	0.867783392	0.943121499	103377216	LOC103377216	1
BP	GO:0043039	tRNA aminoacylation	1/306	41/6375	0.867783392	0.943121499	103377216	LOC103377216	1
MF	GO:0004812	aminoacyl-tRNA ligase activity	1/512	42/10772	0.871173313	0.993320739	103377216	LOC103377216	1
MF	GO:0008238	exopeptidase activity	1/512	42/10772	0.871173313	0.993320739	103397790	LOC103397790	1
MF	GO:0016875	ligase activity, forming carbon-oxygen bonds	1/512	42/10772	0.871173313	0.993320739	103377216	LOC103377216	1
MF	GO:0003924	GTPase activity	9/512	259/10772	0.873437202	0.993320739	103381458/103393662/103384476/103393911/103394362/103388827/103377398/103387884/103397608	LOC103381458/LOC103393662/LOC103384476/LOC103393911/LOC103394362/LOC103388827/LOC103377398/LOC103387884/LOC103397608	9
BP	GO:0055114	oxidation-reduction process	15/306	400/6375	0.874440798	0.947310865	103380831/103389065/103379316/103394936/103380556/103391247/103377741/112486787/103380384/103388995/103386899/103376891/103398814/103389795/103390571	LOC103380831/dbh/LOC103379316/faxdc2/LOC103380556/gpx3/pipox/dio1/LOC103380384/LOC103388995/haao/msrb2/LOC103398814/xdh/nox1	15
MF	GO:0016874	ligase activity	2/512	76/10772	0.882507658	0.997221204	103377216/103399255	LOC103377216/LOC103399255	2
BP	GO:0030029	actin filament-based process	1/306	44/6375	0.886037722	0.951242019	103382826	LOC103382826	1
BP	GO:0030036	actin cytoskeleton organization	1/306	44/6375	0.886037722	0.951242019	103382826	LOC103382826	1
BP	GO:0007018	microtubule-based movement	2/306	76/6375	0.886512533	0.951242019	103392448/103398153	dnah7/kif27	2
MF	GO:0016746	transferase activity, transferring acyl groups	2/512	77/10772	0.886956404	0.997221204	103386797/103379476	LOC103386797/LOC103379476	2
MF	GO:0015078	proton transmembrane transporter activity	1/512	46/10772	0.89406039	0.997221204	103378937	tmco3	1
MF	GO:0019842	vitamin binding	1/512	46/10772	0.89406039	0.997221204	103398652	LOC103398652	1
MF	GO:0005543	phospholipid binding	2/512	82/10772	0.906948274	0.999746011	103393997/103389034	LOC103393997/LOC103389034	2
BP	GO:0006996	organelle organization	6/306	193/6375	0.908407575	0.97165114	103382826/103381078/103395475/103387591/103394709/103391779	LOC103382826/map7/LOC103395475/ablim1/LOC103394709/LOC103391779	6
CC	GO:0098796	membrane protein complex	5/238	137/4084	0.909975322	0.999890245	103382208/103388958/103389586/103382209/103388186	LOC103382208/LOC103388958/LOC103389586/LOC103382209/LOC103388186	5
MF	GO:0140098	catalytic activity, acting on RNA	3/512	116/10772	0.918730772	0.999746011	103399007/103385963/103377216	LOC103399007/endou/LOC103377216	3
CC	GO:0031966	mitochondrial membrane	1/238	43/4084	0.92540197	0.999890245	103395689	LOC103395689	1
BP	GO:0007049	cell cycle	1/306	54/6375	0.930585283	0.992232888	103385882	LOC103385882	1
MF	GO:0004553	hydrolase activity, hydrolyzing O-glycosyl compounds	1/512	55/10772	0.931796319	0.999746011	103385649	hyal1	1
CC	GO:0044427	chromosomal part	2/238	73/4084	0.932798571	0.999890245	103391759/103391779	LOC103391759/LOC103391779	2
CC	GO:0098805	whole membrane	1/238	45/4084	0.933931327	0.999890245	103395689	LOC103395689	1
BP	GO:0016579	protein deubiquitination	1/306	58/6375	0.94308458	0.996098871	103381525	LOC103381525	1
BP	GO:0070646	protein modification by small protein removal	1/306	58/6375	0.94308458	0.996098871	103381525	LOC103381525	1
BP	GO:0006281	DNA repair	1/306	59/6375	0.945841604	0.996098871	103399082	LOC103399082	1
BP	GO:0006259	DNA metabolic process	3/306	126/6375	0.945999223	0.996098871	103399007/103392263/103399082	LOC103399007/dnase2b/LOC103399082	3
CC	GO:0005740	mitochondrial envelope	1/238	49/4084	0.94818551	0.999890245	103395689	LOC103395689	1
MF	GO:0004842	ubiquitin-protein transferase activity	1/512	61/10772	0.949158779	0.999746011	103387170	hectd2	1
MF	GO:0019787	ubiquitin-like protein transferase activity	1/512	61/10772	0.949158779	0.999746011	103387170	hectd2	1
MF	GO:0008270	zinc ion binding	14/512	429/10772	0.9512523	0.999746011	103398212/103383093/103394802/103384865/103384933/103398647/103393414/103384111/103383873/103385110/103384748/103386568/103389779/103385572	nr2f1/gata3/LOC103394802/LOC103384865/LOC103384933/LOC103398647/LOC103393414/LOC103384111/LOC103383873/LOC103385110/LOC103384748/LOC103386568/LOC103389779/LOC103385572	14
MF	GO:0036459	thiol-dependent ubiquitinyl hydrolase activity	1/512	63/10772	0.95390338	0.999746011	103381525	LOC103381525	1
MF	GO:0101005	ubiquitinyl hydrolase activity	1/512	63/10772	0.95390338	0.999746011	103381525	LOC103381525	1
MF	GO:0140101	catalytic activity, acting on a tRNA	1/512	63/10772	0.95390338	0.999746011	103377216	LOC103377216	1
MF	GO:0019783	ubiquitin-like protein-specific protease activity	1/512	64/10772	0.956107271	0.999746011	103381525	LOC103381525	1
MF	GO:0016798	hydrolase activity, acting on glycosyl bonds	1/512	66/10772	0.960204545	0.999746011	103385649	hyal1	1
MF	GO:0016853	isomerase activity	1/512	66/10772	0.960204545	0.999746011	103379343	gpi	1
BP	GO:0006974	cellular response to DNA damage stimulus	1/306	66/6375	0.961751124	0.998702141	103399082	LOC103399082	1
MF	GO:0046982	protein heterodimerization activity	1/512	68/10772	0.963920026	0.999746011	103391759	LOC103391759	1
CC	GO:0005694	chromosome	2/238	86/4084	0.965161998	0.999890245	103391759/103391779	LOC103391759/LOC103391779	2
MF	GO:0016829	lyase activity	1/512	69/10772	0.965645824	0.999746011	103384541	LOC103384541	1
CC	GO:0031967	organelle envelope	1/238	57/4084	0.968155198	0.999890245	103395689	LOC103395689	1
CC	GO:0031975	envelope	1/238	57/4084	0.968155198	0.999890245	103395689	LOC103395689	1
BP	GO:0006399	tRNA metabolic process	1/306	72/6375	0.971619966	0.998702141	103377216	LOC103377216	1
BP	GO:0051276	chromosome organization	1/306	72/6375	0.971619966	0.998702141	103391779	LOC103391779	1
CC	GO:0044429	mitochondrial part	1/238	59/4084	0.97180853	0.999890245	103395689	LOC103395689	1
CC	GO:0098588	bounding membrane of organelle	1/238	60/4084	0.973475504	0.999890245	103395689	LOC103395689	1
BP	GO:0009057	macromolecule catabolic process	1/306	75/6375	0.975556546	0.998702141	103383568	LOC103383568	1
MF	GO:0003779	actin binding	1/512	78/10772	0.977904309	0.999746011	103387591	ablim1	1
MF	GO:0008092	cytoskeletal protein binding	4/512	189/10772	0.981385278	0.999746011	103380046/103382826/103387591/103398153	bicd1/LOC103382826/ablim1/kif27	4
BP	GO:0015031	protein transport	2/306	120/6375	0.981498974	0.998702141	103398439/103379416	LOC103398439/LOC103379416	2
BP	GO:0015833	peptide transport	2/306	120/6375	0.981498974	0.998702141	103398439/103379416	LOC103398439/LOC103379416	2
BP	GO:0070647	protein modification by small protein conjugation or removal	1/306	81/6375	0.98187129	0.998702141	103381525	LOC103381525	1
BP	GO:0045184	establishment of protein localization	2/306	121/6375	0.982275308	0.998702141	103398439/103379416	LOC103398439/LOC103379416	2
BP	GO:0042886	amide transport	2/306	122/6375	0.98302006	0.998702141	103398439/103379416	LOC103398439/LOC103379416	2
MF	GO:0004984	olfactory receptor activity	1/512	84/10772	0.983539826	0.999746011	103395750	LOC103395750	1
MF	GO:0008017	microtubule binding	1/512	84/10772	0.983539826	0.999746011	103398153	kif27	1
BP	GO:0016192	vesicle-mediated transport	2/306	125/6375	0.985076903	0.998702141	103381097/103392763	LOC103381097/LOC103392763	2
MF	GO:0050662	coenzyme binding	2/512	127/10772	0.985275328	0.999746011	103392940/103389795	LOC103392940/xdh	2
BP	GO:0034660	ncRNA metabolic process	1/306	87/6375	0.986558607	0.998702141	103377216	LOC103377216	1
CC	GO:0005739	mitochondrion	1/238	72/4084	0.987251176	0.999890245	103395689	LOC103395689	1
BP	GO:0008104	protein localization	2/306	132/6375	0.98898014	0.998702141	103398439/103379416	LOC103398439/LOC103379416	2
MF	GO:0008168	methyltransferase activity	1/512	95/10772	0.99041021	0.999746011	103381482	pnmt	1
MF	GO:0015631	tubulin binding	1/512	96/10772	0.990870075	0.999746011	103398153	kif27	1
CC	GO:1902494	catalytic complex	2/238	116/4084	0.992844725	0.999890245	103389586/103392448	LOC103389586/dnah7	2
MF	GO:0016741	transferase activity, transferring one-carbon groups	1/512	102/10772	0.993202127	0.999746011	103381482	pnmt	1
CC	GO:0012505	endomembrane system	2/238	121/4084	0.994543131	0.999890245	103397303/103385477	gal3st1/LOC103385477	2
BP	GO:0043603	cellular amide metabolic process	3/306	188/6375	0.995136208	0.998702141	103377216/103378905/103381360	LOC103377216/LOC103378905/allc	3
CC	GO:0044446	intracellular organelle part	16/238	468/4084	0.995653498	0.999890245	103391759/103384442/103393725/103383562/103390388/103388060/103382756/103384557/103385794/103386540/103392448/103396570/103394534/103391779/103380579/103395689	LOC103391759/LOC103384442/LOC103393725/LOC103383562/LOC103390388/LOC103388060/LOC103382756/LOC103384557/LOC103385794/LOC103386540/dnah7/LOC103396570/LOC103394534/LOC103391779/LOC103380579/LOC103395689	16
CC	GO:0031090	organelle membrane	1/238	90/4084	0.995769809	0.999890245	103395689	LOC103395689	1
CC	GO:0044422	organelle part	16/238	471/4084	0.996065954	0.999890245	103391759/103384442/103393725/103383562/103390388/103388060/103382756/103384557/103385794/103386540/103392448/103396570/103394534/103391779/103380579/103395689	LOC103391759/LOC103384442/LOC103393725/LOC103383562/LOC103390388/LOC103388060/LOC103382756/LOC103384557/LOC103385794/LOC103386540/dnah7/LOC103396570/LOC103394534/LOC103391779/LOC103380579/LOC103395689	16
MF	GO:0005198	structural molecule activity	2/512	161/10772	0.996605282	0.999746011	103377083/103385584	col11a1/LOC103385584	2
BP	GO:0006412	translation	2/306	172/6375	0.998134619	0.998702141	103377216/103378905	LOC103377216/LOC103378905	2
BP	GO:0043043	peptide biosynthetic process	2/306	174/6375	0.998295988	0.998702141	103377216/103378905	LOC103377216/LOC103378905	2
BP	GO:0043604	amide biosynthetic process	2/306	177/6375	0.998512637	0.998702141	103377216/103378905	LOC103377216/LOC103378905	2
BP	GO:0006518	peptide metabolic process	2/306	180/6375	0.998702141	0.998702141	103377216/103378905	LOC103377216/LOC103378905	2
CC	GO:0005634	nucleus	15/238	486/4084	0.998929473	0.999890245	103398212/103379546/103386937/103398647/103390716/103391421/103385110/103385882/103393420/103387713/103391779/112486760/103399031/103385311/103385572	nr2f1/hsf4/otx1/LOC103398647/ccna2/LOC103391421/LOC103385110/LOC103385882/LOC103393420/LOC103387713/LOC103391779/LOC112486760/LOC103399031/LOC103385311/LOC103385572	15
MF	GO:0003723	RNA binding	2/512	219/10772	0.999746011	0.999746011	103395664/103378905	LOC103395664/LOC103378905	2
CC	GO:0044444	cytoplasmic part	8/238	365/4084	0.999852855	0.999890245	103393725/103382756/103384557/103386540/103397303/103380579/103385477/103395689	LOC103393725/LOC103382756/LOC103384557/LOC103386540/gal3st1/LOC103380579/LOC103385477/LOC103395689	8
CC	GO:0005737	cytoplasm	12/238	473/4084	0.999890245	0.999890245	103393725/103393246/103382081/103394984/103382756/103383524/103384557/103386540/103397303/103380579/103385477/103395689	LOC103393725/LOC103393246/LOC103382081/LOC103394984/LOC103382756/arhgef38/LOC103384557/LOC103386540/gal3st1/LOC103380579/LOC103385477/LOC103395689	12
