# Supplementary material for: ﻿Comparison of muscle structure and transcriptome analysis of eyed-side muscle and blind-side muscle in Cynoglossussemilaevis (Osteichthyes, Cynoglossidae)
Source: Zookeys. 2025 Mar 6;1230:213–29. doi: 10.3897/zookeys.1230.139837 (PMC11907266; doi:10.3897/zookeys.1230.139837)
Supplement: Supplementary material 4 — The list of enriched KEGG pathways [file zookeys-1230-213_article-139837__-s004.xls]

KEGGID	Description	GeneRatio	BgRatio	pvalue	padj	geneID	geneName	keggID	Count
csem04514	Cell adhesion molecules	37/339	227/7598	3.68E-12	4.45E-10	103395903/103391833/103388958/103377864/103377858/103391749/103389203/103389483/103396122/112488394/103389317/103392689/103391832/103378147/103397562/103389716/103389774/103393864/103386500/103392278/103382862/103398979/103378146/103395304/103395015/103389949/103377865/103395007/103388186/103395017/112488494/103377863/103389241/103379865/103394751/103377861/103377869	LOC103395903/LOC103391833/LOC103388958/LOC103377864/LOC103377858/LOC103391749/LOC103389203/LOC103389483/cldn1/LOC112488394/LOC103389317/LOC103392689/LOC103391832/LOC103378147/LOC103397562/slitrk6/LOC103389774/LOC103393864/cntn2/LOC103392278/LOC103382862/LOC103398979/LOC103378146/LOC103395304/LOC103395015/LOC103389949/LOC103377865/LOC103395007/LOC103388186/LOC103395017/LOC112488494/LOC103377863/LO…	csem:103395903/csem:103391833/csem:103388958/csem:103377864/csem:103377858/csem:103391749/csem:103389203/csem:103389483/csem:103396122/csem:103392578/csem:103389317/csem:103392689/csem:103391832/csem:103378147/csem:103397562/csem:103389716/csem:103389774/csem:103393864/csem:103386500/csem:103392278/csem:103382862/csem:103398979/csem:103378146/csem:103395304/csem:103395015/csem:103389949/csem:1033…	37
csem04530	Tight junction	35/339	281/7598	2.52E-08	1.52E-06	103391833/103377864/103377858/103397433/103386121/103383562/103389483/103396122/112486647/103392689/103391832/103378147/103397562/103386740/103389774/103392278/103378146/103395304/103395015/103385965/103389949/103377865/103377345/103395007/103394534/103395017/103379580/103377863/103392630/103397563/103379865/103394751/103378739/103377861/103377869	LOC103391833/LOC103377864/LOC103377858/LOC103397433/LOC103386121/LOC103383562/LOC103389483/cldn1/LOC112486647/LOC103392689/LOC103391832/LOC103378147/LOC103397562/LOC103386740/LOC103389774/LOC103392278/LOC103378146/LOC103395304/LOC103395015/LOC103385965/LOC103389949/LOC103377865/prkag2/LOC103395007/LOC103394534/LOC103395017/cftr/LOC103377863/micall2/marveld2/LOC103379865/LOC103394751/marveld3/LOC1…	csem:103391833/csem:103377864/csem:103377858/csem:103397433/csem:103386121/csem:103383562/csem:103389483/csem:103396122/csem:103398104/csem:103392689/csem:103391832/csem:103378147/csem:103397562/csem:103386740/csem:103389774/csem:103392278/csem:103378146/csem:103395304/csem:103395015/csem:103385965/csem:103389949/csem:103377865/csem:103377345/csem:103395007/csem:103394534/csem:103395017/csem:1033…	35
csem00520	Amino sugar and nucleotide sugar metabolism	15/339	69/7598	2.56E-07	1.03E-05	103385356/103385340/103399067/103393822/103386229/103385355/107989143/103392940/103385339/103379343/103385337/103384125/103397747/103391195/103395606	LOC103385356/LOC103385340/LOC103399067/LOC103393822/gale/LOC103385355/LOC107989143/LOC103392940/LOC103385339/gpi/LOC103385337/LOC103384125/gck/LOC103391195/LOC103395606	csem:103385356/csem:103385340/csem:103399067/csem:103393822/csem:103386229/csem:103385355/csem:103386501/csem:103392940/csem:103385339/csem:103379343/csem:103385337/csem:103384125/csem:103397747/csem:103391187/csem:103395606	15
csem00010	Glycolysis / Gluconeogenesis	12/339	93/7598	0.000819103	0.024777869	103380556/103388276/103394927/103379343/103389946/103396535/103380384/103397747/103380453/103389477/103395606/103381906	LOC103380556/LOC103388276/pgk1/gpi/eno3/LOC103396535/LOC103380384/gck/LOC103380453/pgam2/LOC103395606/LOC103381906	csem:103380556/csem:103388276/csem:103394927/csem:103379343/csem:103389946/csem:103396535/csem:103380384/csem:103397747/csem:103380453/csem:103389477/csem:103395606/csem:103381906	12
csem00532	Glycosaminoglycan biosynthesis - chondroitin sulfate / dermatan sulfate	7/339	40/7598	0.001726193	0.041773865	103386507/103386296/103391351/103384215/103386852/103383974/103383942	LOC103386507/LOC103386296/LOC103391351/LOC103384215/LOC103386852/LOC103383974/LOC103383942	csem:103386507/csem:103386296/csem:103391351/csem:103384215/csem:103386852/csem:103393159/csem:103383942	7
csem04060	Cytokine-cytokine receptor interaction	21/339	239/7598	0.002226484	0.044900766	103396476/103391290/103390960/103385809/103380810/107988052/107988831/103389516/107989358/103376899/103398585/103387924/103385434/103386036/103380797/103386393/103388563/107990162/103378901/103395736/103395974	LOC103396476/LOC103391290/clcf1/LOC103385809/LOC103380810/LOC107988052/tnfrsf13b/LOC103389516/cxcl9/LOC103376899/LOC103398585/LOC103387924/LOC103385434/gdf11/LOC103380797/LOC103386393/LOC103388563/LOC107990162/LOC103378901/LOC103395736/LOC103395974	csem:103396476/csem:103391290/csem:103390960/csem:103385809/csem:103380810/csem:107988052/csem:107988831/csem:103389516/csem:107989358/csem:103376899/csem:103398585/csem:103387924/csem:103385434/csem:103386036/csem:103380797/csem:103386393/csem:103388563/csem:107990162/csem:103378901/csem:103395736/csem:103395974	21
csem04814	Motor proteins	24/339	293/7598	0.002835164	0.049007834	103390188/103384442/103381182/103393725/103397433/103386121/103383562/103390388/103385538/103388060/103382302/103386973/103382756/103397746/103384557/103385794/103386540/103392448/103396570/103385965/103398153/103378761/103380579/103395773	LOC103390188/LOC103384442/LOC103381182/LOC103393725/LOC103397433/LOC103386121/LOC103383562/LOC103390388/LOC103385538/LOC103388060/LOC103382302/LOC103386973/LOC103382756/LOC103397746/LOC103384557/LOC103385794/LOC103386540/dnah7/LOC103396570/LOC103385965/kif27/LOC103378761/LOC103380579/LOC103395773	csem:103390188/csem:103384442/csem:103381182/csem:103393725/csem:103397433/csem:103386121/csem:103383562/csem:103390388/csem:103385538/csem:103388060/csem:103382302/csem:103381182/csem:103382756/csem:103397746/csem:103384557/csem:103385795/csem:103386540/csem:103392448/csem:103396570/csem:103385965/csem:103398153/csem:103378761/csem:103380564/csem:103395773	24
csem00350	Tyrosine metabolism	7/339	46/7598	0.003941435	0.059614207	103389065/103398068/103390683/103396905/103399104/103381482/103389064	dbh/LOC103398068/LOC103390683/LOC103396905/LOC103399104/pnmt/LOC103389064	csem:103389065/csem:103398068/csem:103390683/csem:103396905/csem:103396905/csem:103381482/csem:103389065	7
csem00910	Nitrogen metabolism	5/339	28/7598	0.007227354	0.097167765	103385053/103382038/103382037/103382035/103382042	ca6/LOC103382038/LOC103382037/LOC103382035/LOC103382042	csem:103385053/csem:103382038/csem:103382037/csem:103382035/csem:103382042	5
csem00531	Glycosaminoglycan degradation	5/339	30/7598	0.009744226	0.117905137	103390027/103379869/103390012/103385649/103390010	LOC103390027/LOC103379869/LOC103390012/hyal1/LOC103390010	csem:103390027/csem:103379869/csem:103390012/csem:103385649/csem:103390010	5
csem04142	Lysosome	16/339	192/7598	0.011706105	0.128767156	103390027/103379869/103378601/103390012/103388697/103388696/103381136/103396005/103392263/103385649/103379443/103396149/103396958/103390010/103392951/103385196	LOC103390027/LOC103379869/LOC103378601/LOC103390012/LOC103388697/LOC103388696/lgmn/LOC103396005/dnase2b/hyal1/ctsh/LOC103396149/LOC103396958/LOC103390010/LOC103392951/LOC103385196	csem:103390027/csem:103379869/csem:103378601/csem:103390012/csem:103388697/csem:103388696/csem:103381136/csem:103396005/csem:103392263/csem:103385649/csem:103379443/csem:103396149/csem:103396958/csem:103390010/csem:103392951/csem:103385196	16
csem04672	Intestinal immune network for IgA production	5/339	35/7598	0.018520637	0.177483214	103388958/103396476/107988831/103398979/103388186	LOC103388958/LOC103396476/tnfrsf13b/LOC103398979/LOC103388186	csem:103388958/csem:103396476/csem:107988831/csem:103398979/csem:103388186	5
csem04260	Cardiac muscle contraction	12/339	137/7598	0.019068444	0.177483214	103390188/103389586/103381182/103397433/103385538/103384110/103386973/103386540/103396570/103378761/103387261/103382205	LOC103390188/LOC103389586/LOC103381182/LOC103397433/LOC103385538/cacng4/LOC103386973/LOC103386540/LOC103396570/LOC103378761/LOC103387261/ryr2	csem:103390188/csem:103389586/csem:103381182/csem:103397433/csem:103385538/csem:103384110/csem:103381182/csem:103386540/csem:103396570/csem:103378761/csem:103387261/csem:103382205	12
csem01250	Biosynthesis of nucleotide sugars	6/339	50/7598	0.022916923	0.198067689	103386229/103392940/103379343/103384125/103397747/103395606	gale/LOC103392940/gpi/LOC103384125/gck/LOC103395606	csem:103386229/csem:103392940/csem:103379343/csem:103384125/csem:103397747/csem:103395606	6
csem04371	Apelin signaling pathway	16/339	210/7598	0.025271195	0.203854307	103390188/103397433/103396472/103381059/103382302/112486647/103383621/103383383/103388022/103377345/103384541/112486372/103390809/103387261/103398481/103382205	LOC103390188/LOC103397433/LOC103396472/plcb4/LOC103382302/LOC112486647/LOC103383621/map1lc3c/gnb3/prkag2/LOC103384541/LOC112486372/LOC103390809/LOC103387261/LOC103398481/ryr2	csem:103390188/csem:103397433/csem:103396472/csem:103381059/csem:103382302/csem:103398104/csem:103383621/csem:103383383/csem:103388022/csem:103377345/csem:103384541/csem:103389101/csem:103390809/csem:103387261/csem:103398481/csem:103382205	16
csem00052	Galactose metabolism	5/339	41/7598	0.034457399	0.243734012	103386229/103382877/103397747/103395606/103381906	gale/LOC103382877/gck/LOC103395606/LOC103381906	csem:103386229/csem:103382877/csem:103397747/csem:103395606/csem:103381906	5
csem00130	Ubiquinone and other terpenoid-quinone biosynthesis	3/339	17/7598	0.037603602	0.243734012	103398068/103396905/103399104	LOC103398068/LOC103396905/LOC103399104	csem:103398068/csem:103396905/csem:103396905	3
csem00512	Mucin type O-glycan biosynthesis	5/339	42/7598	0.037738909	0.243734012	103392167/103380011/103389904/112486237/103377887	galnt3/LOC103380011/LOC103389904/LOC112486237/galnt17	csem:103392167/csem:103380011/csem:103389904/csem:103394502/csem:103377887	5
csem04261	Adrenergic signaling in cardiomyocytes	18/339	257/7598	0.038272283	0.243734012	103390188/103389586/103381182/103397433/103385538/103381059/103384110/103386973/103388863/103386540/103377038/103396570/103384541/103378761/103377201/103387261/103398481/103382205	LOC103390188/LOC103389586/LOC103381182/LOC103397433/LOC103385538/plcb4/cacng4/LOC103386973/LOC103388863/LOC103386540/LOC103377038/LOC103396570/LOC103384541/LOC103378761/LOC103377201/LOC103387261/LOC103398481/ryr2	csem:103390188/csem:103389586/csem:103381182/csem:103397433/csem:103385538/csem:103381059/csem:103384110/csem:103381182/csem:103388863/csem:103386540/csem:103377038/csem:103396570/csem:103384541/csem:103378761/csem:103377201/csem:103387261/csem:103398481/csem:103382205	18
csem00601	Glycosphingolipid biosynthesis - lacto and neolacto series	5/339	46/7598	0.052728651	0.319008339	103383221/103383223/103390802/103394629/103391307	LOC103383221/LOC103383223/LOC103390802/LOC103394629/LOC103391307	csem:103383221/csem:103383221/csem:103390802/csem:103394629/csem:103391307	5
csem00360	Phenylalanine metabolism	3/339	20/7598	0.057175846	0.329441781	103398068/103396905/103399104	LOC103398068/LOC103396905/LOC103399104	csem:103398068/csem:103396905/csem:103396905	3
csem00620	Pyruvate metabolism	6/339	66/7598	0.07301228	0.392650492	103380556/103388276/103396535/103380384/103380453/103379236	LOC103380556/LOC103388276/LOC103396535/LOC103380384/LOC103380453/LOC103379236	csem:103380556/csem:103388276/csem:103396535/csem:103380384/csem:103380453/csem:103379236	6
csem04520	Adherens junction	12/339	169/7598	0.074636044	0.392650492	103397433/103386121/103377073/103377568/103377036/103397746/103386740/103393864/103377298/103387950/112488494/103383851	LOC103397433/LOC103386121/LOC103377073/pdcd10/LOC103377036/LOC103397746/LOC103386740/LOC103393864/LOC103377298/ptpn6/LOC112488494/lef1	csem:103397433/csem:103386121/csem:103377073/csem:103377568/csem:103377036/csem:103397746/csem:103386740/csem:103393864/csem:103377298/csem:103387950/csem:103393864/csem:103383851	12
csem04270	Vascular smooth muscle contraction	13/339	195/7598	0.095787637	0.471332611	103386121/103383562/103381911/103381059/103382302/103394984/103385321/103383352/103385965/103384541/103380287/103387940/103398481	LOC103386121/LOC103383562/LOC103381911/plcb4/LOC103382302/LOC103394984/LOC103385321/ednra/LOC103385965/LOC103384541/LOC103380287/LOC103387940/LOC103398481	csem:103386121/csem:103383562/csem:103381911/csem:103381059/csem:103382302/csem:103394984/csem:103385321/csem:103383352/csem:103385965/csem:103384541/csem:103380287/csem:103387940/csem:103398481	13
csem04216	Ferroptosis	5/339	55/7598	0.097382771	0.471332611	103383665/103382212/103383383/103385196/103390809	acsl1/LOC103382212/map1lc3c/LOC103385196/LOC103390809	csem:103383665/csem:103382212/csem:103383383/csem:103385196/csem:103390809	5
csem04068	FoxO signaling pathway	13/339	200/7598	0.110802092	0.509047964	103386201/103396472/103382446/112486647/103380810/103398298/103385882/103396123/103377298/103377345/103380851/103398542/103381906	LOC103386201/LOC103396472/mdm2/LOC112486647/LOC103380810/LOC103398298/LOC103385882/LOC103396123/LOC103377298/prkag2/LOC103380851/s1pr1/LOC103381906	csem:103386201/csem:103396472/csem:103382446/csem:103398104/csem:103380810/csem:103398298/csem:103385882/csem:103396123/csem:103377298/csem:103377345/csem:103380851/csem:103398542/csem:103381906	13
csem04512	ECM-receptor interaction	9/339	127/7598	0.113589215	0.509047964	103395903/103385425/103381900/103394209/103385584/103388485/103377999/103388122/103382104	LOC103395903/col9a3/chad/col9a2/LOC103385584/LOC103388485/LOC103377999/col6a6/itga3	csem:103395903/csem:103385425/csem:103381900/csem:103394209/csem:103385584/csem:103388485/csem:103377999/csem:103388122/csem:103382104	9
csem00500	Starch and sucrose metabolism	4/339	44/7598	0.131466432	0.568122794	103379343/103397747/103395606/103381906	gpi/gck/LOC103395606/LOC103381906	csem:103379343/csem:103397747/csem:103395606/csem:103381906	4
csem03320	PPAR signaling pathway	6/339	85/7598	0.178152825	0.727897081	103383665/103388132/103392347/103381935/103391202/103389673	acsl1/LOC103388132/LOC103392347/LOC103381935/LOC103391202/LOC103389673	csem:103383665/csem:103388132/csem:103392347/csem:103381935/csem:103391202/csem:103389673	6
csem04510	Focal adhesion	18/339	319/7598	0.180470351	0.727897081	103383281/103395903/103379379/103397433/103386121/103387544/103385425/103381900/103385321/103394209/103385584/103397746/103386740/103377298/103388485/103391112/103388122/103382104	LOC103383281/LOC103395903/LOC103379379/LOC103397433/LOC103386121/LOC103387544/col9a3/chad/LOC103385321/col9a2/LOC103385584/LOC103397746/LOC103386740/LOC103377298/LOC103388485/flt4/col6a6/itga3	csem:103383281/csem:103395903/csem:103379379/csem:103397433/csem:103386121/csem:103387544/csem:103385425/csem:103381900/csem:103385321/csem:103394209/csem:103385584/csem:103397746/csem:103386740/csem:103377298/csem:103388485/csem:103391112/csem:103388122/csem:103382104	18
csem02010	ABC transporters	4/339	52/7598	0.20097992	0.748603677	103398783/103392232/103379580/103389468	LOC103398783/abca12/cftr/abcb11	csem:103398783/csem:103392232/csem:103379580/csem:103389468	4
csem00603	Glycosphingolipid biosynthesis - globo and isoglobo series	2/339	19/7598	0.207012294	0.748603677	103378785/103394629	LOC103378785/LOC103394629	csem:103378785/csem:103394629	2
csem03266	Virion - Herpesvirus	2/339	19/7598	0.207012294	0.748603677	103393864/112488494	LOC103393864/LOC112488494	csem:103393864/csem:103393864	2
csem00140	Steroid hormone biosynthesis	4/339	53/7598	0.210351447	0.748603677	103379612/103393165/103383286/112488507	hsd17b2/hsd17b1/LOC103383286/hsd11b1l	csem:103379612/csem:103393165/csem:103383286/csem:103399936	4
csem00514	Other types of O-glycan biosynthesis	4/339	59/7598	0.268807627	0.917826548	103392167/112486237/103391691/103377887	galnt3/LOC112486237/st6gal2/galnt17	csem:103392167/csem:103394502/csem:103391691/csem:103377887	4
csem01200	Carbon metabolism	9/339	158/7598	0.273072361	0.917826548	103388276/103394927/103379343/103389946/103396535/103397747/103380453/103389477/103395606	LOC103388276/pgk1/gpi/eno3/LOC103396535/gck/LOC103380453/pgam2/LOC103395606	csem:103388276/csem:103394927/csem:103379343/csem:103389946/csem:103396535/csem:103397747/csem:103380453/csem:103389477/csem:103395606	9
csem00640	Propanoate metabolism	3/339	42/7598	0.288276732	0.942742828	103380556/103396535/103380384	LOC103380556/LOC103396535/LOC103380384	csem:103380556/csem:103396535/csem:103380384	3
csem00561	Glycerolipid metabolism	5/339	85/7598	0.329437583	0.999766693	103382877/103386021/103392347/103396194/103397968	LOC103382877/LOC103386021/LOC103392347/LOC103396194/LOC103397968	csem:103382877/csem:103386021/csem:103392347/csem:103396194/csem:103397968	5
csem04330	Notch signaling pathway	6/339	106/7598	0.335159389	0.999766693	103380980/103398165/103398159/103386360/103394648/103396955	dll4/LOC103398165/LOC103398159/LOC103386360/LOC103394648/LOC103396955	csem:103380980/csem:103398165/csem:103380252/csem:103386360/csem:103394648/csem:103396955	6
csem00051	Fructose and mannose metabolism	3/339	47/7598	0.350162447	0.999766693	103382877/103392940/103395606	LOC103382877/LOC103392940/LOC103395606	csem:103382877/csem:103392940/csem:103395606	3
csem04020	Calcium signaling pathway	20/339	406/7598	0.355050525	0.999766693	103396221/103385538/103381059/103382183/103392914/103383352/103378562/103396728/103377298/103384541/103380287/112486372/103387460/103391112/103387261/103385226/103389540/103398481/103382205/103393647	LOC103396221/LOC103385538/plcb4/LOC103382183/LOC103392914/ednra/grm5/LOC103396728/LOC103377298/LOC103384541/LOC103380287/LOC112486372/ret/flt4/LOC103387261/LOC103385226/LOC103389540/LOC103398481/ryr2/LOC103393647	csem:103396221/csem:103385538/csem:103381059/csem:103382183/csem:103392914/csem:103383352/csem:103378562/csem:103396728/csem:103377298/csem:103384541/csem:103380287/csem:103389101/csem:103387460/csem:103391112/csem:103387261/csem:103385226/csem:103389540/csem:103398481/csem:103382205/csem:103393647	20
csem00920	Sulfur metabolism	1/339	10/7598	0.366633852	0.999766693	103387685	LOC103387685	csem:103387685	1
csem04620	Toll-like receptor signaling pathway	6/339	110/7598	0.367292002	0.999766693	103388696/107989358/107988782/103384504/103388563/103392044	LOC103388696/cxcl9/LOC107988782/LOC103384504/LOC103388563/LOC103392044	csem:103388696/csem:107989358/csem:103380805/csem:103384504/csem:103388563/csem:103392044	6
csem00260	Glycine, serine and threonine metabolism	3/339	50/7598	0.38709649	0.999766693	103379055/103377741/103389477	gatm/pipox/pgam2	csem:103379055/csem:103377741/csem:103389477	3
csem04115	p53 signaling pathway	5/339	95/7598	0.418951031	0.999766693	103396552/103394258/103382446/103385882/103396287	zmat3/LOC103394258/mdm2/LOC103385882/LOC103396287	csem:103396552/csem:103394258/csem:103382446/csem:103385882/csem:103396287	5
csem01230	Biosynthesis of amino acids	5/339	96/7598	0.427851654	0.999766693	103388276/103394927/103389946/103380453/103389477	LOC103388276/pgk1/eno3/LOC103380453/pgam2	csem:103388276/csem:103394927/csem:103389946/csem:103380453/csem:103389477	5
csem00790	Folate biosynthesis	2/339	34/7598	0.452123279	0.999766693	103382877/103386516	LOC103382877/LOC103386516	csem:103382877/csem:103386516	2
csem04920	Adipocytokine signaling pathway	5/339	106/7598	0.514790654	0.999766693	103386201/103383665/112486647/103377345/103381906	LOC103386201/acsl1/LOC112486647/prkag2/LOC103381906	csem:103386201/csem:103383665/csem:103398104/csem:103377345/csem:103381906	5
csem00450	Selenocompound metabolism	1/339	16/7598	0.518585303	0.999766693	103387685	LOC103387685	csem:103387685	1
csem04218	Cellular senescence	11/339	242/7598	0.519432959	0.999766693	103383281/103382446/103387544/103390716/103383277/103380810/103385882/103396287/103388563/103398481/103380633	LOC103383281/mdm2/LOC103387544/ccna2/LOC103383277/LOC103380810/LOC103385882/LOC103396287/LOC103388563/LOC103398481/traf3ip2	csem:103383281/csem:103382446/csem:103387544/csem:103390716/csem:103383277/csem:103380810/csem:103385882/csem:103396287/csem:103388563/csem:103398481/csem:103380633	11
csem00230	Purine metabolism	9/339	200/7598	0.53861567	0.999766693	103387685/103390019/103378566/103393462/103384541/103398295/103398224/103381360/103389795	LOC103387685/pde8b/pde2a/LOC103393462/LOC103384541/LOC103398295/gda/allc/xdh	csem:103387685/csem:103390019/csem:103378566/csem:103393462/csem:103384541/csem:103398295/csem:103398224/csem:103381360/csem:103389795	9
csem04130	SNARE interactions in vesicular transport	2/339	43/7598	0.578115689	0.999766693	103391410/103381097	LOC103391410/LOC103381097	csem:103391410/csem:103381097	2
csem04916	Melanogenesis	7/339	162/7598	0.589592825	0.999766693	103381059/103390683/103377036/103384541/103385523/103383851/103398481	plcb4/LOC103390683/LOC103377036/LOC103384541/wnt7a/lef1/LOC103398481	csem:103381059/csem:103390683/csem:103377036/csem:103384541/csem:103385523/csem:103383851/csem:103398481	7
csem00480	Glutathione metabolism	3/339	68/7598	0.590615077	0.999766693	103391247/103397790/103387944	gpx3/LOC103397790/LOC103387944	csem:103391247/csem:103397790/csem:103387944	3
csem04210	Apoptosis	9/339	210/7598	0.598281641	0.999766693	103383281/103378601/103394258/103387544/103383277/103388697/103388696/107988782/103379443	LOC103383281/LOC103378601/LOC103394258/LOC103387544/LOC103383277/LOC103388697/LOC103388696/LOC107988782/ctsh	csem:103383281/csem:103378601/csem:103394258/csem:103387544/csem:103383277/csem:103388697/csem:103388696/csem:103380805/csem:103379443	9
csem00770	Pantothenate and CoA biosynthesis	1/339	20/7598	0.599094444	0.999766693	103386859	LOC103386859	csem:103386859	1
csem03250	Viral life cycle - HIV-1	3/339	71/7598	0.620109694	0.999766693	103394970/103380046/103390076	fez1/bicd1/map1b	csem:103394970/csem:103380046/csem:103390076	3
csem01240	Biosynthesis of cofactors	8/339	192/7598	0.630088745	0.999766693	103398068/103386516/103396905/103399104/103393462/103386899/103387655/103386859	LOC103398068/LOC103386516/LOC103396905/LOC103399104/LOC103393462/haao/LOC103387655/LOC103386859	csem:103398068/csem:103386516/csem:103396905/csem:103396905/csem:103393462/csem:103386899/csem:103387655/csem:103386859	8
csem00380	Tryptophan metabolism	2/339	48/7598	0.638413048	0.999766693	103386899/103387655	haao/LOC103387655	csem:103386899/csem:103387655	2
csem00513	Various types of N-glycan biosynthesis	2/339	50/7598	0.660568264	0.999766693	103379350/103391477	chst8/LOC103391477	csem:103379350/csem:103391477	2
csem04146	Peroxisome	4/339	102/7598	0.673819504	0.999766693	103383665/103388283/103377741/103389795	acsl1/LOC103388283/pipox/xdh	csem:103383665/csem:103388283/csem:103377741/csem:103389795	4
csem04145	Phagosome	7/339	176/7598	0.67639168	0.999766693	103378601/103388958/103388697/103396435/103398979/103388186/103391491	LOC103378601/LOC103388958/LOC103388697/LOC103396435/LOC103398979/LOC103388186/LOC103391491	csem:103378601/csem:103388958/csem:103388697/csem:103396435/csem:103398979/csem:103388186/csem:103391491	7
csem00900	Terpenoid backbone biosynthesis	1/339	25/7598	0.681114256	0.999766693	103383680	pdss2	csem:103383680	1
csem00565	Ether lipid metabolism	2/339	53/7598	0.691745256	0.999766693	103397303/103396194	gal3st1/LOC103396194	csem:103397303/csem:103396194	2
csem00061	Fatty acid biosynthesis	1/339	26/7598	0.695388951	0.999766693	103383665	acsl1	csem:103383665	1
csem00533	Glycosaminoglycan biosynthesis - keratan sulfate	1/339	26/7598	0.695388951	0.999766693	103391307	LOC103391307	csem:103391307	1
csem03050	Proteasome	2/339	55/7598	0.711194177	0.999766693	103381415/103381410	LOC103381415/LOC103381410	csem:103381410/csem:103381410	2
csem00100	Steroid biosynthesis	1/339	28/7598	0.722055117	0.999766693	103397968	LOC103397968	csem:103397968	1
csem04137	Mitophagy - animal	3/339	88/7598	0.759240495	0.999766693	103386740/103383383/103390809	LOC103386740/map1lc3c/LOC103390809	csem:103386740/csem:103383383/csem:103390809	3
csem00330	Arginine and proline metabolism	2/339	61/7598	0.763459375	0.999766693	103379055/103387944	gatm/LOC103387944	csem:103379055/csem:103387944	2
csem04912	GnRH signaling pathway	5/339	142/7598	0.76628801	0.999766693	103381059/103386740/103377298/103384541/103398481	plcb4/LOC103386740/LOC103377298/LOC103384541/LOC103398481	csem:103381059/csem:103386740/csem:103377298/csem:103384541/csem:103398481	5
csem04350	TGF-beta signaling pathway	5/339	144/7598	0.776799348	0.999766693	103390642/103380810/103385434/103386393/103399551	pitx2/LOC103380810/LOC103385434/LOC103386393/LOC103399551	csem:103390642/csem:103380810/csem:103385434/csem:103386393/csem:103388134	5
csem04910	Insulin signaling pathway	7/339	196/7598	0.778699215	0.999766693	103386201/112486647/103397747/103377345/103395606/103398481/103381906	LOC103386201/LOC112486647/gck/prkag2/LOC103395606/LOC103398481/LOC103381906	csem:103386201/csem:103398104/csem:103397747/csem:103377345/csem:103395606/csem:103398481/csem:103381906	7
csem00270	Cysteine and methionine metabolism	2/339	63/7598	0.778967725	0.999766693	103380556/103380384	LOC103380556/LOC103380384	csem:103380556/csem:103380384	2
csem00510	N-Glycan biosynthesis	2/339	63/7598	0.778967725	0.999766693	103391691/103391477	st6gal2/LOC103391477	csem:103391691/csem:103391477	2
csem00830	Retinol metabolism	2/339	63/7598	0.778967725	0.999766693	103388995/103398814	LOC103388995/LOC103398814	csem:103388995/csem:103398814	2
csem04540	Gap junction	5/339	145/7598	0.78191786	0.999766693	103381059/103386740/103378562/103377298/103384541	plcb4/LOC103386740/grm5/LOC103377298/LOC103384541	csem:103381059/csem:103386740/csem:103378562/csem:103377298/csem:103384541	5
csem00562	Inositol phosphate metabolism	4/339	121/7598	0.795270816	0.999766693	103396221/103381059/103382183/103394551	LOC103396221/plcb4/LOC103382183/LOC103394551	csem:103396221/csem:103381059/csem:103382183/csem:103394551	4
csem04310	Wnt signaling pathway	9/339	252/7598	0.79954588	0.999766693	103381059/103393014/103398165/103377036/103384244/103387307/103398159/103385523/103383851	plcb4/LOC103393014/LOC103398165/LOC103377036/LOC103384244/sfrp5/LOC103398159/wnt7a/lef1	csem:103381059/csem:103393014/csem:103398165/csem:103377036/csem:103384244/csem:103387307/csem:103380252/csem:103385523/csem:103383851	9
csem04012	ErbB signaling pathway	4/339	123/7598	0.805646519	0.999766693	103386740/103385882/103377298/103397597	LOC103386740/LOC103385882/LOC103377298/LOC103397597	csem:103386740/csem:103385882/csem:103377298/csem:103397597	4
csem04070	Phosphatidylinositol signaling system	5/339	150/7598	0.806163051	0.999766693	103396221/103381059/103382183/103386021/103398481	LOC103396221/plcb4/LOC103382183/LOC103386021/LOC103398481	csem:103396221/csem:103381059/csem:103382183/csem:103386021/csem:103398481	5
csem04625	C-type lectin receptor signaling pathway	5/339	153/7598	0.819657621	0.999766693	103382446/103379440/103386740/103398234/103398481	mdm2/LOC103379440/LOC103386740/egr3/LOC103398481	csem:103382446/csem:103379440/csem:103386740/csem:103398234/csem:103398481	5
csem01040	Biosynthesis of unsaturated fatty acids	1/339	38/7598	0.82426334	0.999766693	103381935	LOC103381935	csem:103381935	1
csem00600	Sphingolipid metabolism	2/339	70/7598	0.826440229	0.999766693	103397303/103396194	gal3st1/LOC103396194	csem:103397303/csem:103396194	2
csem00983	Drug metabolism - other enzymes	2/339	70/7598	0.826440229	0.999766693	103393462/103389795	LOC103393462/xdh	csem:103393462/csem:103389795	2
csem04810	Regulation of actin cytoskeleton	12/339	337/7598	0.829589781	0.999766693	103395903/103397960/103397433/103386121/103383562/103385321/103397746/103386740/103377298/103386377/103382104/112488107	LOC103395903/LOC103397960/LOC103397433/LOC103386121/LOC103383562/LOC103385321/LOC103397746/LOC103386740/LOC103377298/nckap1l/itga3/LOC112488107	csem:103395903/csem:103397960/csem:103397433/csem:103386121/csem:103383562/csem:103385321/csem:103397746/csem:103386740/csem:103377298/csem:103386377/csem:103382104/csem:103389279	12
csem00030	Pentose phosphate pathway	1/339	39/7598	0.832143595	0.999766693	103379343	gpi	csem:103379343	1
csem00040	Pentose and glucuronate interconversions	1/339	39/7598	0.832143595	0.999766693	103382877	LOC103382877	csem:103382877	1
csem00515	Mannose type O-glycan biosynthesis	1/339	41/7598	0.846862722	0.999766693	103394629	LOC103394629	csem:103394629	1
csem01212	Fatty acid metabolism	2/339	75/7598	0.85452792	0.999766693	103383665/103381935	acsl1/LOC103381935	csem:103383665/csem:103381935	2
csem00980	Metabolism of xenobiotics by cytochrome P450	1/339	43/7598	0.860294619	0.999766693	112488507	hsd11b1l	csem:103399936	1
csem05168	Herpes simplex virus 1 infection	8/339	245/7598	0.862389112	0.999766693	103388958/103394258/103386740/103393864/103398979/103388186/112488494/103393426	LOC103388958/LOC103394258/LOC103386740/LOC103393864/LOC103398979/LOC103388186/LOC112488494/cfp	csem:103388958/csem:103394258/csem:103386740/csem:103393864/csem:103398979/csem:103388186/csem:103393864/csem:103393426	8
csem01232	Nucleotide metabolism	3/339	107/7598	0.862863534	0.999766693	103393462/103398224/103389795	LOC103393462/gda/xdh	csem:103393462/csem:103398224/csem:103389795	3
csem04622	RIG-I-like receptor signaling pathway	2/339	77/7598	0.864556189	0.999766693	103384748/103388563	LOC103384748/LOC103388563	csem:103384748/csem:103388563	2
csem04340	Hedgehog signaling pathway	2/339	79/7598	0.873948316	0.999766693	103377386/103385071	gli3/dhh	csem:103377386/csem:103385071	2
csem04621	NOD-like receptor signaling pathway	5/339	172/7598	0.888448034	0.999766693	103380615/103381059/103383383/103388563/103390809	LOC103380615/plcb4/map1lc3c/LOC103388563/LOC103390809	csem:103380615/csem:103381059/csem:103383383/csem:103388563/csem:103390809	5
csem00630	Glyoxylate and dicarboxylate metabolism	1/339	48/7598	0.888955668	0.999766693	103396535	LOC103396535	csem:103396535	1
csem00970	Aminoacyl-tRNA biosynthesis	1/339	48/7598	0.888955668	0.999766693	103377216	LOC103377216	csem:103377216	1
csem00310	Lysine degradation	2/339	84/7598	0.894867667	0.999766693	103384944/103377741	prdm16/pipox	csem:103384944/csem:103377741	2
csem00564	Glycerophospholipid metabolism	3/339	119/7598	0.906054948	0.999766693	103386021/103396194/103379476	LOC103386021/LOC103396194/LOC103379476	csem:103386021/csem:103396194/csem:103379476	3
csem00590	Arachidonic acid metabolism	1/339	52/7598	0.907599496	0.999766693	103395470	LOC103395470	csem:103395470	1
csem00071	Fatty acid degradation	1/339	54/7598	0.915715624	0.999766693	103383665	acsl1	csem:103383665	1
csem03410	Base excision repair	1/339	54/7598	0.915715624	0.999766693	103399031	LOC103399031	csem:103399031	1
csem04744	Phototransduction	1/339	55/7598	0.919503058	0.999766693	103398481	LOC103398481	csem:103398481	1
csem05132	Salmonella infection	11/339	355/7598	0.926539065	0.999766693	103383180/103393997/103397433/103386121/103394258/103377036/103397746/107988782/103388563/103386377/103383851	LOC103383180/LOC103393997/LOC103397433/LOC103386121/LOC103394258/LOC103377036/LOC103397746/LOC107988782/LOC103388563/nckap1l/lef1	csem:103383180/csem:103393997/csem:103397433/csem:103386121/csem:103394258/csem:103377036/csem:103397746/csem:103380805/csem:103388563/csem:103386377/csem:103383851	11
csem04623	Cytosolic DNA-sensing pathway	1/339	57/7598	0.926576368	0.999766693	103392263	dnase2b	csem:103392263	1
csem00240	Pyrimidine metabolism	1/339	62/7598	0.941664943	0.999766693	103393462	LOC103393462	csem:103393462	1
csem04217	Necroptosis	4/339	173/7598	0.954159123	0.999766693	103383281/103377473/103387544/103383277	LOC103383281/LOC103377473/LOC103387544/LOC103383277	csem:103383281/csem:103377473/csem:103387544/csem:103383277	4
csem04914	Progesterone-mediated oocyte maturation	2/339	119/7598	0.972142003	0.999766693	103390716/103384541	ccna2/LOC103384541	csem:103390716/csem:103384541	2
csem03013	Nucleocytoplasmic transport	2/339	124/7598	0.977107736	0.999766693	103393911/103377398	LOC103393911/LOC103377398	csem:103393911/csem:103377398	2
csem04140	Autophagy - animal	4/339	199/7598	0.98015257	0.999766693	103386201/103378601/103383383/103390809	LOC103386201/LOC103378601/map1lc3c/LOC103390809	csem:103386201/csem:103378601/csem:103383383/csem:103390809	4
csem04370	VEGF signaling pathway	1/339	89/7598	0.983201864	0.999766693	103386740	LOC103386740	csem:103386740	1
csem04010	MAPK signaling pathway	12/339	449/7598	0.983574782	0.999766693	103379379/103384110/103380810/103392914/107988782/103394709/103377298/103395736/103387460/103391112/103397597/103385572	LOC103379379/cacng4/LOC103380810/LOC103392914/LOC107988782/LOC103394709/LOC103377298/LOC103395736/ret/flt4/LOC103397597/LOC103385572	csem:103379379/csem:103384110/csem:103380810/csem:103392914/csem:103380805/csem:103394709/csem:103377298/csem:103395736/csem:103387460/csem:103391112/csem:103397597/csem:103385572	12
csem03018	RNA degradation	1/339	96/7598	0.987844775	0.999766693	103389946	eno3	csem:103389946	1
csem04144	Endocytosis	8/339	349/7598	0.989869947	0.999766693	103382446/103377473/103398847/103394217/103386740/103377298/103390493/103380739	mdm2/LOC103377473/LOC103398847/LOC103394217/LOC103386740/LOC103377298/LOC103390493/LOC103380739	csem:103382446/csem:103377473/csem:103398847/csem:103394217/csem:103386740/csem:103377298/csem:103390493/csem:103380739	8
csem04141	Protein processing in endoplasmic reticulum	4/339	219/7598	0.989886989	0.999766693	103383281/103387544/103383277/103395687	LOC103383281/LOC103387544/LOC103383277/LOC103395687	csem:103383281/csem:103387544/csem:103383277/csem:103395687	4
csem00190	Oxidative phosphorylation	2/339	145/7598	0.990100678	0.999766693	103394258/novel.508	LOC103394258/-	csem:103394258/csem:103397738	2
csem04110	Cell cycle	4/339	225/7598	0.991776179	0.999766693	103382446/103390716/103380810/103385882	mdm2/ccna2/LOC103380810/LOC103385882	csem:103382446/csem:103390716/csem:103380810/csem:103385882	4
csem04114	Oocyte meiosis	2/339	152/7598	0.992546827	0.999766693	103384541/103398481	LOC103384541/LOC103398481	csem:103384541/csem:103398481	2
csem04150	mTOR signaling pathway	2/339	213/7598	0.999414696	0.999766693	103382212/103385523	LOC103382212/wnt7a	csem:103382212/csem:103385523	2
csem04120	Ubiquitin mediated proteolysis	1/339	181/7598	0.999766693	0.999766693	103382446	mdm2	csem:103382446	1
